# Supplementary material for: Identification of the Crucial Role of CCL22 in F. nucleatum-Related Colorectal Tumorigenesis that Correlates With Tumor Microenvironment and Immune Checkpoint Therapy
Source: Front Genet. 2022 Feb 28;13:811900. doi: 10.3389/fgene.2022.811900 (PMC8918684; doi:10.3389/fgene.2022.811900)
Supplement: Supplementary file 2 [file DataSheet2.xlsx]

## Sheet: S1
The detail information of the DEGs influenced by F. nucleatum
GSE90944					GSE141805
gene_symbol	logFC	logCPM	PValue		gene_symbol	logFC	logCPM	PValue
TXNIP	1.98236	7.81433	4.45797e-259		BIRC3	2.84772	6.50588	1.72005e-298
CHAC1	1.84563	5.54656	1.15947e-131		RN7SL5P	2.58769	4.90128	8.87206e-108
ASS1	1.62005	5.83069	3.77715e-115		TNFAIP3	1.79281	4.48381	4.15321e-46
SESN2	1.50511	6.03646	6.90702e-112		NFKBIA	1.62417	4.51852	6.30036e-40
TSC22D3	1.55026	5.73317	4.4176e-106		CXCL8	2.69395	2.71199	3.3305e-29
ARRDC4	1.85523	4.94029	1.21006e-95		TNFRSF9	4.00408	1.73999	1.77239e-23
DDIT4	1.73331	4.96691	2.69275e-83		RELB	1.16025	4.52984	2.32857e-22
ATF3	1.87201	4.51757	2.04047e-76		PLA2G4C	1.64341	2.40425	5.34879e-11
GDF15	1.07679	6.71291	9.90669e-72		RP11-589F5.4	1.95379	1.63239	1.19061e-08
TRIB3	1.00331	7.56291	1.15922e-69		RP11-626G11.4	-1.17891	1.91796	0.000102128
CLDN2	-1.24536	5.63836	6.62899e-66		RP5-1136G13.2	-3.30526	-0.171882	0.000134351
TNFSF15	1.00653	6.41748	7.09372e-61		STAM-AS1	-2.09915	0.564194	0.00014536
FAM129A	1.20297	5.4763	1.17206e-57		KIF26B	-1.09618	2.04	0.00016506
LINC00261	-1.48642	4.66907	9.82663e-57		RP11-56B16.1	1.11809	1.79782	0.000225495
SLC7A11-AS1	1.20386	5.24449	3.22302e-54		STARD13-IT1	-2.68248	0.0792406	0.000450576
DDIT3	1.61266	4.19602	1.19991e-50		Y_RNA	-3.77508	-0.434636	0.000477456
SLC6A9	1.54436	4.36665	2.61888e-50		LA16c-321D4.2	-1.17816	1.65345	0.000488344
HBEGF	1.29705	4.73675	1.36352e-45		FCGRT	-1.58043	1.03491	0.000503065
HMGCS2	-1.33805	4.60647	2.66776e-45		GS1-115G20.2	-2.08269	0.412699	0.000533163
G0S2	3.28621	2.2148	1.38272e-44		AC007365.4	1.51349	0.962924	0.000583394
REG4	-1.24734	4.70537	3.20385e-42		LINC01108	1.09461	1.65954	0.000594688
LINC00662	1.09773	4.9341	2.8518e-38		AC004076.5	-1.21581	1.52217	0.000601769
MUC2	-1.22037	4.52267	1.62047e-37		BCL2L15	1.48528	0.947076	0.000752344
SCEL	1.06346	4.94689	9.86596e-37		ANKRD33B-AS1	1.28216	1.25949	0.000816349
ADM2	1.0519	4.74333	6.87459e-32		PKP1	-5.34186	-0.756014	0.000869648
PADI2	1.43317	3.66167	1.74754e-30		FIGNL2	-5.30812	-0.756472	0.000870497
FUT1	1.05318	4.67909	3.60008e-30		PLCE1-AS2	1.47088	0.882065	0.00104954
AHNAK2	1.16624	3.98694	5.02788e-26		RN7SL629P	2.01519	0.246387	0.00123492
NEBL	1.35061	3.42918	4.08622e-24		CXCL1	1.44542	0.865036	0.0013552
CDKN1A	1.16199	3.8028	1.58722e-22		SLC28A1	2.81644	-0.47439	0.00152621
CTC-459F4.1	1.28847	3.40483	1.0759e-21		RP11-290F5.1	1.45228	0.760916	0.0016176
UNC5B	1.74205	2.60205	1.3452e-21		SLC34A3	-1.19626	1.38829	0.00163139
SLC14A1	-1.29082	3.32326	5.10683e-21		HOTAIR	-2.96315	-0.394012	0.00175022
BIRC3	1.27504	3.33362	1.24095e-20		RP11-103C16.2	2.03834	0.139166	0.00175939
IL20RB	1.03794	3.93824	2.40683e-20		RBM17P3	-1.46034	0.958259	0.0018426
ULBP1	1.10203	3.72693	1.7258e-19		RP3-522J7.5	-1.82988	0.366907	0.00192296
LARP6	1.57112	2.57203	2.20621e-18		ZG16B	-1.39823	0.925918	0.00196489
PMAIP1	1.26208	3.00416	6.44894e-17		AC018463.1	-2.5023	-0.0408631	0.00197245
GPX8	1.01199	3.44985	6.18157e-15		VPS26AP1	-2.4857	-0.0413008	0.00197356
HES6	-1.20951	2.93214	7.02115e-15		TEKT4P2	-1.17726	1.36597	0.00205049
AC006262.5	2.79084	0.740203	2.59663e-14		MAN1B1-AS1	-2.47029	-0.0721376	0.00205593
PRSS1	1.59637	2.06964	3.3668e-14		POU3F1	-1.09609	1.56343	0.00206075
KNDC1	1.69373	1.89046	5.39834e-14		TRANK1	1.03506	1.60001	0.00208996
CLGN	2.91436	0.576504	3.53131e-13		AL023806.1	1.42925	0.865856	0.00209016
DLL4	-1.03217	3.15817	6.65384e-13		RP11-1007J8.1	1.84697	0.345886	0.00212479
IFIT2	1.01248	3.15196	1.65664e-12		MMP20	1.8909	0.271805	0.00222006
ATOH8	-2.52036	0.690982	2.086e-11		Y_RNA	1.37803	0.831475	0.0022409
FUT3	1.00989	2.94986	3.69761e-11		RN7SL569P	2.73662	-0.517548	0.0022854
AREG	1.05923	2.82774	3.84456e-11		RP11-135A1.2	-5.13424	-0.863115	0.00239112
OR51E1	-1.16684	2.56114	8.09559e-11		SOGA3	-2.68052	-0.206665	0.002646
NEURL1	-1.2518	2.28635	9.5663e-11		RN7SL19P	-2.89607	-0.434639	0.00269421
LINC01133	1.44629	1.85551	1.68143e-10		AMIGO1	-2.87971	-0.434892	0.00269568
CYP24A1	1.20127	2.35318	1.86733e-10		RP11-88G17.6	-2.8631	-0.435242	0.00269773
LINC00365	1.18375	2.37845	2.03636e-10		CA7	-1.96896	0.190542	0.00278012
LGR5	-1.14775	2.52341	2.16038e-10		HIGD1B	-1.21442	1.16196	0.00309347
IL8	1.04176	2.73506	2.6577e-10		RP11-7G12.2	5.20069	-0.977131	0.00325057
NDUFA4L2	1.20061	2.29577	2.92808e-10		GSDMC	2.12976	-0.0696234	0.00334354
PI3	1.42972	1.7272	1.63455e-09		SLCO5A1	1.19312	1.14029	0.00351435
HMCN1	-1.66084	1.3285	2.34718e-09		WASIR2	3.15006	-0.607698	0.00357294
CTD-2328D6.1	1.13497	3.5882	1.43651e-08		RP1-257C22.2	2.00451	-0.00693382	0.00359452
PRDM1	1.11729	2.16652	2.04079e-08		OR2D3	-1.82959	0.243196	0.0036696
TMEM255B	4.0888	-0.575414	2.25823e-08		RP11-128N14.4	1.52352	0.547074	0.00373216
ICAM1	1.08299	2.24007	2.43693e-08		CTC-260F20.3	-2.6336	-0.241947	0.00381813
AC079781.5	1.15837	2.11871	3.23767e-08		MIR4258	-1.92676	0.163708	0.00383912
CLSTN2	-1.48749	1.38932	3.66215e-08		CTB-50L17.5	-2.06168	0.0798195	0.00401555
RP11-353N14.4	1.0985	1.98902	1.7039e-07		RP11-551L14.6	-5.02624	-0.919699	0.0040199
RP11-227H15.4	1.00189	2.23066	2.99014e-07		AC023271.2	2.43737	-0.432478	0.00404913
CBFA2T3	-2.16089	0.288152	4.33087e-07		SNORA70	2.44307	-0.432591	0.00405015
FGF21	2.57045	-0.139627	4.49754e-07		SLC22A20	-1.06532	1.43373	0.0041052
IZUMO1	1.34515	1.3968	4.76325e-07		CTD-3035K23.7	-2.78646	-0.477031	0.00415221
INHBE	1.14669	1.78778	5.49513e-07		TNFRSF17	-1.53466	0.605746	0.00427996
DMGDH	1.3373	1.31921	7.46715e-07		SLC7A5P1	1.26158	0.914812	0.00435026
FAM222A	-1.23652	1.54827	9.30377e-07		LINC01540	-3.31848	-0.705709	0.00459983
TFF3	-1.12934	1.82546	1.0297e-06		RNA5SP129	2.07508	-0.102114	0.00462432
ATOH1	-1.59624	0.8111	1.73438e-06		LINC00944	1.30374	0.778271	0.00468836
RP5-881L22.5	-1.83793	0.453648	1.82903e-06		RP11-348H3.5	5.07694	-1.03861	0.00489899
HEPACAM2	-1.24389	1.39503	2.66589e-06		RP11-384C4.3	1.42224	0.628919	0.00506515
LAMP3	2.34066	-0.107493	3.74299e-06		RP11-862P13.1	-1.76452	0.191225	0.00518601
SLPI	1.38007	0.988156	3.93742e-06		RP5-855D21.3	-1.35572	0.739448	0.00527061
RAB3B	-1.0281	1.86372	3.99155e-06		IDH1-AS1	3.05401	-0.654961	0.00527811
AC005795.1	-1.13543	1.63804	4.25287e-06		RP11-65J3.14	-1.28793	0.844385	0.00536344
BIRC7	1.24508	1.24629	4.86972e-06		RP4-730K3.3	-1.13616	1.14974	0.00547634
LINC00973	1.61918	0.584963	5.32675e-06		RP11-353N14.5	-1.2933	0.911	0.00564508
KIAA1239	1.0332	1.79648	6.3918e-06		RP11-304F15.5	-1.09734	1.17687	0.00604831
DLL1	-1.51805	0.800933	6.59075e-06		AP000223.42	-1.56171	0.543422	0.00605081
CTC-422A18.2	1.78747	0.380491	6.9946e-06		RP11-182N22.9	-1.02527	1.40029	0.00615728
SERPINA6	-1.08224	1.65985	7.27936e-06		RP11-655M14.13	-2.74911	-0.51951	0.0061828
FAM83C	-1.34932	1.04983	7.99268e-06		FAM182B	-2.71609	-0.520006	0.00618586
CEACAM18	1.27564	1.08552	9.12017e-06		RP11-33O4.2	-1.05575	1.34104	0.00629318
NCOA7-AS1	1.1621	1.43631	1.12485e-05		CPEB3_ribozyme	2.0199	-0.13532	0.00638677
MIR573	-1.13472	1.37827	1.85496e-05		RP13-225O21.5	2.01758	-0.135519	0.00638838
RP11-293M10.6	1.85012	0.157637	1.90586e-05		PERM1	-1.24772	0.943338	0.00640583
ITPKA	1.18867	1.17515	2.44894e-05		GJB7	-1.2429	0.943054	0.0064077
IL32	2.02885	-0.108756	2.88881e-05		HNRNPA1P41	-2.69759	-0.563454	0.00647672
GPR87	1.05843	1.46512	3.03831e-05		SMG1P4	-2.6843	-0.563672	0.00647829
RIMBP2	-1.15357	1.17848	3.18796e-05		MIR3648-2	1.078	1.11174	0.00658449
NOTUM	-1.89424	0.0772823	3.34986e-05		TCF21	-1.35054	0.739155	0.00660921
TRPV5	-2.41573	-0.455468	3.36809e-05		C19orf80	-1.33391	0.721372	0.00676206
ADAM21	1.92418	-0.0334134	3.52884e-05		RP11-815J4.6	-1.73221	0.190372	0.00677545
AC000089.3	-1.42995	0.628363	4.33676e-05		Y_RNA	-4.93353	-0.978359	0.00681663
CYP1A1	2.82651	-0.756428	4.92015e-05		PANO1	-4.91275	-0.978563	0.00682009
RP11-72I8.1	1.28466	0.797694	6.65071e-05		RP11-1102P22.3	-4.91011	-0.978594	0.00682061
RP11-830F9.7	-3.00256	-0.936414	8.07769e-05		SNORA49	-1.59257	0.457668	0.00682504
RP11-848P1.2	-1.03812	1.32771	9.82293e-05		RNF138P1	-1.59036	0.457573	0.00682568
SNORA36B	-2.20951	-0.360741	9.91273e-05		CCT6B	-1.05347	1.29262	0.00712446
RP11-443P15.2	1.80497	-0.0336927	9.97e-05		Y_RNA	-3.21723	-0.756418	0.00714378
RP5-908M14.5	-1.76809	0.0626356	0.000106308		MAGEA6	-3.2135	-0.756469	0.00714436
RP11-417F21.1	1.17955	0.922294	0.000111757		AC109829.1	3.05459	-0.654955	0.00727057
RP1-193H18.3	-3.58073	-1.20487	0.000114251		RPL5P18	4.94541	-1.1028	0.00733353
ANKRD19P	-1.29512	0.692161	0.000128552		AC016700.2	4.94376	-1.10281	0.00733357
KIF19	-1.77581	-0.00660321	0.000153351		AF127577.8	4.94211	-1.10282	0.00733361
TSPAN32	-1.42099	0.514633	0.00016037		SNORD6	1.25649	0.760856	0.00738363
RP11-125B21.2	1.64292	0.130776	0.000163047		SNORA73	1.19912	0.831235	0.00762537
FABP1	-1.22836	0.736781	0.000188179		RP11-950C14.7	-2.06917	-0.104314	0.00816002
NBPF7	-1.55093	0.241567	0.000188411		HPCA	-1.09071	1.12193	0.00842585
TLR6	1.47036	0.336982	0.000192815		RN7SKP80	-1.08832	1.12178	0.00842742
HDAC9	1.46368	0.315824	0.000207174		IL2RG	3.54392	-0.861557	0.00865029
IGFL1P1	3.04245	-1.04818	0.000209088		ITGA4	3.53571	-0.86163	0.00865161
VWA5A	1.11615	0.959325	0.000209285		SKP1P1	-1.03704	1.28047	0.00869375
LIPM	1.12983	0.95241	0.000215945		SNORA70	2.27359	-0.517536	0.00873304
OR2B2	2.32524	-0.805018	0.000300436		DGCR6	1.96236	-0.169466	0.00880766
PNPLA1	1.28428	0.527873	0.000305429		IGFL4	-1.19369	0.974116	0.00887113
CCDC114	-1.40605	0.380397	0.000313159		TBX10	-2.67664	-0.563752	0.00907998
CD274	1.55318	0.130491	0.000327264		MIR4737	-1.70143	0.163803	0.00915795
RP11-845M18.6	1.23233	0.631282	0.000367702		RP11-129B9.2	1.45082	0.369479	0.0094864
RP11-109D20.1	-1.07176	1.02069	0.000405684		IQCJ	-2.63271	-0.608999	0.0095312
AC093323.1	1.20033	0.67591	0.000443717		DUTP1	1.66108	0.139001	0.0097611
FFAR2	-1.94982	-0.359994	0.000456921		CTD-2349P21.10	-1.02477	1.17694	0.0100686
RP11-844P9.3	-1.05151	1.01373	0.0004658		PCDHB15	2.47968	-0.655256	0.0100787
AC068491.3	1.38467	0.267648	0.000484701		RP11-211N11.5	1.00875	1.1806	0.0104334
CTD-2385L22.1	1.3655	0.338025	0.000489738		RP11-166B14.1	-4.82011	-1.03965	0.0104512
LINC00162	1.31898	0.413066	0.000510628		CTD-2034I4.1	-4.81143	-1.03973	0.0104516
RP11-81H3.2	1.09386	0.803779	0.000541968		MTRNR2L8	-4.80555	-1.03978	0.0104519
GUSBP3	-2.58049	-0.992178	0.000577279		HMP19	-4.79521	-1.03988	0.0104523
RNU6-510P	-2.18266	-0.758116	0.000695755		LYPD2	-4.79285	-1.0399	0.0104524
GPR137C	-1.1048	0.811834	0.000725504		RP1-93H18.6	-4.7865	-1.03996	0.0104527
CERKL	-1.87916	-0.494534	0.000753113		CTB-134H23.3	-4.76551	-1.04016	0.0104536
RP11-443K8.2	-2.96274	-1.2389	0.000783028		RP4-806M20.3	-4.76551	-1.04016	0.0104536
AC004775.5	-1.99778	-0.514636	0.000784769		Y_RNA	-4.75678	-1.04024	0.0104539
RASD2	-3.93648	-1.53497	0.000793251		RP11-817G13.3	-4.73574	-1.04043	0.0104548
AP000344.4	-1.7365	-0.325125	0.000826446		AC108051.1	-2.30812	-0.434617	0.0104629
FAP	-3.87917	-1.57663	0.000857866		AC060226.1	1.37251	0.460794	0.0105368
RP11-47I22.1	1.23354	0.465583	0.000861406		RP5-1009E24.9	-1.89557	-0.00993224	0.0107241
NXPH4	1.1519	0.658239	0.000868035		ABO	-1.87981	-0.0103365	0.010728
SIRT4	2.53299	-0.990124	0.000895305		SLAMF7	2.98794	-0.704121	0.0107681
AC019117.2	1.25123	0.424288	0.000992808		AC006547.14	-1.26796	0.68366	0.011037
RP11-674I16.1	1.29354	0.244108	0.00108804		RP11-426C22.4	4.80324	-1.16996	0.0111007
CBX3P3	-1.45349	0.0220615	0.00125735		RP11-210K20.4	4.80324	-1.16996	0.0111007
OR2A15P	5.43666	-1.90838	0.00126065		GALNT8	4.80212	-1.16996	0.0111007
C11orf21	-1.13943	0.63967	0.00126194		AC008074.1	4.7999	-1.16998	0.0111008
CMAHP	-1.88102	-0.475393	0.00127932		RP11-365H23.1	4.79878	-1.16998	0.0111008
RP11-434C1.1	1.2724	0.231622	0.00132761		CTAGE6	4.79573	-1.17	0.0111009
RP4-536B24.2	1.06365	0.713033	0.00138315		FAM189A1	-1.18921	0.775668	0.0111115
C3	2.13725	-0.883482	0.0013891		CTD-2017F17.1	-3.11931	-0.808863	0.0111368
RPL7AP2	1.86445	-0.640371	0.0014034		RP11-400F19.12	-1.08272	1.06501	0.0117638
MIR4269	-1.50625	-0.0631944	0.0014038		LRP4-AS1	1.0083	1.13921	0.0117651
DHRS9	1.51167	-0.171033	0.00140956		RPL34P6	1.89855	-0.204289	0.0121187
KCNJ5	2.44599	-1.0192	0.00142442		RP4-536B24.2	-1.23925	0.739383	0.0122151
SLC25A2	-1.32355	0.218101	0.0014312		RP11-493E3.1	-1.15516	0.827399	0.0122606
AC083843.2	-1.52165	-0.0959617	0.00161514		AC004623.3	1.06435	1.06883	0.0122834
ATP8B4	-1.36989	0.076892	0.00161591		RPL7P25	-1.404	0.523204	0.0122853
PCDHB18	-3.79313	-1.61994	0.00165584		ZBED1P1	2.63391	-0.561884	0.0123877
RP11-438E8.2	-5.32547	-1.90918	0.0016785		Y_RNA	2.19277	-0.561964	0.0123888
METTL21EP	-1.14359	0.533937	0.00168469		C12orf71	2.20208	-0.562066	0.0123901
COLEC10	2.53423	-1.14011	0.00171096		COX6CP16	1.98256	-0.314108	0.012517
CCL22	5.35939	-1.90926	0.00171405		PYY2	1.97695	-0.314191	0.0125185
EGR4	1.74806	-0.514097	0.0017208		ACKR2	-1.43573	0.343175	0.0125242
NPSR1-AS1	-1.14351	0.493972	0.00180312		RP5-1115A15.2	-1.37958	0.502242	0.0126448
RP11-565P22.2	1.94574	-0.663302	0.00181644		CTD-2095E4.3	-1.03931	1.09321	0.0128247
OR9A3P	2.96586	-1.37789	0.00182561		Z83001.1	-1.00115	1.25543	0.0128555
THEM5	1.28792	0.218865	0.0019139		DBF4P1	2.05481	-0.432649	0.0129265
AP001468.1	-1.06434	0.640257	0.0019333		ATP5F1P1	1.36887	0.460756	0.0131694
PLAU	2.16029	-0.882079	0.00196171		RP11-365N19.2	1.33641	0.438346	0.0134357
LINC00051	-1.04232	0.777737	0.00196988		RNU6-748P	-1.75192	0.0507461	0.0135442
FABP5	-1.71582	-0.416115	0.00197899		MIR1913	3.42114	-0.91827	0.0136575
RNU6-676P	-1.07187	0.620879	0.00202379		Y_RNA	3.43508	-0.918391	0.0136611
RP11-168K11.3	1.39544	-0.0330905	0.00208704		RP1L1	-1.17061	0.774734	0.0137412
UNC5B-AS1	2.71454	-1.2709	0.00212241		RP11-338E21.3	1.28923	0.547007	0.0137453
RP11-486O13.4	2.91992	-1.41466	0.00215309		MTND5P14	-2.52771	-0.656517	0.0140693
RP5-1074L1.1	-2.83549	-1.34247	0.00218932		RP11-332J15.3	-2.52424	-0.656586	0.0140704
SNORD14E	-1.13403	0.423081	0.00224315		SVOP	-2.51498	-0.65669	0.0140721
CYP51A1P3	1.05939	0.630614	0.00226524		MGC45922	-2.50492	-0.656847	0.0140747
RP11-527H14.4	-1.33071	0.0898157	0.00234109		RP1-315G1.1	1.03625	0.962164	0.0142111
PRR22	1.12246	0.424651	0.00254983		NRG1	1.64482	0.0232093	0.014556
SULT1B1	-2.55898	-1.23779	0.00259254		RP6-191P20.3	2.3835	-0.704251	0.0149082
RP11-69C13.1	-3.14036	-1.49419	0.00259979		ZNF847P	1.44029	0.193162	0.014924
RP11-416A14.1	-3.69373	-1.70983	0.00260592		NTN3	-1.52756	0.190512	0.0150287
LINC00313	1.37811	-0.0930904	0.00268732		SLC14A2	-1.09948	0.974196	0.015085
AC007283.4	1.3482	-0.0192625	0.00284873		IGFBP7	1.21066	0.687116	0.0151235
RP11-178L8.3	1.14187	0.464607	0.00302257		RP13-39P12.2	-1.15766	0.894203	0.0152274
C9orf171	1.00492	0.649866	0.00302937		RP11-326C3.11	-1.94711	-0.171742	0.0154092
SYNE3	1.8069	-0.756751	0.0030951		RP11-431K24.3	1.54333	0.166402	0.0154296
RNA5SP296	-2.77185	-1.37908	0.00314763		GAL3ST2	-2.22167	-0.476596	0.0154364
RP5-842K16.1	-1.36663	-0.0797838	0.00322751		AC087884.1	-1.1935	0.720281	0.015443
Z97351.1	2.10842	-0.908893	0.00331414		RP11-158M2.5	-1.28689	0.625087	0.0154728
MIR3128	-2.21324	-1.05053	0.00333416		RP11-894P9.2	-1.50825	0.164332	0.0155056
RP11-495P10.1	1.02466	0.556293	0.00334314		ARHGAP19-SLIT1	1.2908	0.482974	0.0155294
CCL20	1.81247	-0.780092	0.00337506		RP11-381O7.3	-1.25733	0.605406	0.0158344
RP11-626H12.3	2.01767	-0.964238	0.00359067		RP11-259F16.3	-1.25678	0.605296	0.0158365
RP6-109B7.5	-1.06053	0.514003	0.0036079		RP11-823E8.3	-1.34826	0.501086	0.0158524
DUOXA1	2.27614	-1.13915	0.00373616		RP11-497H16.9	-2.13996	-0.278313	0.0158947
RP11-53B2.1	-3.58721	-1.75705	0.00374353		RP1-140K8.5	2.87751	-0.754757	0.0159753
OR7E13P	1.74593	-0.597486	0.00374663		KLHL3	-1.62898	0.135647	0.0160157
AC022182.3	-3.07656	-1.5352	0.00384596		LA16c-306E5.1	-4.67674	-1.10384	0.0160486
ADAP2	-3.0888	-1.53543	0.00394544		ELMO1	-4.65445	-1.10403	0.0160498
APOBEC4	-1.81765	-0.758225	0.00396934		RP11-680F8.3	-4.64517	-1.10412	0.0160504
RP11-303E16.7	-1.36865	-0.0803105	0.00399145		SLC22A7	-4.63839	-1.10418	0.0160507
RP3-339A18.6	1.57525	-0.454586	0.00404215		AC005355.3	-4.63588	-1.1042	0.0160509
LIPJ	5.19216	-2.01993	0.00405774		ATP8B5P	-2.39662	-0.393638	0.0163167
AC011742.3	-1.4419	-0.22173	0.00407009		TGM4	-2.37687	-0.39402	0.0163258
KRT16P2	5.20367	-2.01982	0.00408929		ZNF285B	-2.35972	-0.394307	0.0163326
SPINK4	-1.15807	0.253159	0.00409293		RP11-570L14.1	1.08925	0.813636	0.0164206
RP11-115J23.1	2.56949	-1.34115	0.00422068		NBPF2P	1.09273	0.813527	0.0164223
AC008264.4	-1.36251	-0.221625	0.00422697		RP4-740C4.5	-1.06214	1.00487	0.0164748
AC104438.1	-2.04339	-0.992025	0.00429255		BTBD16	-1.6079	0.108148	0.0165785
MIR320E	-1.18697	0.181638	0.00431656		CATIP	1.8334	-0.239991	0.0166328
AC090617.1	-2.05395	-0.99173	0.00434694		RP11-51F16.1	1.84631	-0.240163	0.0166362
ZAR1L	-2.06821	-0.991744	0.00439046		UBE2F-SCLY	2.20946	-0.562141	0.0168196
RP11-787I22.3	-2.01861	-0.9923	0.00443974		RP11-74K19.1	4.64292	-1.2404	0.0170058
RTP3	1.3406	-0.171163	0.00447172		AL672183.2	4.64103	-1.24041	0.0170058
PSMB9	1.34206	-0.155759	0.00456338		RP11-21B23.2	4.63913	-1.24042	0.0170059
RNU6-824P	1.62679	-0.597021	0.00456926		RNU6-1331P	4.63693	-1.24043	0.017006
CNPY1	-2.6923	-1.4161	0.00460378		RP11-746P2.5	4.63314	-1.24046	0.0170062
CTA-293F17.1	-1.14179	0.255135	0.00469646		SLC26A8	4.63245	-1.24046	0.0170062
AC016559.1	1.01125	0.575983	0.00471755		NAV2-AS2	4.63245	-1.24046	0.0170062
RNU4-36P	-2.10622	-0.936432	0.0047821		RP1-136J15.5	4.63125	-1.24047	0.0170063
ATP1A2	2.78594	-1.45444	0.00499625		OGFRP1	-1.09561	0.911061	0.0170589
RP5-1068B5.3	-1.2374	0.0494472	0.00511578		CDH26	-1.08247	0.828763	0.0172971
SCGB2B3P	-1.77872	-0.758402	0.005179		RP5-903G2.2	-1.22893	0.664208	0.0173968
XXbac-B476C20.11	-1.28982	0.035949	0.00532483		TEX12	-3.02314	-0.863142	0.0174133
NEUROG3	-1.35598	-0.157305	0.00533432		SNHG21	-1.41266	0.435798	0.0174401
SIGLEC12	1.36966	-0.270478	0.00537424		LCT	-1.39829	0.435277	0.0174475
RP11-44F14.5	-1.63261	-0.556064	0.00548022		RP11-862L9.3	1.90506	-0.352546	0.0175246
RNU1-100P	-3.50392	-1.80591	0.00560014		RP13-314C10.5	1.90893	-0.352669	0.0175277
RP11-340E6.1	-1.47436	-0.416898	0.00565175		RP3-405J10.4	1.38219	0.24564	0.0175751
RP1-69D17.3	-1.48006	-0.417023	0.00565804		GPR84	-1.37609	0.413147	0.0177698
RP11-87G24.3	1.44201	-0.359149	0.00569019		RP11-267M23.3	-1.42946	0.243166	0.0179769
AMDHD1	1.58876	-0.619159	0.00591596		PDXP	1.06636	0.847951	0.0180423
RP11-259G18.1	3.60371	-1.8558	0.0059405		MRO	1.47219	0.220042	0.0180783
OR7E2P	1.24565	-0.0201609	0.0059457		RP11-287D1.3	-1.70067	0.0209663	0.018374
KLHL13	3.59383	-1.85613	0.00595693		CDKL4	1.98262	-0.474606	0.0185553
SNORA7	-1.42543	-0.289647	0.00597739		OR10AD1	-1.67462	-0.00874868	0.0190445
RP11-65J3.14	1.07194	0.266872	0.00602519		RP5-1057I20.6	-1.12104	0.862092	0.0191031
RP11-145M9.4	-1.27728	-0.110517	0.00604401		PVRL3-AS1	-1.10815	0.861413	0.0191143
SLCO1B1	1.06238	0.25614	0.00616012		LIFR-AS1	-1.79968	-0.072368	0.0194909
RN7SL805P	-1.26132	-0.0503852	0.00619633		MIR601	-1.80165	-0.0723906	0.0194913
LINC01002	5.04706	-2.07914	0.00629946		RP3-340B19.5	-1.41549	0.342655	0.0195904
ATG10-IT1	-1.7117	-0.711057	0.00630946		IGHV2-26	-2.49036	-0.657078	0.0197369
UBE2L6	1.62913	-0.686221	0.00632146		MYBPC3	-2.4753	-0.657264	0.0197406
LECT1	-1.63783	-0.643545	0.00634491		CDCA4P1	-1.48256	0.163528	0.0199047
RP11-526A4.1	-5.02738	-2.07894	0.00634825		SIGLEC16	1.07854	0.813845	0.0199501
CTC-297N7.5	-1.30571	-0.111044	0.00636634		RP11-165H23.1	-1.32935	0.48019	0.0202015
RP11-717A5.1	5.00149	-2.13987	0.00639192		ZNF843	-1.32356	0.479788	0.0202076
RPP21	-1.24861	-0.0501074	0.0064415		NPIPB6	-1.04312	0.989984	0.0202673
RP3-322L4.2	-1.96863	-1.04894	0.00648699		ASTL	-2.4488	-0.705252	0.0207864
RNU7-130P	-5.03687	-2.07885	0.00651661		CTD-2517M22.9	-2.43314	-0.705484	0.0207919
WI2-80269A6.1	5.02898	-2.13963	0.00677161		CTD-2154B17.2	-2.41992	-0.705611	0.0207949
RP11-394B2.6	-1.03887	0.442993	0.00688852		Clostridiales-1	-2.41258	-0.705685	0.0207967
AP000936.5	-2.60977	-1.45569	0.00691725		AP000442.4	-2.41203	-0.705769	0.0207987
RNU6-298P	1.69784	-0.830434	0.00703722		PLIN1	-1.06681	0.894627	0.0209991
AL359815.1	-2.38452	-1.34299	0.00709407		SMCO2	1.11945	0.628346	0.0210142
RN7SL834P	1.03607	0.348565	0.00717443		RP11-411G7.2	-1.89621	-0.206174	0.0210807
AP001055.1	2.72888	-1.49396	0.00725152		LINC00299	-1.89304	-0.206306	0.0210835
RP11-477G18.2	1.14136	0.118486	0.00765941		AC103564.7	-1.89345	-0.206311	0.0210836
RP11-106M7.1	1.26565	-0.170815	0.00773654		RP11-357G3.1	-1.87944	-0.206617	0.0210902
MIR4641	-3.46206	-1.80689	0.00777707		IFNL3	1.27343	0.416049	0.0212356
RP11-274M17.3	1.81256	-0.881301	0.00787458		RPL9P18	1.2838	0.415648	0.0212425
RPSAP9	1.20378	-0.00555744	0.00789455		STX17-AS1	1.70745	-0.169511	0.0213095
ALOXE3	2.68937	-1.53422	0.00796303		RPS27P15	3.30014	-0.977246	0.0216468
LOC732538	-2.88586	-1.66402	0.00799925		RP11-384P7.7	3.2962	-0.977249	0.0216469
RPL39P38	-2.86904	-1.66385	0.00806162		RP11-29H23.4	3.29964	-0.97725	0.021647
AC015849.12	1.83492	-0.990813	0.00809157		CTD-2515H24.4	3.31518	-0.977342	0.0216514
BTBD11	1.81224	-0.880858	0.00810109		ATP5L2	-1.32295	0.269584	0.0216758
THSD7B	-2.88925	-1.62032	0.00812486		RP11-395L14.18	2.28759	-0.755055	0.0220824
WWC3-AS1	2.46258	-1.41512	0.00816274		RP11-268I9.1	1.2061	0.504577	0.0221293
GBX1	-1.62479	-0.757685	0.00822271		USP27X-AS1	-2.16809	-0.519225	0.0221544
RP11-206L10.4	2.28875	-1.27174	0.00822655		AP000265.1	-2.16484	-0.519305	0.0221557
ELN	-1.11924	0.0490014	0.00834468		RP11-795F19.5	-1.5513	0.0795307	0.0221717
ZNF734P	-3.43452	-1.85672	0.00839652		RP1-66H9.1	-1.54787	0.0793944	0.0221754
RP11-83N9.5	1.46968	-0.534322	0.00839768		MIR624	-2.07448	-0.315789	0.0221761
BEST3	2.98131	-1.70946	0.00842613		RN7SL153P	-2.04974	-0.316233	0.0221878
CTC-563A5.2	-1.46474	-0.514336	0.00852117		ELL3	-1.37136	0.413023	0.0222707
KLHDC7B	3.4888	-1.90844	0.00861835		KRT8P9	1.77083	-0.276661	0.0227618
SNORA18	1.22312	-0.108209	0.00864962		RP4-569D19.5	1.34321	0.219314	0.0227935
RP11-343B5.1	-1.53111	-0.515077	0.00866082		RP11-780K2.1	-2.09267	-0.563471	0.0229471
BRI3P1	-1.68729	-0.807302	0.00877779		RNA5SP194	-2.0843	-0.563635	0.0229503
CASC4P1	2.9766	-1.70904	0.0088089		ITGA9-AS1	-1.03296	0.927408	0.0229665
RP11-462G2.2	2.98711	-1.70897	0.00881089		RASEF	1.042	0.881378	0.0238194
CAMP	4.98731	-2.14	0.00894497		RP11-480I12.7	1.46535	0.0229687	0.0238433
MYO16	-4.87118	-2.14065	0.00895944		RP11-94M14.2	2.09352	-0.607904	0.0238754
RP4-785G19.2	4.97314	-2.14012	0.00896088		RP11-365P13.6	2.09776	-0.607905	0.0238754
SHANK3	2.98764	-1.70911	0.00903781		CCL22	2.10386	-0.607997	0.0238775
CNRIP1	-4.88188	-2.14056	0.00907512		RP11-861E21.3	2.11981	-0.608004	0.0238777
RP11-316E14.6	-1.25085	-0.156268	0.0091213		RP11-511I11.1	2.11952	-0.608031	0.0238783
CTB-174D11.2	-4.95512	-2.07964	0.00912953		RP13-895J2.6	-1.06117	0.758127	0.0241809
PLSCR5	-4.95512	-2.07964	0.00912953		AC108218.1	1.24421	0.460888	0.0242083
TLR1	4.93044	-2.1405	0.0092307		RP11-38J22.1	1.81326	-0.391975	0.0244517
RP11-818F20.5	4.91748	-2.14061	0.00927374		DAPP1	1.57481	-0.00691802	0.0247131
SMCO3	-1.17351	-0.00642089	0.00928734		RP11-415C15.2	-4.53105	-1.17092	0.0249834
RP11-166P13.3	1.16299	-0.00434326	0.00939429		RP11-382B18.6	-4.52113	-1.171	0.0249841
WFDC1	-4.90005	-2.14038	0.0094344		RP11-677M14.5	-4.5112	-1.17108	0.0249849
NDUFAF4P3	4.89489	-2.20383	0.00949771		RP13-820C6.4	-4.5112	-1.17108	0.0249849
UBE2Q2P6	1.76485	-0.882272	0.00951623		RP11-267C16.1	-4.5112	-1.17108	0.0249849
FAM86B2	1.05212	0.255781	0.00960958		PSAPL1	-4.50987	-1.17109	0.024985
RP11-403P17.2	-2.30179	-1.37912	0.00986537		RP11-309M23.1	-4.50853	-1.1711	0.024985
RNU2-37P	1.08598	0.131186	0.00996118		ZFX-AS1	-4.50853	-1.1711	0.024985
LINC00634	-2.13729	-1.27221	0.010011		RP11-466G12.2	-4.49993	-1.17117	0.0249857
STAB1	-2.13314	-1.27231	0.01018		RP11-368J21.4	-4.49993	-1.17117	0.0249857
RP4-740C4.9	1.08928	0.144364	0.0102406		RP13-608F4.5	-4.4986	-1.17118	0.0249858
TOB1-AS1	-1.00165	0.301706	0.0102462		OR10V2P	-4.49726	-1.17119	0.0249859
TTC9	1.00554	0.336369	0.0102981		RP11-311F12.1	-4.49593	-1.1712	0.0249859
RP11-672A2.1	2.66214	-1.53456	0.0103174		AC004980.10	2.46835	-0.655164	0.0250365
RN7SL129P	-2.52359	-1.53459	0.0103935		RNF103-CHMP3	2.46828	-0.655213	0.0250378
KRT81	1.74546	-1.01986	0.0104599		TRIM74	-1.40239	0.319261	0.0251398
ARIH2OS	1.12621	-0.0635104	0.0106319		RPL7P46	-1.38368	0.318635	0.0251533
CLUL1	-1.929	-1.07952	0.0106356		REN	-1.61019	-0.0400977	0.0252173
RP11-346D6.6	-2.22298	-1.2049	0.0107016		NDUFV2P1	-1.60568	-0.0402072	0.0252194
EPHA4	-1.28291	-0.255103	0.0110247		UQCRHL	-1.29748	0.458164	0.0255691
FBLN1	1.57616	-0.805999	0.0111599		SNORA11	-4.38254	-1.24116	0.0256359
MIR627	2.38733	-1.45416	0.0111668		HLA-P	-4.37824	-1.24119	0.0256362
MIR23A	-2.78615	-1.70968	0.0112237		RP11-1070N10.3	-4.37824	-1.24119	0.0256362
RP11-34H11.5	1.35829	-0.473194	0.0114044		KCNE2	-4.37537	-1.24121	0.0256364
HPN	-2.81956	-1.71003	0.0114052		TSPAN16	2.04644	-0.432529	0.0259192
AC116533.2	-2.81254	-1.70973	0.011533		RP11-528N21.1	1.89186	-0.517669	0.0259256
RP11-126O1.4	1.01221	0.205635	0.0115411		RNU6-714P	-1.26555	0.435945	0.025983
RPL31P7	-1.36906	-0.475113	0.0115532		JTBP1	1.08793	0.60817	0.0263005
RN7SL80P	-3.30056	-1.90918	0.0115863		SNRPGP17	4.45423	-1.3145	0.026394
ESPNL	-3.30478	-1.90913	0.011617		NR1I2	4.45293	-1.3145	0.0263941
ASS1P7	-3.29411	-1.90925	0.0116397		AC092377.1	4.45217	-1.31451	0.0263941
RP11-247A12.7	1.80672	-1.1393	0.0117152		LINC00677	4.45196	-1.31451	0.0263942
RP11-386M24.5	-1.36362	-0.494999	0.0119127		MIR4479	4.45142	-1.31451	0.0263942
TMEM256P1	3.4853	-1.90877	0.0121291		RP11-1079K10.1	4.45142	-1.31451	0.0263942
TMEM253	-1.3703	-0.397968	0.0121306		AP000318.2	4.45033	-1.31452	0.0263943
SERPINA3	1.00294	0.267481	0.0121478		CTD-2062F14.2	4.44958	-1.31452	0.0263943
AC005789.11	1.16397	-0.138518	0.012183		RP11-427E4.1	4.44937	-1.31452	0.0263943
USP2-AS1	-1.41125	-0.51433	0.0122376		RP11-80N2.2	4.44861	-1.31453	0.0263944
RETNLB	-1.35925	-0.416401	0.012311		RP11-136C24.3	4.44677	-1.31454	0.0263945
HIST3H3	1.4594	-0.533861	0.0123585		RNU6-905P	4.44656	-1.31454	0.0263945
RP11-1167A19.2	-1.62291	-0.882536	0.0124205		IFNWP2	4.4458	-1.31454	0.0263945
PTGES3L	1.01684	0.168743	0.0125741		LLNLR-246C6.1	-1.70874	-0.137364	0.0268935
LINC00565	4.83531	-2.20432	0.0130169		NFYC-AS1	-1.08433	0.720469	0.0268977
RP11-319F12.2	-4.73932	-2.20476	0.0130209		MIR626	2.1782	-0.561877	0.0268979
RP11-219C20.3	4.8504	-2.20419	0.0130328		ALX3	2.1801	-0.561926	0.0268991
RGAG1	3.38736	-1.96297	0.0130586		CTD-2003C8.2	-1.69766	-0.13768	0.0269008
RPL26P9	-4.75735	-2.2046	0.0130762		RPL30P11	-2.95488	-0.919244	0.0272724
VDAC1P7	-4.72121	-2.20491	0.013143		RP11-803B1.2	-2.94175	-0.919391	0.027279
RASA4DP	-4.83677	-2.14097	0.0132207		H1FX-AS1	-2.92131	-0.919563	0.0272867
RP11-77M5.1	-1.74467	-1.02059	0.0132433		SGCA	-2.91708	-0.919604	0.0272885
CTD-3193K9.1	1.73832	-1.02036	0.0133977		RP1-149A16.3	-2.90735	-0.919733	0.0272943
RP11-585F1.6	-1.85152	-1.10945	0.0134534		MIR548H1	-2.88956	-0.919917	0.0273026
RNU6-628P	-1.87369	-1.10965	0.0135297		RP11-486I11.2	-1.13277	0.605411	0.0281712
RP11-370A5.1	-1.85321	-1.10978	0.0135535		MANEA-AS1	-1.3254	0.389763	0.0283474
RP11-10O17.3	-1.01314	0.193477	0.0135565		AC092038.1	1.63061	-0.204102	0.0285837
RP4-533D7.5	-1.96214	-1.20462	0.0135895		AC007969.5	1.63518	-0.204247	0.0285877
AC009305.2	-1.78571	-1.02029	0.0136429		AGRP	-1.83951	-0.24174	0.0287536
GALNT13	-1.9646	-1.20529	0.0136463		QRFP	-1.06702	0.828114	0.0289744
AF121897.4	-2.09095	-1.3071	0.0136868		AC016831.5	-2.40284	-0.705863	0.0291389
DGAT2L7P	-1.17214	-0.110073	0.0137576		HMGN1P24	-2.39914	-0.705886	0.0291395
MYO3B	-1.9292	-1.20535	0.0138085		Y_RNA	1.10924	0.628527	0.0293785
CHRNB4	1.87884	-1.04917	0.013896		AC067945.3	1.28431	0.193023	0.0294334
SLC16A14	1.19707	-0.204231	0.0140511		CBX3P3	1.28215	0.193017	0.0294336
RP11-85G21.3	-4.76162	-2.20456	0.014073		snoU109	1.28895	0.192961	0.0294352
AL353671.1	-1.97042	-1.20484	0.0140927		C11orf85	-1.50877	0.050609	0.0294976
NPM1P30	1.55261	-0.830707	0.014248		MMP28	1.19668	0.438492	0.0303546
BASP1	4.74949	-2.27099	0.0143442		RP11-612J15.1	1.20623	0.438299	0.0303588
RP11-146F11.1	-1.05763	0.0630834	0.0143931		CD53	-1.11056	0.66418	0.0304564
RP11-279F6.3	-2.08086	-1.30692	0.014473		RP11-17G11.1	-1.47617	0.0213816	0.0305473
L34079.3	-1.34699	-0.494989	0.014482		RP11-6L6.4	1.31541	0.296693	0.0305544
RP11-290F20.2	-1.05973	0.076406	0.014482		RP1-77H15.1	-2.33974	-0.756015	0.0307358
C16orf90	2.54836	-1.61878	0.0145054		GTF2F2P1	-2.3225	-0.756215	0.0307427
HERC5	1.22736	-0.305258	0.0145228		VWA2	-2.31847	-0.756253	0.030744
RP4-751H13.7	-1.66689	-0.831441	0.0145319		MIR548T	-2.31589	-0.756311	0.030746
AC006262.6	2.18899	-1.3418	0.0145723		LINC00899	-2.3016	-0.756466	0.0307515
CTD-3105H18.8	-1.62314	-0.857725	0.0147056		RP11-206F17.2	-1.99303	-0.354462	0.0308331
RP11-60L3.1	1.0407	0.117671	0.0147232		C10orf62	-1.98538	-0.354709	0.0308419
RNU6-548P	2.03753	-1.27148	0.0148478		CTD-2547L24.3	-1.08593	0.645151	0.0310014
WNT16	-1.28731	-0.324677	0.0148798		CTA-256D12.11	1.67935	-0.313958	0.0310278
SHISA9	2.21033	-1.34197	0.0151778		RNU11-6P	1.67503	-0.313976	0.0310284
LRRC4B	1.57977	-0.908166	0.015303		RP11-699L21.1	3.16857	-1.03868	0.0312651
MTND1P36	1.4419	-0.709611	0.0155996		FGF12	3.16797	-1.03868	0.0312652
AC008746.3	2.30743	-1.4935	0.0156941		RN7SL468P	3.17097	-1.03869	0.0312652
CTC-548K16.6	-1.27288	-0.307509	0.0157145		CITF22-49E9.3	3.16548	-1.0387	0.0312654
DSG3	2.87868	-1.75674	0.0157256		RP11-407N8.4	3.16652	-1.03872	0.0312656
KB-1615E4.2	2.33428	-1.49334	0.0157913		LINC00461	3.16489	-1.03873	0.0312657
CTC-558O19.1	1.70117	-0.935329	0.0159671		AZU1	3.18972	-1.03876	0.0312661
RP11-704J17.5	-3.25484	-1.9097	0.0163031		MMP16	3.17832	-1.03884	0.031267
RP11-84C10.1	-2.70758	-1.75687	0.0164271		RNU4-48P	-2.07976	-0.563664	0.0313905
MTND5P12	-2.74037	-1.75685	0.0164404		RP11-182J1.12	-2.07343	-0.563784	0.0313933
RP11-806L2.5	-1.63425	-0.964141	0.0164691		RP4-633O19__A.1	-2.06247	-0.563915	0.0313963
HSPA6	2.80338	-1.80548	0.016516		MIR5008	-2.05028	-0.564128	0.0314013
CTC-512J12.7	1.14239	-0.202405	0.0165515		RPL7P52	-1.01126	0.861475	0.031523
TENM1	-1.12633	-0.1253	0.0167098		RPL6P27	-1.15966	0.54424	0.0320479
RP11-834C11.8	-1.27137	-0.47452	0.0167213		RP11-159L20.2	1.51979	-0.0381247	0.0322106
RP11-711K1.8	1.16932	-0.20503	0.0169503		KRTAP3-1	1.5195	-0.0381958	0.0322123
RPL5P11	-1.73632	-1.04981	0.0171515		ASB4	1.53031	-0.038296	0.0322146
AC092620.3	-1.75035	-1.04982	0.017239		RP11-488L18.1	-2.01141	-0.609161	0.0325389
HGFAC	-3.2374	-1.96359	0.0172974		ANP32AP1	-2.01065	-0.609201	0.0325401
VENTXP6	-1.51962	-0.806976	0.0173914		PSMC1P1	-2.00317	-0.609286	0.0325424
RP11-424I19.1	-1.79885	-1.14084	0.0174459		SLC25A2	-1.5869	-0.0407083	0.0325522
UBE2CP2	-1.47412	-0.642581	0.0175746		RP11-517P14.2	2.16805	-0.807455	0.0327097
ST8SIA1	-1.79435	-1.14058	0.0178212		MIR4650-2	2.17842	-0.80757	0.0327146
RP1-40E16.12	1.53849	-0.829863	0.0179226		RP11-182I10.2	1.00399	0.813467	0.0327183
AC068669.1	1.24669	-0.415624	0.0179234		TMEM163	-2.2319	-0.476392	0.0331573
KB-1507C5.3	1.68624	-1.07815	0.0180045		RP11-45A12.2	-2.23182	-0.476406	0.0331579
RP11-302K17.3	3.28274	-1.96395	0.0180408		LRRC66	-1.56053	-0.0716488	0.0332778
FAM21FP	-1.61264	-0.857341	0.0181716		FOXD4L1	-1.55563	-0.0716651	0.0332782
CTC-422A18.1	1.78626	-1.10904	0.018351		AC074391.1	-1.05916	0.702224	0.0333974
RP11-196H14.4	-2.00109	-1.34251	0.0184381		SLCO1C1	2.00368	-0.655221	0.0338999
AC016745.1	-1.856	-1.23845	0.0185245		Y_RNA	1.99848	-0.655253	0.0339009
CTD-2008P7.9	1.46097	-0.664089	0.0185335		RP11-478C19.2	2.00885	-0.655326	0.0339032
SERF1B	-1.39497	-0.710272	0.0185528		AC007743.1	2.0083	-0.655354	0.0339042
AC019100.7	-1.08892	-0.0347438	0.0185972		RP11-769O8.3	1.72664	-0.432733	0.03399
KLRC1	-2.01766	-1.34294	0.0186785		MIR1276	1.73937	-0.432792	0.0339927
ZNF556	-2.18266	-1.45484	0.0187262		RP11-245P10.6	1.75538	-0.432939	0.0339994
CD80	1.51234	-0.855757	0.0187575		RN7SL350P	1.75482	-0.432946	0.0339997
RP11-619A14.2	-1.22552	-0.43591	0.0187617		MGP	1.1752	0.482606	0.0340515
AC114760.1	-2.38544	-1.61971	0.0188395		RP11-173P15.7	1.42248	-0.102838	0.0340689
UNC79	2.02446	-1.27173	0.0189036		RP11-705O24.1	-2.16985	-0.519177	0.0345183
RP11-298E2.2	-1.04276	0.063764	0.0189237		Y_RNA	1.56806	-0.135827	0.0349778
ELL2P3	-2.02732	-1.34313	0.0189371		MIR3173	-1.67324	-0.138237	0.0350391
HSPB8	1.78339	-1.2714	0.018949		RP4-705O1.1	2.64342	-0.861718	0.0352632
KHSRPP1	-1.39439	-0.710303	0.0190034		AL358852.1	2.66623	-0.861767	0.0352658
AC119403.1	-1.13526	-0.188184	0.0190572		RP11-209D20.2	2.66406	-0.861786	0.0352668
AKAP2	3.31035	-2.01946	0.0192247		CTA-38K21.4	2.66202	-0.861803	0.0352677
RP11-370B11.3	-1.30001	-0.534583	0.0192248		RP11-55L4.1	2.37941	-0.704104	0.0355932
ENPP7P6	-4.59921	-2.2718	0.0192772		OSTCP6	2.37217	-0.704154	0.0355951
RP11-379F4.8	1.12926	-0.203904	0.0192883		Metazoa_SRP	2.37259	-0.704173	0.0355958
RP11-112L6.4	-2.18609	-1.45554	0.0192941		RNU6-1247P	1.01626	0.628058	0.0357086
RP11-509A17.3	-4.58806	-2.27189	0.0193095		COX7A2P1	-1.64209	-0.171516	0.0359845
RP11-64C12.3	-1.54985	-0.909454	0.0193211		GPRIN2	-1.27071	0.343207	0.036558
GOT2P3	-4.60223	-2.27177	0.0193276		AC074366.3	1.33741	0.0527995	0.0366213
LEFTY1	-4.60223	-2.27177	0.0193276		USP44	1.12842	0.526014	0.0373821
GS1-251I9.3	4.68327	-2.2715	0.0194248		Y_RNA	1.03707	0.525632	0.0373966
LA16c-444G7.1	4.66619	-2.27163	0.0194353		DOCK8	1.23125	0.166042	0.0378601
IRGM	-4.5941	-2.27184	0.0194378		IL16	1.24229	0.16587	0.0378664
RP1-125I3.2	-4.57684	-2.27198	0.019448		RP11-739B23.1	1.15091	0.415807	0.0379338
RP11-255P5.2	-1.55853	-0.90918	0.0194551		MMP7	1.09656	0.504671	0.0382137
MIR4637	1.03845	0.0767639	0.0194819		RN7SL566P	1.10042	0.504356	0.0382262
AC010980.2	-4.61251	-2.27169	0.0195956		RNU2-1	1.22232	0.392923	0.0385422
RNU6ATAC23P	-4.61251	-2.27169	0.0195956		CCDC37	-1.04788	0.625389	0.0385647
TMEM252	4.71357	-2.27126	0.0195977		AC007304.1	-1.04434	0.625379	0.0385651
CHST7	1.13899	-0.173594	0.0196196		CPT1B	-1.04487	0.625335	0.0385666
ELK2BP	-4.57369	-2.272	0.0197026		CH507-9B2.9	1.00263	0.666949	0.0387392
CTB-60B18.12	4.6815	-2.27151	0.0197132		CTC-503J8.4	-1.46175	0.020897	0.0390425
RP11-745C15.2	4.6815	-2.27151	0.0197132		CITF22-92A6.2	-1.78435	-0.278019	0.0390624
RP11-70F11.8	-4.59713	-2.27182	0.0197324		RP11-108O10.2	-1.43193	0.0201403	0.0390753
CTD-2061E19.6	-4.60953	-2.27171	0.0197863		ARHGAP23P1	-1.76027	-0.278557	0.0390823
LINC00277	-4.60953	-2.27171	0.0197863		SNORA5	-4.36899	-1.24126	0.0394869
RNU2-53P	4.69737	-2.27139	0.0197892		AP000688.29	-4.36469	-1.2413	0.0394873
RP11-213G2.5	-4.60839	-2.27173	0.0198026		VHLL	-4.36325	-1.24131	0.0394874
KB-1471A8.1	1.22209	-0.377569	0.0198187		IGSF5	-4.35687	-1.24136	0.039488
TRNAQ41P	4.63362	-2.27188	0.0198296		Metazoa_SRP	-4.35687	-1.24136	0.039488
RP11-9G10.1	1.98794	-1.30589	0.0198423		EIF5P2	-4.35544	-1.24137	0.0394881
AC159540.2	4.61777	-2.27199	0.0200204		MIR26B	-4.35257	-1.24139	0.0394884
RP11-192N10.2	-1.00127	0.103946	0.0200381		CTD-2529P6.4	-4.35257	-1.24139	0.0394884
CHKB-AS1	1.38233	-0.75591	0.020121		RP3-414A15.11	-4.34331	-1.24146	0.0394893
C5orf47	4.58141	-2.34146	0.0201619		AC004381.7	-4.34331	-1.24146	0.0394893
RP11-90H3.1	-1.12672	-0.30685	0.020378		AC234775.1	-4.33901	-1.24149	0.0394896
MYB-AS1	-1.15919	-0.28982	0.020452		AC000095.11	-4.33262	-1.24154	0.0394903
RP11-325K4.2	1.33626	-0.619172	0.0205586		RSPO3	-4.33118	-1.24155	0.0394904
NRCAM	2.30229	-1.49441	0.0206797		SYS1-DBNDD2	-4.33118	-1.24155	0.0394904
CLYBL-AS2	-1.00917	0.0360112	0.0207809		TMPOP2	-4.32975	-1.24156	0.0394905
HTR4	4.58026	-2.34148	0.0208653		PET117	-4.32975	-1.24156	0.0394905
RP11-173M11.2	1.08361	-0.170833	0.0209302		SPECC1L-ADORA2A	-4.32049	-1.24163	0.0394914
RP11-830F9.6	-2.66801	-1.75741	0.0209405		ZNF571	-4.30836	-1.24172	0.0394925
RNA5SP294	-1.64794	-0.964814	0.0209558		RP11-515E23.2	-4.29623	-1.24182	0.0394936
TBC1D4-AS1	-1.03753	-0.0642631	0.020976		RP11-738E22.3	-1.28573	0.163592	0.0397514
RP11-136K14.2	1.19838	-0.433796	0.0220268		FP671120.4	-1.41926	-0.0091336	0.0401836
TMC2	2.2345	-1.53422	0.0221915		KB-1517D11.2	-1.41499	-0.00920168	0.0401853
GLOD5	2.2686	-1.5343	0.0222594		AC106873.4	-1.13317	0.523461	0.0401876
AL121952.1	-1.05047	-0.124494	0.0222851		VDAC1P11	-1.11952	0.522955	0.0402073
PDZK1P1	1.69251	-1.04886	0.0223134		RP5-849H19.2	-1.33129	0.293586	0.0402479
FSTL1	-2.6106	-1.80586	0.0224048		AC073934.6	-4.19802	-1.31514	0.0404371
AC079210.1	1.03221	-0.124159	0.022431		FCRL6	-4.19182	-1.31518	0.0404377
CDC42P5	-1.07826	-0.0490794	0.0224679		LRRC74B	-4.18871	-1.3152	0.040438
TUBAL3	1.15981	-0.358709	0.0226496		LINC01189	-4.18488	-1.31524	0.0404384
ARHGAP40	1.27435	-0.576161	0.0228272		RP11-157L3.11	-4.18332	-1.31525	0.0404385
RP11-346L1.2	-2.60667	-1.80588	0.0228508		RP13-60M5.2	-4.18332	-1.31525	0.0404385
TMEM40	1.49402	-0.855059	0.0232834		MDP1	-4.18332	-1.31525	0.0404385
AL355531.1	2.71417	-1.85586	0.023433		AC106788.1	-4.18332	-1.31525	0.0404385
RN7SL689P	1.1036	-0.220373	0.0234586		MGAT2	-4.18022	-1.31527	0.0404388
C1orf177	-1.35917	-0.733621	0.0235587		SRSF12	1.05325	0.547246	0.0414872
HABP2	-3.19905	-1.964	0.0237325		SLC25A6P3	1.07079	0.546895	0.0415014
PAX7	-1.83974	-1.27189	0.0237454		HMGB1P29	4.24619	-1.39255	0.0415533
RP11-615I2.3	2.7407	-1.85603	0.023837		Y_RNA	4.24619	-1.39255	0.0415533
RP11-670E13.3	1.56301	-0.908303	0.0239252		SEPT7P3	4.24335	-1.39257	0.0415536
FABP2	-2.32626	-1.6198	0.0244004		AP001596.6	4.24335	-1.39257	0.0415536
RP4-700A9.1	-1.46059	-0.756944	0.024473		RP11-544H14.1	4.24193	-1.39257	0.0415537
RP11-535E8.2	-2.34953	-1.62022	0.0246723		COX6CP18	4.24193	-1.39257	0.0415537
MMP11	-1.85503	-1.2723	0.0247505		AL031655.1	4.24051	-1.39258	0.0415538
VDAC1P8	-2.3564	-1.61975	0.024803		PPIAP3	4.24028	-1.39258	0.0415538
RP1-71H24.1	1.97646	-1.27238	0.0250937		RP11-713C19.1	4.23969	-1.39258	0.0415538
STC1	-3.06773	-2.02034	0.0253129		RP11-27M5.1	4.23946	-1.39259	0.0415539
RP11-382J24.2	-2.0098	-1.37917	0.0253462		RP11-475J5.6	4.23946	-1.39259	0.0415539
LINC00574	-3.07262	-2.02029	0.0254382		MIR6129	4.23946	-1.39259	0.0415539
AC093677.1	-3.08168	-2.0202	0.0254911		RP11-116O18.1	4.2391	-1.39259	0.0415539
GRIA4	-3.07838	-2.02022	0.0255946		DDX50P2	4.23886	-1.39259	0.0415539
CTC-239J10.1	-1.28769	-0.514782	0.0256407		GUSBP5	4.23662	-1.3926	0.0415541
TLE2	-1.38273	-0.80637	0.0258929		RP11-69M1.6	1.06446	0.482443	0.0416719
CA8	-1.6509	-0.96334	0.0259952		IDS	1.45868	-0.0698052	0.0418422
TFAP2A-AS1	1.20659	-0.534538	0.0260362		C16orf86	1.46429	-0.0700447	0.0418492
RP11-127I20.5	-2.1553	-1.49442	0.0260871		RP11-295K2.3	1.60072	-0.352459	0.042131
LRRC43	3.26052	-2.01994	0.0261341		RNU6-237P	1.60045	-0.352485	0.0421322
SNORD91A	-1.91203	-1.41612	0.0264523		MIR3939	1.61432	-0.352683	0.0421413
RP11-183M13.1	-1.57187	-0.992477	0.0264557		RP11-104O19.4	1.1233	0.460729	0.0422308
MORF4L1P4	2.39959	-1.70908	0.0264607		PDE10A	1.1612	0.344923	0.0424828
RP1-223E5.4	1.93808	-1.34114	0.0264743		SMARCA5-AS1	1.16923	0.344718	0.0424891
RP11-132A1.4	-1.40657	-0.806684	0.0265508		Y_RNA	-1.93245	-0.393824	0.0426644
LA16c-349E11.1	2.38319	-1.70935	0.0266065		RP11-578F21.2	-1.91994	-0.394061	0.0426756
RP11-10A14.3	1.89067	-1.34162	0.026632		AC017006.2	1.18086	0.219569	0.0427157
AC074117.13	-1.47215	-0.831202	0.0268141		Y_RNA	-2.82824	-0.978169	0.0427831
RP11-196H14.2	-1.38881	-0.80653	0.0268434		RP11-700H6.2	-2.8178	-0.978243	0.0427884
PADI3	1.23814	-0.554482	0.0269995		RP11-197K6.1	-2.81845	-0.978275	0.0427906
VSTM5	-1.23653	-0.556315	0.0271736		RNA5SP490	-2.81335	-0.978326	0.0427942
AC135178.1	-1.08336	-0.272579	0.0272703		AC106827.1	-2.81103	-0.978347	0.0427957
FKBP7	-1.12369	-0.289525	0.0273594		FUT5	-2.80529	-0.978383	0.0427983
RP11-167P22.3	1.13037	-0.289292	0.0274054		AL732479.1	-2.80012	-0.978449	0.0428029
RP11-175D17.3	-1.17909	-0.378927	0.0275042		RP11-475D10.4	-2.79088	-0.978498	0.0428064
MTND4P23	1.06609	-0.237229	0.0275719		RN7SKP285	-2.79501	-0.9785	0.0428065
AC023481.1	-1.17601	-0.37935	0.0277033		MARK3P3	-2.79269	-0.97852	0.0428079
RHPN1-AS1	-1.03335	-0.0800771	0.0278673		Metazoa_SRP	-2.78507	-0.97855	0.04281
RP11-363N22.2	2.22596	-1.53436	0.028088		RP1-266L20.2	-2.77879	-0.978611	0.0428143
ALX4	-1.31477	-0.577627	0.0282561		FAM195CP	-2.77431	-0.978694	0.0428202
RP11-357G3.2	-1.15424	-0.397305	0.0283382		RP11-144G6.4	-2.77315	-0.978704	0.0428209
SNORD27	3.20414	-2.07829	0.028432		RP11-326A13.2	-2.76388	-0.978754	0.0428244
RNU7-26P	2.20502	-1.53516	0.028721		AC143336.1	-2.7548	-0.978863	0.0428321
RP3-521E19.3	1.02488	-0.0945316	0.0288195		AL360091.1	-2.29335	-0.756568	0.0430145
RP5-894D12.4	-4.4228	-2.34227	0.0290442		HSPE1P5	-1.07252	0.565182	0.0439238
AL162381.1	4.54634	-2.34172	0.029082		MIR3619	-1.07116	0.565107	0.0439268
RP11-311H10.4	4.54634	-2.34172	0.029082		RP1-120G22.11	-1.76537	-0.476531	0.0444138
PGF	1.3061	-0.73231	0.0290853		METTL21C	-1.97543	-0.609711	0.0444728
RP11-159D23.2	-4.45553	-2.34202	0.0291888		TRMT2B-AS1	-1.87673	-0.434104	0.0446942
RP1-102D24.5	4.56421	-2.34159	0.0292041		H19	-1.05191	0.544985	0.044741
RP11-409C19.2	4.56421	-2.34159	0.0292041		RN7SL455P	3.02547	-1.10288	0.0449209
KRT8P22	-4.41074	-2.34236	0.0292208		LINC00704	3.01797	-1.1029	0.0449212
AC004988.1	-4.41399	-2.34234	0.0292257		NTRK2	3.01751	-1.1029	0.0449213
RN7SL488P	-4.43705	-2.34216	0.0292606		RP11-296E23.1	3.01724	-1.10293	0.0449217
SLC22A2	-2.58981	-1.8065	0.0294005		MIR135B	3.01258	-1.10294	0.0449218
LINC01165	4.51146	-2.34197	0.0294549		RP3-467K16.2	3.01194	-1.10294	0.0449219
MIR4757	4.56302	-2.3416	0.0295268		CICP10	3.0444	-1.10295	0.044922
RP11-38L15.3	4.56532	-2.34158	0.0295303		AC009237.11	3.03507	-1.10301	0.044923
TENM4	-4.40502	-2.34241	0.0296148		MIR141	3.03397	-1.10302	0.0449231
FREM2-AS1	1.55494	-1.14003	0.0296725		RP11-466A19.4	-1.20852	0.217275	0.0452969
LINC00471	-1.51769	-0.909286	0.0298697		SNORD56B	-1.20614	0.217237	0.0452983
AC003006.1	-1.31056	-0.758017	0.0299347		AC245100.1	-1.25042	0.342553	0.0454145
PCNAP1	-4.45479	-2.34203	0.0299389		OXCT1-AS1	-2.2221	-0.808578	0.045418
DUSP5P1	1.00812	-0.138411	0.029951		RNU6ATAC11P	-2.19746	-0.808864	0.0454325
SDK2	-4.46566	-2.34195	0.0299555		Y_RNA	1.48264	-0.169613	0.0459561
RP11-432F4.2	4.39427	-2.41554	0.0301881		ARID3C	-1.12943	0.436284	0.0459615
RPL23P2	1.24795	-0.617981	0.0302064		HCG4P7	1.4938	-0.169878	0.0459658
FOXE3	-1.70795	-1.20489	0.0302737		AC104651.2	-2.16767	-0.519222	0.0460118
RNU6-834P	-1.77784	-1.14024	0.0304806		GLRX3P2	-2.16639	-0.519228	0.0460119
RP11-61A14.4	2.68133	-1.85642	0.0307403		SMPD4P1	-1.9159	-0.656547	0.0461233
OSTCP2	1.69623	-1.17145	0.030994		RP1-224A6.3	-1.91238	-0.65657	0.0461242
AC007551.3	1.12306	-0.360181	0.0310669		RNU2-22P	-1.91285	-0.656573	0.0461243
PLA2G4C	1.49465	-0.935596	0.031093		AC002310.10	-1.90738	-0.656627	0.0461263
CTC-260E6.10	2.68596	-1.85624	0.0311669		CTD-3037G24.3	-1.89805	-0.656717	0.0461298
RP4-530I15.6	2.67092	-1.85634	0.0312421		Metazoa_SRP	-1.90303	-0.656734	0.0461304
TRIM74	1.16069	-0.453759	0.0313564		AC141928.1	-1.8963	-0.656752	0.0461311
AC017060.1	1.25962	-0.64194	0.0315488		MIR4295	-1.89611	-0.656794	0.0461327
SMIM1	-1.76578	-1.30656	0.0317459		THRSP	-1.89465	-0.6568	0.0461329
ST6GALNAC3	1.15751	-0.453881	0.0317598		SHMT1P1	-1.21718	0.318598	0.0461737
PCDHB13	-1.88258	-1.23752	0.032221		AP001062.7	-1.21714	0.318535	0.0461758
RPL21P121	-1.06565	-0.221623	0.0322303		RP11-432I5.2	1.63634	-0.474519	0.0470136
RP11-230B22.1	-1.78129	-1.3073	0.0322496		RP11-148O21.2	1.63445	-0.474541	0.047015
RP11-26J3.1	1.76499	-1.27098	0.0324263		SNRPGP5	1.64236	-0.474643	0.0470212
RP11-203L2.4	1.26848	-0.555901	0.032638		MNX1-AS2	1.64988	-0.474704	0.047025
RP11-227H15.5	1.20567	-0.473524	0.032862		HIF3A	1.65053	-0.474719	0.0470259
RP11-96D1.7	-1.73885	-1.34217	0.0332471		CTA-444M12.3	1.66988	-0.474834	0.047033
MIR155HG	1.05306	-0.186745	0.0335204		STEAP1B	1.79972	-0.562073	0.047327
RAB33A	2.62346	-1.9083	0.0335291		RNU1-67P	1.81231	-0.562309	0.0473347
RP11-90P5.7	1.88264	-1.34192	0.0335632		RORA-AS1	-1.02175	0.605819	0.0477554
GAPDHP22	-1.15246	-0.397686	0.0337935		RP11-70O5.2	1.2802	0.022956	0.0477659
RP11-692M12.5	-1.26757	-0.709919	0.034126		RP11-376N17.4	-1.01286	0.605523	0.0477673
HLA-J	1.27328	-0.732913	0.0343619		CTC-523E23.4	-1.59634	-0.205961	0.0479411
CRYBA2	-1.43329	-0.85696	0.0344582		PCDHB14	-1.59211	-0.206038	0.047944
AC004870.4	2.34807	-1.70966	0.0344856		RP11-156G14.6	-1.57848	-0.20629	0.0479535
SEMA6B	1.10513	-0.415291	0.0344896		RP11-164N20.2	-1.57544	-0.206363	0.0479563
CPT1B	2.66166	-1.9083	0.0344904		AC104986.1	-1.56835	-0.206578	0.0479644
AC007036.4	-1.01589	-0.204848	0.034808		RP11-15I20.1	1.91002	-0.704298	0.0480858
RNVU1-20	-2.18049	-1.70964	0.0348791		RP11-21J7.1	1.90209	-0.70433	0.0480872
SNORA24	-1.53589	-1.04968	0.0349599		AC092574.1	1.90391	-0.704335	0.0480874
CLCA3P	-3.06263	-2.02038	0.0350904		AC009970.1	1.90368	-0.70436	0.0480886
POU6F1	1.09277	-0.434023	0.0351054		RP11-44F14.10	1.90337	-0.704363	0.0480887
RSAD2	1.84947	-1.3779	0.0351409		RP11-276H1.3	1.17035	0.138626	0.0484821
RP11-314B1.2	1.43293	-0.881918	0.0351443		Metazoa_SRP	1.18554	0.138273	0.048498
RP1-155G6.4	-1.20539	-0.495025	0.0352134		RP4-585I14.3	1.39143	-0.00726729	0.049165
RNA5SP341	-2.03789	-1.53501	0.0354136		RP4-620E11.8	1.27366	0.11069	0.0497859
FHL1	-2.17931	-1.70968	0.0355962		CYP2A7	1.27442	0.110647	0.049788
RP11-245G13.2	-3.04656	-2.02054	0.035618
RP4-651E10.4	-3.04055	-2.02061	0.0357036
RP3-403A15.1	-2.05156	-1.53481	0.0357221
RP4-635E18.6	-2.08258	-1.53505	0.0357728
RP11-508N22.12	2.29566	-1.75677	0.0358551
RPL21P50	2.00576	-1.45435	0.0359004
ELMO1	2.28269	-1.75648	0.0359162
SLAMF6	-2.98101	-2.07928	0.0366603
AP000302.58	-2.99344	-2.07917	0.0367551
RP11-298J20.4	3.14442	-2.0786	0.0367645
FTCD	-1.57959	-1.14063	0.0367791
CYTH4	-1.38485	-0.909229	0.03681
MYPN	3.10315	-2.07897	0.036847
RNA5SP311	2.1536	-1.57651	0.0368607
RP11-69H7.2	1.31629	-0.78003	0.0369311
RP11-227D13.1	-2.93887	-2.07928	0.0370723
MIR3122	-1.56422	-1.14061	0.0371226
C7orf57	-2.97795	-2.07891	0.0371784
FUT6	1.35674	-0.935655	0.0373043
RP11-798M19.3	-1.08695	-0.360603	0.0373625
SLC26A4	3.1173	-2.07904	0.0376052
RP11-579D7.8	-2.97806	-2.07891	0.0376226
RP11-675F6.3	-2.97242	-2.07937	0.0376578
ACTBL2	2.1744	-1.53547	0.0376641
RNA5SP246	3.14509	-2.0788	0.0377598
MIR548O2	-1.72898	-1.1722	0.0378156
REEP2	-1.55076	-1.14055	0.0378354
ZNF876P	1.28228	-0.805582	0.0378396
RNU6-541P	3.05199	-2.13989	0.0378977
RP11-61L19.2	-1.36517	-0.806569	0.0379094
RP5-854E16.2	2.09011	-1.61904	0.0379606
ATP5J2-PTCD1	-1.28797	-0.66468	0.0380257
AC066692.3	1.21961	-0.664409	0.0380268
HLA-B	1.08066	-0.3961	0.0382713
AC023157.1	2.16392	-1.57623	0.0383022
CTD-2055G21.1	1.12077	-0.473547	0.038327
CFI	3.05285	-2.13969	0.0385841
RP11-305E17.6	-1.25933	-0.686737	0.038656
MIR1307	-2.96448	-2.07903	0.0386923
BMPR1B	1.95607	-1.49355	0.0388028
AL162424.2	1.64753	-1.17221	0.0388284
RN7SL414P	-1.20923	-0.576447	0.0388389
AC032027.1	2.10236	-1.61876	0.03898
AC068641.1	-1.29229	-0.781877	0.0389871
RP11-188P20.3	1.63341	-1.20389	0.0390283
TTYH2	-1.62744	-1.23783	0.0391655
EPPIN	3.03556	-2.13983	0.0392287
SLC51B	1.38054	-0.829937	0.039421
RASL10A	1.04064	-0.238603	0.039514
RP11-318M2.2	1.02505	-0.270932	0.0400068
AC007292.1	1.15211	-0.59703	0.0400629
LL0XNC01-39B3.1	-1.39625	-0.992175	0.0402704
RP11-713P17.3	-1.41818	-0.991644	0.0405415
RNY4P4	-1.39157	-0.99193	0.0408924
RP11-89B16.2	-2.48166	-1.85685	0.0410961
RP11-407G23.4	-1.30756	-0.856978	0.041202
RNU7-3P	-1.31552	-0.856754	0.0416051
RP11-646E18.4	-1.58681	-1.2717	0.0416627
CD84	-2.50983	-1.85729	0.0417992
RNU5E-3P	-2.46579	-1.85702	0.0420616
RP11-114H24.6	-1.09514	-0.416192	0.0422705
UGT2B15	-1.04276	-0.289371	0.0425377
FTCDNL1	-1.22298	-0.733838	0.0425879
RP4-533D7.4	-1.29634	-0.756839	0.0427584
MTCO3P2	1.621	-1.34242	0.0429522
GAPDHP46	-1.15743	-0.53517	0.0429903
RP11-864J10.2	1.71847	-1.3056	0.0431259
CTD-2547E10.3	-1.38107	-0.882442	0.0431288
HCG4P3	1.30065	-0.882461	0.0431697
RP11-723D22.3	-2.40643	-1.90934	0.0432482
RP11-644F5.12	2.56506	-1.9091	0.0434322
CCDC129	-1.49077	-1.05039	0.0435689
AC024560.2	2.5996	-1.90874	0.0436416
TRPV4	-1.71286	-1.34299	0.0438861
GLT8D2	-1.14998	-0.534488	0.0440276
AQP7P2	1.49428	-1.04814	0.0440722
WHAMMP3	1.81252	-1.37871	0.0442218
PGC	1.14757	-0.663179	0.0442401
AC096633.1	-1.69096	-1.37872	0.0443628
OSTCP1	4.35773	-2.41578	0.044364
AF124730.4	1.18091	-0.554639	0.0444105
DNM1P42	4.33845	-2.41591	0.0444494
RP11-315I14.2	4.33943	-2.4159	0.0444511
CTC-524C5.5	4.32059	-2.41603	0.0444926
HMGA1P3	4.32059	-2.41603	0.0444926
PLA2G2E	4.32059	-2.41603	0.0444926
CACNA1G	1.43578	-1.07918	0.0445028
TDGF1P4	-4.2364	-2.41627	0.0445169
AC009060.1	4.35825	-2.41578	0.044559
CTD-3195I5.4	-4.27182	-2.41602	0.0445796
SLC6A3	4.30162	-2.41615	0.0447051
RNA5SP28	-4.22334	-2.41636	0.0447395
RP11-522M21.3	-4.22334	-2.41636	0.0447395
SLC9C2	-1.66267	-1.37852	0.0447533
MIR4797	-4.26135	-2.41609	0.0448064
ARHGAP9	1.02288	-0.306183	0.0448209
RP11-409K20.6	4.37522	-2.41566	0.0448345
RP11-115H18.1	4.32096	-2.41602	0.0448383
RP1-127H14.3	-1.06011	-0.397359	0.0448549
GNAS-AS1	-4.23881	-2.41625	0.0448663
MIR575	-4.23881	-2.41625	0.0448663
RP11-56M3.1	-4.23881	-2.41625	0.0448663
RP11-728G15.1	-4.23881	-2.41625	0.0448663
AC005686.1	-4.23985	-2.41625	0.0448681
CTNNA3	-4.23985	-2.41625	0.0448681
RP11-381N20.2	4.33988	-2.4159	0.0448716
RP11-531H8.1	4.33988	-2.4159	0.0448716
RP11-18F14.1	-4.22677	-2.41634	0.0449712
EDA2R	-4.26595	-2.41607	0.0450403
RP11-65J3.2	-4.28502	-2.41593	0.0450743
BHMT	1.05327	-0.379135	0.0450873
FNDC8	-1.82797	-1.45483	0.045129
RP11-3L8.3	1.04778	-0.39688	0.0451305
SDAD1P1	-4.21004	-2.41645	0.0452262
FOXL2	-4.21357	-2.41643	0.0452324
RP11-521C20.2	-4.21357	-2.41643	0.0452324
AC092687.4	-4.25788	-2.41611	0.0453099
RP11-33E24.3	-4.25788	-2.41611	0.0453099
RP11-173E2.1	-1.82067	-1.45494	0.0453256
MIR642A	4.37792	-2.41565	0.0453488
KLF2P1	1.02352	-0.397095	0.0455219
BX322557.13	4.26314	-2.4164	0.0456919
MIR4530	4.26314	-2.4164	0.0456919
RP11-770G2.2	-1.26557	-0.78235	0.0457791
SNORA38B	-1.12554	-0.474623	0.0457959
RP11-263C24.3	-1.41965	-1.10937	0.0458391
DDO	-4.26756	-2.41605	0.0458695
RHEBP2	-4.26756	-2.41605	0.0458695
FBN1	-1.05475	-0.396648	0.0459164
RP1-181J22.1	4.39732	-2.41552	0.0459256
SOBP	1.06461	-0.397347	0.0460766
MIR4419A	-1.35022	-0.936554	0.0461121
RP4-603I14.3	-1.21582	-0.806543	0.0461629
RP11-290D2.5	-1.341	-0.910104	0.0463033
AP005482.1	2.50998	-1.963	0.0463716
TUBB8P3	2.49795	-1.96312	0.0465086
KCNH4	-2.10386	-1.75714	0.0465669
RNU6-964P	-1.85295	-1.4548	0.046604
SS18L2P2	-1.31648	-0.936406	0.0467385
ATP6V1G1P6	-1.52187	-1.17236	0.0470356
RP11-317N8.3	-2.0917	-1.75693	0.047053
SUMO2P12	2.4767	-1.963	0.0472889
SDCBPP1	2.249	-1.75721	0.0474394
AF038458.3	2.52417	-1.96306	0.0476537
CCR7	-1.76992	-1.49411	0.0476978
AC024257.1	-1.51779	-1.17209	0.0477043
RNU6-136P	-1.94494	-1.57703	0.0479018
LINC00441	1.07331	-0.513593	0.0479455
CTNNA2	-2.07774	-1.75709	0.0481255
RP11-182J1.1	-2.11691	-1.75735	0.0482094
RP11-2I17.1	-1.42738	-0.963296	0.0482973
IFNA20P	-1.79545	-1.49442	0.0485131
PLGLB1	-1.17351	-0.597807	0.048526
CR381653.1	1.13989	-0.73219	0.0486175
ANKRD20A19P	1.40898	-0.991105	0.048685
AC004549.6	1.21772	-0.83079	0.0490749
RP11-301L8.2	1.01258	-0.359432	0.0491054
C8orf74	1.32231	-0.855732	0.0491153
KCNB1	2.05762	-1.61917	0.0491775
ADAMTSL2	-1.02235	-0.360215	0.0494432
MIRLET7G	-1.77178	-1.49372	0.0496569
WNT8B	1.5906	-1.23736	0.0499308
NEURL3	1.58912	-1.23694	0.0499326

## Sheet: S2
GSVA analysis results of GSE90944								GSVA analysis results of GSE141805
	logFC	AveExpr	t	P.Value	adj.P.Val	B			logFC	AveExpr	t	P.Value	adj.P.Val	B
REACTOME_NECTIN_NECL_TRANS_HETERODIMERIZATION	1.68091	0.00803196	6.82351	7.82615e-06	0.0430438	3.59959		GO_NEGATIVE_REGULATION_OF_CELL_CYCLE_CHECKPOINT	-1.27123	0.0110556	-17.6956	1.79125e-06	0.00146757	5.882
REACTOME_FREE_FATTY_ACID_RECEPTORS	-1.48459	-0.0153147	-5.97632	3.24142e-05	0.089139	2.42736		GO_AGGRESOME_ASSEMBLY	-1.23048	-0.0103926	-17.6581	1.81418e-06	0.00146757	5.87121
BOWIE_RESPONSE_TO_TAMOXIFEN	1.2677	-0.0189418	5.19364	0.00013154	0.0993783	1.23391		GO_EMBRYONIC_CLEAVAGE	-1.32354	-0.0286769	-17.3069	2.04638e-06	0.00146757	5.76842
KRIGE_AMINO_ACID_DEPRIVATION	1.26782	-0.0198379	5.18399	0.000133901	0.0993783	1.21855		TIAN_TNF_SIGNALING_VIA_NFKB	1.25956	-0.0197264	17.2166	2.11148e-06	0.00146757	5.74152
REACTOME_FBXW7_MUTANTS_AND_NOTCH1_IN_CANCER	-1.29297	0.0254545	-5.17589	0.000135916	0.0993783	1.20564		GO_L_SERINE_METABOLIC_PROCESS	-1.265	-0.0209568	-17.1602	2.15345e-06	0.00146757	5.72457
KUMAMOTO_RESPONSE_TO_NUTLIN_3A_DN	-1.23794	0.0218091	-5.06347	0.000167374	0.0993783	1.02546		REACTOME_NADE_MODULATES_DEATH_SIGNALLING	-1.1971	-0.014283	-17.155	2.15731e-06	0.00146757	5.72303
BOWIE_RESPONSE_TO_EXTRACELLULAR_MATRIX	1.23754	-0.022658	5.00301	0.000187328	0.0993783	0.927725		GO_BASAL_CORTEX	-1.25747	-0.0394854	-17.0036	2.27499e-06	0.00146757	5.67716
TSAI_DNAJB4_TARGETS_UP	1.21865	-0.0367733	4.9826	0.000194611	0.0993783	0.894593		GO_GATOR1_COMPLEX	-1.20841	-0.0477364	-16.9502	2.31826e-06	0.00146757	5.66084
CHOI_ATL_ACUTE_STAGE	1.22311	0.00575417	4.94089	0.000210417	0.0993783	0.826694		GO_BETA_N_ACETYLGLUCOSAMINYLGLYCOPEPTIDE_BETA_1_4_GALACTOSYLTRANSFERASE_ACTIVITY	-1.29288	-0.0427604	-16.8963	2.36287e-06	0.00146757	5.64431
ISHIDA_TARGETS_OF_SYT_SSX_FUSIONS	1.25363	-0.00675705	4.92249	0.000217806	0.0993783	0.796657		GO_NEGATIVE_REGULATION_OF_DNA_DAMAGE_CHECKPOINT	-1.28275	0.0178757	-16.8659	2.38845e-06	0.00146757	5.63496
MIKKELSEN_IPS_LCP_WITH_H3K4ME3_AND_H3K27ME3	1.21468	-0.0243533	4.89712	0.000228435	0.0993783	0.755165		GO_REGULATION_OF_BASEMENT_MEMBRANE_ASSEMBLY_INVOLVED_IN_EMBRYONIC_BODY_MORPHOGENESIS	-1.24745	-0.0419589	-16.765	2.47581e-06	0.00146757	5.60369
CHEN_HOXA5_TARGETS_6HR_UP	1.18614	0.0338993	4.8737	0.000238729	0.0993783	0.716759		GO_MITOCHONDRIAL_DNA_REPAIR	-1.17593	-0.00688811	-16.7004	2.53365e-06	0.00146757	5.58355
GARGALOVIC_RESPONSE_TO_OXIDIZED_PHOSPHOLIPIDS_RED_UP	1.17211	-0.0121888	4.79641	0.000276227	0.0993783	0.589453		GO_GAMMA_SECRETASE_COMPLEX	-1.18296	-0.00581943	-16.6495	2.58039e-06	0.00146757	5.56758
JOHNSTONE_PARVB_TARGETS_1_UP	1.186	0.022476	4.74659	0.000303582	0.0993783	0.50692		GO_TRANSCRIPTION_REGULATOR_RECRUITING_ACTIVITY	-1.27908	-0.0676298	-16.5724	2.65303e-06	0.00146757	5.54328
UROSEVIC_RESPONSE_TO_IMIQUIMOD	1.15732	-0.0538042	4.72635	0.000315482	0.0993783	0.473283		GO_HISTONE_H4_K12_ACETYLATION	-1.25143	-0.0706235	-16.2607	2.97215e-06	0.00146757	5.4433
LIANG_SILENCED_BY_METHYLATION_DN	-1.17497	-0.0101684	-4.71776	0.000320676	0.0993783	0.458992		REACTOME_RUNX3_REGULATES_YAP1_MEDIATED_TRANSCRIPTION	-1.19319	-0.0282771	-16.2584	2.97467e-06	0.00146757	5.44255
ZHANG_INTERFERON_RESPONSE	1.14998	-0.0100551	4.7093	0.000325875	0.0993783	0.444913		GO_L_SERINE_BIOSYNTHETIC_PROCESS	-1.16213	-0.0127574	-16.1493	3.09683e-06	0.00146757	5.40691
REACTOME_LEUKOTRIENE_RECEPTORS	1.24268	-0.0251378	4.69483	0.000334977	0.0993783	0.420792		GO_HOPS_COMPLEX	-1.08775	0.0213896	-16.0898	3.16584e-06	0.00146757	5.38735
ZERBINI_RESPONSE_TO_SULINDAC_UP	1.14196	0.00349969	4.61635	0.000389112	0.0993783	0.289476		GO_NUCLEAR_MIGRATION_ALONG_MICROTUBULE	-1.18905	-0.0303029	-16.0738	3.1848e-06	0.00146757	5.38205
ZHAN_EARLY_DIFFERENTIATION_GENES_UP	1.16299	0.0011671	4.58325	0.000414579	0.0993783	0.23383		GO_PURINE_DEOXYRIBONUCLEOTIDE_CATABOLIC_PROCESS	-1.226	-0.0481794	-15.983	3.29438e-06	0.00146757	5.35194
CHASSOT_SKIN_WOUND	1.10973	-0.031802	4.55899	0.000434332	0.0993783	0.19295		GO_FHF_COMPLEX	-1.24506	-0.0370198	-15.9822	3.29538e-06	0.00146757	5.35167
REACTOME_TLR3_MEDIATED_TICAM1_DEPENDENT_PROGRAMMED_CELL_DEATH	1.1552	-0.0471621	4.54861	0.000443074	0.0993783	0.17544		GO_POSITIVE_REGULATION_OF_METALLOENDOPEPTIDASE_ACTIVITY	-1.42214	-0.0501843	-15.9679	3.31304e-06	0.00146757	5.34691
MOSERLE_IFNA_RESPONSE	1.11814	0.00723419	4.51537	0.00047232	0.0993783	0.119248		REACTOME_LRR_FLII_INTERACTING_PROTEIN_1_LRRFIP1_ACTIVATES_TYPE_I_IFN_PRODUCTION	-1.21777	-0.0109482	-15.9618	3.32066e-06	0.00146757	5.34486
REACTOME_SUMO_IS_CONJUGATED_TO_E1_UBA2:SAE1	-1.12777	0.0266084	-4.50225	0.000484396	0.0993783	0.0970439		GO_ATP_DEPENDENT_PEPTIDASE_ACTIVITY	-1.17894	0.012316	-15.8215	3.50038e-06	0.00146757	5.29777
WEBER_METHYLATED_HCP_IN_FIBROBLAST_UP	-1.19206	0.0381339	-4.49958	0.000486897	0.0993783	0.0925118		GO_MMXD_COMPLEX	-1.23957	-0.0027898	-15.7325	3.62032e-06	0.00146757	5.26758
BIOCARTA_SLRP_PATHWAY	1.11514	-0.0207984	4.47877	0.00050682	0.0993783	0.0572246		REACTOME_SYNTHESIS_OF_GDP_MANNOSE	-1.23821	-0.0312943	-15.6329	3.7602e-06	0.00146757	5.23352
KONDO_HYPOXIA	1.10849	0.0155135	4.4273	0.00055979	0.0993783	-0.0303106		GO_SAM_COMPLEX	-1.23277	0.000949194	-15.5394	3.89732e-06	0.00146757	5.20125
REACTOME_CHOLESTEROL_BIOSYNTHESIS	-1.09324	0.0227253	-4.409	0.000579964	0.0993783	-0.0615096		HOFMANN_MYELODYSPLASTIC_SYNDROM_HIGH_RISK_UP	-1.06112	0.00950313	-15.521	3.92488e-06	0.00146757	5.19489
REACTOME_UBIQUINOL_BIOSYNTHESIS	-1.082	-0.0157584	-4.39882	0.000591506	0.0993783	-0.0788792		GO_COMMON_PARTNER_SMAD_PROTEIN_PHOSPHORYLATION	-1.20937	-0.00757479	-15.5175	3.93023e-06	0.00146757	5.19366
REACTOME_EGFR_INTERACTS_WITH_PHOSPHOLIPASE_C_GAMMA	1.08447	0.0256876	4.38194	0.000611174	0.0993783	-0.10772		GO_WOUND_HEALING_INVOLVED_IN_INFLAMMATORY_RESPONSE	-1.09707	-0.00690851	-15.4751	3.99489e-06	0.00146757	5.17892
MONTERO_THYROID_CANCER_POOR_SURVIVAL_UP	-1.08025	0.0088528	-4.3819	0.000611214	0.0993783	-0.107777		GO_RESPONSE_TO_INDOLE_3_METHANOL	-1.22292	-0.0140561	-15.4665	4.0082e-06	0.00146757	5.17592
ROETH_TERT_TARGETS_UP	1.05997	-0.0226217	4.35209	0.000647603	0.0993783	-0.15879		GO_NEUTROPHIL_CLEARANCE	-1.27822	-0.0132342	-15.3855	4.1357e-06	0.00146757	5.14758
FU_INTERACT_WITH_ALKBH8	-1.09027	0.00713768	-4.35146	0.000648397	0.0993783	-0.159872		GO_GPI_ANCHOR_TRANSAMIDASE_COMPLEX	-1.2701	0.0118988	-15.3525	4.18902e-06	0.00146757	5.13597
REACTOME_REELIN_SIGNALLING_PATHWAY	1.06879	-0.0106212	4.33836	0.000665111	0.0993783	-0.182331		GO_GPI_ANCHOR_TRANSAMIDASE_ACTIVITY	-1.2701	0.0118988	-15.3525	4.18902e-06	0.00146757	5.13597
AMIT_EGF_RESPONSE_20_HELA	1.0609	-0.00277867	4.32534	0.000682158	0.0993783	-0.20467		chr4q33	-1.17102	-0.00782785	-15.2854	4.2998e-06	0.00146757	5.11228
DAZARD_UV_RESPONSE_CLUSTER_G28	1.06335	-0.00767304	4.31643	0.000694082	0.0993783	-0.219969		GO_ISOCITRATE_METABOLIC_PROCESS	-1.16575	-0.0155865	-15.2809	4.30738e-06	0.00146757	5.11068
GESERICK_TERT_TARGETS_DN	1.0634	0.00573501	4.31527	0.000695645	0.0993783	-0.221955		GO_POSITIVE_REGULATION_OF_TRANSCRIPTION_OF_NUCLEOLAR_LARGE_RRNA_BY_RNA_POLYMERASE_I	-1.1271	-0.0157552	-15.2553	4.35072e-06	0.00146757	5.10158
REACTOME_ESTABLISHMENT_OF_SISTER_CHROMATID_COHESION	-1.08072	0.00848192	-4.30047	0.000715967	0.0993783	-0.247383		GO_REGULATION_OF_LYSOSOME_ORGANIZATION	-1.20546	-0.0250839	-15.1732	4.49285e-06	0.00146757	5.07232
BIOCARTA_RANMS_PATHWAY	-1.10695	0.0107552	-4.30038	0.000716099	0.0993783	-0.247547		GO_NEGATIVE_REGULATION_OF_SISTER_CHROMATID_COHESION	-1.26308	-0.0318291	-15.1175	4.59242e-06	0.00146757	5.05233
REACTOME_COHESIN_LOADING_ONTO_CHROMATIN	-1.08716	0.0101162	-4.29563	0.000722751	0.0993783	-0.255713		GO_REGULATION_OF_NODAL_SIGNALING_PATHWAY_INVOLVED_IN_DETERMINATION_OF_LEFT_RIGHT_ASYMMETRY	1.1021	-0.0217691	15.0241	4.7653e-06	0.00146757	5.01857
SEMBA_FHIT_TARGETS_DN	-1.06856	0.0367374	-4.26571	0.000766136	0.0993919	-0.307218		GO_RISC_LOADING_COMPLEX	-1.07261	0.0263822	-15.0085	4.79492e-06	0.00146757	5.0129
XU_HGF_TARGETS_INDUCED_BY_AKT1_6HR	1.04367	-0.00644518	4.25438	0.000783245	0.0993919	-0.326738		GO_GALACTOSE_CATABOLIC_PROCESS_VIA_UDP_GALACTOSE	-1.09308	-0.0285333	-14.9492	4.90929e-06	0.00146757	4.99131
MILICIC_FAMILIAL_ADENOMATOUS_POLYPOSIS_DN	1.03141	0.032249	4.24855	0.00079221	0.0993919	-0.336798		REACTOME_IRS_ACTIVATION	-1.32879	-0.0754584	-14.9085	4.98958e-06	0.00146757	4.97643
GROSS_HYPOXIA_VIA_ELK3_ONLY_UP	1.05774	-0.000690019	4.23735	0.000809723	0.0993919	-0.356129		REACTOME_SERINE_BIOSYNTHESIS	-1.10728	-0.0154091	-14.8727	5.06158e-06	0.00146757	4.96328
STONER_ESOPHAGEAL_CARCINOGENESIS_DN	-1.07709	0.020204	-4.22398	0.000831142	0.0993919	-0.379216		GO_PHOSPHORYLASE_KINASE_COMPLEX	-1.19087	-0.0203742	-14.8439	5.12041e-06	0.00146757	4.95266
LI_WILMS_TUMOR_ANAPLASTIC_UP	-1.06487	-0.0162915	-4.20627	0.000860418	0.0993919	-0.409837		GO_PHOSPHORYLASE_KINASE_ACTIVITY	-1.19087	-0.0203742	-14.8439	5.12041e-06	0.00146757	4.95266
GRANDVAUX_IFN_RESPONSE_NOT_VIA_IRF3	1.03301	-0.0363467	4.20374	0.000864681	0.0993919	-0.414208		GO_SUPERCOILED_DNA_BINDING	-1.19564	-0.0332212	-14.8318	5.14535e-06	0.00146757	4.94819
LY_AGING_MIDDLE_DN	-1.04616	0.012939	-4.20212	0.00086742	0.0993919	-0.417007		GO_AXIS_ELONGATION_INVOLVED_IN_SOMITOGENESIS	-1.16705	-0.0217022	-14.7938	5.22461e-06	0.00146757	4.93412
SCHMIDT_POR_TARGETS_IN_LIMB_BUD_UP	-1.02847	0.0340491	-4.15002	0.000960583	0.10246	-0.507299		BIOCARTA_CIRCADIAN_PATHWAY	-1.03123	0.0331819	-14.6609	5.51275e-06	0.00146757	4.88462
LEE_LIVER_CANCER_HEPATOBLAST	1.00622	0.0208115	4.14617	0.000967865	0.10246	-0.513985		GO_REGULATION_OF_METAPHASE_PLATE_CONGRESSION	-1.16152	-0.0332273	-14.646	5.54634e-06	0.00146757	4.87901
BIOCARTA_S1P_PATHWAY	-1.06283	0.0443629	-4.13511	0.000989083	0.10246	-0.533189		GO_RNA_POLYMERASE_III_TYPE_1_PROMOTER_DNA_BINDING	-1.18546	-0.00635371	-14.634	5.57348e-06	0.00146757	4.87449
REACTOME_ENDOSOMAL_VACUOLAR_PATHWAY	1.02802	0.021755	4.12924	0.00100054	0.10246	-0.543386		GO_GANGLIOSIDE_CATABOLIC_PROCESS	-1.16668	-0.0204259	-14.5847	5.68637e-06	0.00146757	4.85595
KRISHNAN_FURIN_TARGETS_UP	1.0785	-0.0214871	4.11712	0.00102462	0.10246	-0.56445		GO_CYTOSKELETAL_ANCHORING_AT_NUCLEAR_MEMBRANE	-1.1805	-0.0170968	-14.5745	5.71023e-06	0.00146757	4.85207
REACTOME_LECTIN_PATHWAY_OF_COMPLEMENT_ACTIVATION	1.0012	0.050391	4.10686	0.00104546	0.10246	-0.582291		GO_POSITIVE_REGULATION_OF_SPINDLE_ASSEMBLY	-1.24234	-0.0239484	-14.566	5.72991e-06	0.00146757	4.84888
HORTON_SREBF_TARGETS	-1.003	0.0182493	-4.104	0.00105136	0.10246	-0.587275		GO_POSITIVE_REGULATION_OF_PINOCYTOSIS	-1.22277	-0.057261	-14.5526	5.76147e-06	0.00146757	4.84379
REACTOME_NADE_MODULATES_DEATH_SIGNALLING	-1.01143	0.00994511	-4.08907	0.00108264	0.10246	-0.613261		GO_GLYCEROL_ETHER_BIOSYNTHETIC_PROCESS	-1.17016	-0.0257705	-14.5465	5.77588e-06	0.00146757	4.84148
BIOCARTA_ACETAMINOPHEN_PATHWAY	1.0686	0.0356373	4.08836	0.00108416	0.10246	-0.614501		GO_TORC1_COMPLEX	-1.10066	-0.0165919	-14.4861	5.92058e-06	0.00146757	4.81854
GRANDVAUX_IRF3_TARGETS_UP	1.01696	0.0101148	4.08335	0.00109489	0.10246	-0.623228		GO_VIRAL_TRANSLATIONAL_TERMINATION_REINITIATION	-1.28223	-0.0461755	-14.4794	5.93702e-06	0.00146757	4.81596
REACTOME_NICOTINAMIDE_SALVAGING	1.01104	-0.00937365	4.08139	0.00109912	0.10246	-0.626646		MYLLYKANGAS_AMPLIFICATION_HOT_SPOT_12	-1.17643	-0.0244039	-14.4336	6.04991e-06	0.00146757	4.79847
BIOCARTA_FOSB_PATHWAY	1.02806	0.0098633	4.05448	0.00115887	0.105564	-0.673572		GO_AMP_BINDING	-1.00351	0.00931361	-14.4105	6.10771e-06	0.00146757	4.78963
TIAN_TNF_SIGNALING_VIA_NFKB	0.999465	0.0172736	4.04928	0.0011708	0.105564	-0.682653		GO_MEIOTIC_CHROMOSOME_CONDENSATION	-1.21423	-0.0527388	-14.3901	6.15935e-06	0.00146757	4.7818
VANDESLUIS_COMMD1_TARGETS_GROUP_2_UP	1.01018	0.00611988	4.00866	0.00126834	0.110943	-0.753627		GO_REGULATION_OF_HISTONE_UBIQUITINATION	-1.19005	-0.0413458	-14.3821	6.17979e-06	0.00146757	4.77871
REACTOME_CONDENSATION_OF_PROMETAPHASE_CHROMOSOMES	-0.997167	0.0109611	-4.00009	0.00128995	0.110943	-0.76861		GO_POSITIVE_REGULATION_OF_ARP2_3_COMPLEX_MEDIATED_ACTIN_NUCLEATION	-1.18535	-0.024457	-14.3698	6.21132e-06	0.00146757	4.77398
REACTOME_GDP_FUCOSE_BIOSYNTHESIS	-1.03436	0.0550834	-3.9996	0.00129121	0.110943	-0.769475		GO_NEGATIVE_REGULATION_OF_MRNA_3_END_PROCESSING	-1.10742	-0.0252264	-14.3172	6.34825e-06	0.00146757	4.75366
FINETTI_BREAST_CANCER_KINOME_RED	-1.00566	0.00480447	-3.9842	0.00133103	0.110943	-0.796429		VETTER_TARGETS_OF_PRKCA_AND_ETS1_UP	-1.16302	-0.0312598	-14.2446	6.54298e-06	0.00146757	4.72547
FERRARI_RESPONSE_TO_FENRETINIDE_UP	1.0003	-0.0392296	3.98082	0.00133995	0.110943	-0.802356		GO_ER_RETENTION_SEQUENCE_BINDING	-1.21368	-0.0323681	-14.2331	6.57448e-06	0.00146757	4.72099
AGARWAL_AKT_PATHWAY_TARGETS	0.989901	0.0219693	3.97601	0.00135271	0.110943	-0.81077		GO_REGULATION_BY_VIRUS_OF_VIRAL_PROTEIN_LEVELS_IN_HOST_CELL	-1.0941	0.0322847	-14.2092	6.64055e-06	0.00146757	4.71164
STANHILL_HRAS_TRANSFROMATION_UP	0.97713	0.00457273	3.96563	0.00138074	0.110943	-0.828973		GO_REGULATION_OF_HISTONE_H2B_UBIQUITINATION	-1.20016	-0.0305269	-14.208	6.64384e-06	0.00146757	4.71118
YANG_BCL3_TARGETS_DN	1.00623	0.0133037	3.96153	0.00139196	0.110943	-0.836151		GO_NEGATIVE_REGULATION_OF_KERATINOCYTE_PROLIFERATION	-1.00461	-0.0301032	-14.1633	6.76941e-06	0.00146757	4.69367
PACHER_TARGETS_OF_IGF1_AND_IGF2_UP	0.957362	-0.00797469	3.94665	0.00143348	0.110943	-0.862244		GO_PURINE_DEOXYRIBONUCLEOSIDE_TRIPHOSPHATE_CATABOLIC_PROCESS	-1.28919	-0.0672985	-14.1489	6.81027e-06	0.00146757	4.68803
REACTOME_ENOS_ACTIVATION	-0.997446	0.00629598	-3.9424	0.00144558	0.110943	-0.869705		GO_ISOCITRATE_DEHYDROGENASE_ACTIVITY	-1.12852	-0.0399488	-14.0223	7.18377e-06	0.00146757	4.63796
KOBAYASHI_EGFR_SIGNALING_6HR_DN	1.00243	-0.00605387	3.93221	0.00147499	0.110943	-0.887588		GO_COENZYME_A_METABOLIC_PROCESS	-1.22089	-0.0350454	-14.0158	7.20369e-06	0.00146757	4.63536
REACTOME_PEPTIDE_HORMONE_BIOSYNTHESIS	0.967694	0.0063371	3.93095	0.00147867	0.110943	-0.889804		GO_MAINTENANCE_OF_POSTSYNAPTIC_SPECIALIZATION_STRUCTURE	-1.12109	0.0351092	-13.9616	7.37125e-06	0.00146757	4.61374
BIOCARTA_CLASSIC_PATHWAY	0.972142	0.0288025	3.92478	0.00149683	0.110943	-0.900642		GO_CLEAVAGE_FURROW_FORMATION	-1.10251	-0.00768602	-13.9488	7.41154e-06	0.00146757	4.60861
AUJLA_IL22_AND_IL17A_SIGNALING	0.992595	0.000538485	3.91939	0.00151286	0.110943	-0.9101		GO_POSITIVE_REGULATION_OF_MAMMARY_GLAND_EPITHELIAL_CELL_PROLIFERATION	-1.10314	-0.00918593	-13.9228	7.49402e-06	0.00146757	4.59819
TERAO_AOX4_TARGETS_HG_DN	0.968874	-0.0346127	3.90123	0.0015682	0.111645	-0.942003		GO_POSITIVE_REGULATION_OF_HISTONE_UBIQUITINATION	-1.17428	-0.0301958	-13.8792	7.63468e-06	0.00146757	4.58067
REACTOME_SYNTHESIS_OF_DOLICHYL_PHOSPHATE	-0.972413	-0.0487649	-3.89425	0.00159004	0.111645	-0.95429		GO_PROTEIN_XYLOSYLTRANSFERASE_ACTIVITY	-1.30373	-0.0203991	-13.8695	7.66648e-06	0.00146757	4.57675
REICHERT_MITOSIS_LIN9_TARGETS	-0.966387	0.0184669	-3.89077	0.00160102	0.111645	-0.960403		REACTOME_RUNX3_REGULATES_P14_ARF	-1.06806	-0.0192496	-13.8423	7.75633e-06	0.00146757	4.56576
ISHIKAWA_STING_SIGNALING	0.979343	-0.00449691	3.87854	0.00164027	0.111645	-0.98192		GO_M7G_5_PPPN_DIPHOSPHATASE_ACTIVITY	-1.21297	-0.0110545	-13.8402	7.76348e-06	0.00146757	4.56489
ODONNELL_TARGETS_OF_MYC_AND_TFRC_DN	-0.953735	0.0118623	-3.86165	0.00169607	0.111645	-1.01164		KEGG_CIRCADIAN_RHYTHM_MAMMAL	-1.0138	0.011476	-13.8271	7.80717e-06	0.00146757	4.55959
YU_MYC_TARGETS_UP	-0.969	0.00944415	-3.86022	0.00170089	0.111645	-1.01416		MODULE_133	-1.06824	-0.0131593	-13.7798	7.96766e-06	0.00146757	4.54037
DER_IFN_BETA_RESPONSE_DN	0.974466	-0.0586075	3.8601	0.00170129	0.111645	-1.01437		GO_CUL4B_RING_E3_UBIQUITIN_LIGASE_COMPLEX	-1.15482	0.000418843	-13.7278	8.14804e-06	0.00146757	4.5192
YIH_RESPONSE_TO_ARSENITE_C5	0.974232	-0.0134141	3.84894	0.00173937	0.111645	-1.03404		REACTOME_POST_TRANSCRIPTIONAL_SILENCING_BY_SMALL_RNAS	-1.1342	-0.00532204	-13.6855	8.29879e-06	0.00146757	4.50184
HESSON_TUMOR_SUPPRESSOR_CLUSTER_3P21_3	-0.96558	-0.0424435	-3.84144	0.00176542	0.111645	-1.04725		GO_ATG1_ULK1_KINASE_COMPLEX	-1.09192	-0.0238649	-13.6334	8.48862e-06	0.00146757	4.4804
REACTOME_FASL_CD95L_SIGNALING	0.939481	-0.0387878	3.83406	0.00179144	0.111645	-1.06025		GO_3_HYDROXYACYL_COA_DEHYDROGENASE_ACTIVITY	-1.09486	-0.0136104	-13.61	8.5753e-06	0.00146757	4.47076
BIOCARTA_SARS_PATHWAY	-0.945467	0.0261414	-3.82828	0.0018121	0.111645	-1.07044		GO_HOST_INTRACELLULAR_ORGANELLE	-1.2263	-0.00781611	-13.5783	8.6947e-06	0.00146757	4.45762
EGUCHI_CELL_CYCLE_RB1_TARGETS	-0.957792	-0.00357834	-3.82499	0.00182395	0.111645	-1.07623		GO_SINGLE_BASE_INSERTION_OR_DELETION_BINDING	-1.18854	-0.00889605	-13.5662	8.74076e-06	0.00146757	4.4526
WEBER_METHYLATED_LCP_IN_FIBROBLAST_DN	0.956779	0.0409083	3.82237	0.00183347	0.111645	-1.08086		GO_COENZYME_A_BIOSYNTHETIC_PROCESS	-1.0606	-0.00493146	-13.5338	8.86558e-06	0.00146757	4.43912
LIANG_SILENCED_BY_METHYLATION_2	0.933355	0.0038663	3.81891	0.00184609	0.111645	-1.08696		GO_BETA_CATENIN_DESTRUCTION_COMPLEX_ASSEMBLY	-1.1864	0.0137557	-13.5141	8.94247e-06	0.00146757	4.43091
RASHI_NFKB1_TARGETS	0.961889	-0.00521688	3.8187	0.00184688	0.111645	-1.08734		IM_SREBF1A_TARGETS	-1.18448	-0.0500813	-13.4584	9.16399e-06	0.00146757	4.40761
REACTOME_SENSING_OF_DNA_DOUBLE_STRAND_BREAKS	-1.01289	0.0199117	-3.8186	0.00184722	0.111645	-1.0875		GO_REGULATION_OF_MRNA_POLYADENYLATION	-1.06126	-0.0199453	-13.4222	9.31132e-06	0.00146757	4.39241
BIOCARTA_MHC_PATHWAY	0.953945	0.01679	3.8074	0.00188874	0.112037	-1.10726		GO_CELLULAR_RESPONSE_TO_CISPLATIN	-1.23629	-0.0419316	-13.421	9.3164e-06	0.00146757	4.39188
KEGG_TERPENOID_BACKBONE_BIOSYNTHESIS	-0.963056	0.00208231	-3.80589	0.00189444	0.112037	-1.10994		MODULE_29	-1.06588	0.0272332	-13.3601	9.57079e-06	0.00146757	4.36617
ABE_VEGFA_TARGETS	0.929631	-0.0135157	3.77772	0.00200343	0.115292	-1.15967		REACTOME_SUMO_IS_TRANSFERRED_FROM_E1_TO_E2_UBE2I_UBC9	-1.1339	-0.0557878	-13.327	9.71253e-06	0.00146757	4.35212
REACTOME_MITOTIC_TELOPHASE_CYTOKINESIS	-0.965277	0.0177637	-3.7593	0.00207812	0.115292	-1.19221		GO_KICSTOR_COMPLEX	-1.27223	-0.0413549	-13.3077	9.79623e-06	0.00146757	4.34392
FARMER_BREAST_CANCER_CLUSTER_2	-0.952878	0.0157417	-3.754	0.00210013	0.115292	-1.20158		GO_REGULATION_OF_AORTA_MORPHOGENESIS	-1.43017	-0.0189491	-13.2954	9.84977e-06	0.00146757	4.3387
ZAIDI_OSTEOBLAST_TRANSCRIPTION_FACTORS	0.925413	0.00841873	3.74676	0.00213057	0.115292	-1.21437		GO_UBIQUITIN_LIGASE_INHIBITOR_ACTIVITY	-1.1874	0.0230759	-13.2622	9.99671e-06	0.00146757	4.32453
REACTOME_DISSOLUTION_OF_FIBRIN_CLOT	0.928368	0.000194839	3.74568	0.00213516	0.115292	-1.21629		GO_ASTRAL_MICROTUBULE_ORGANIZATION	-1.15111	0.00597272	-13.1722	1.04078e-05	0.00146757	4.2859
REACTOME_CALCITONIN_LIKE_LIGAND_RECEPTORS	0.993962	-0.0150567	3.74517	0.00213732	0.115292	-1.21719		BIOCARTA_STAT3_PATHWAY	-1.09185	-0.00916427	-13.1612	1.04592e-05	0.00146757	4.28118
REACTOME_TRNA_PROCESSING_IN_THE_MITOCHONDRION	-0.966566	-0.00310729	-3.73692	0.00217268	0.115292	-1.23178		GO_CELLULAR_LIPID_BIOSYNTHETIC_PROCESS	-1.1031	-0.017282	-13.1202	1.06544e-05	0.00146757	4.26341
KEGG_STEROID_BIOSYNTHESIS	-0.913323	0.00481018	-3.72861	0.00220888	0.115292	-1.24648		GO_RIBOSOMAL_PROTEIN_S6_KINASE_ACTIVITY	-1.21126	-0.0400809	-13.1151	1.06787e-05	0.00146757	4.26123
REACTOME_TRIF_MEDIATED_PROGRAMMED_CELL_DEATH	0.921245	-0.0111504	3.72753	0.00221364	0.115292	-1.24839		GO_POSITIVE_REGULATION_OF_HISTONE_H3_K27_METHYLATION	-1.05365	-0.00963289	-13.0718	1.08897e-05	0.00146757	4.24241
REACTOME_DEFECTIVE_CHST6_CAUSES_MCDC1	0.914921	0.00778403	3.72282	0.00223445	0.115292	-1.25671		GO_OXIDIZED_BASE_LESION_DNA_N_GLYCOSYLASE_ACTIVITY	-1.02532	0.000766211	-13.0325	1.10854e-05	0.00146757	4.22527
REACTOME_SYNTHESIS_OF_EPOXY_EET_AND_DIHYDROXYEICOSATRIENOIC_ACIDS_DHET	0.966605	0.0241659	3.71973	0.00224824	0.115292	-1.26218		GO_REGULATION_OF_RNA_BINDING	-1.12425	-0.00297172	-12.9942	1.12797e-05	0.00146757	4.20853
BENNETT_SYSTEMIC_LUPUS_ERYTHEMATOSUS	0.917667	-0.0248619	3.7163	0.00226363	0.115292	-1.26825		GO_POSITIVE_REGULATION_OF_AUTOPHAGOSOME_ASSEMBLY	-1.0079	-0.00386493	-12.9792	1.13571e-05	0.00146757	4.20194
BIOCARTA_LECTIN_PATHWAY	0.909992	0.070762	3.71577	0.00226601	0.115292	-1.26918		LIU_IL13_MEMORY_MODEL_DN	-1.23385	-0.0326509	-12.9753	1.13776e-05	0.00146757	4.2002
REACTOME_DEFECTIVE_B4GALT1_CAUSES_B4GALT1_CDG_CDG_2D	0.948312	0.00340564	3.71562	0.00226672	0.115292	-1.26946		REACTOME_REGULATION_OF_RUNX1_EXPRESSION_AND_ACTIVITY	-1.07361	-0.00519671	-12.9511	1.15036e-05	0.00146757	4.18957
KORKOLA_CHORIOCARCINOMA_DN	0.9201	0.0109886	3.70597	0.00231064	0.115292	-1.28653		GO_N_GLYCAN_PROCESSING	-1.01918	0.0188271	-12.933	1.15995e-05	0.00146757	4.18157
REACTOME_CAMK_IV_MEDIATED_PHOSPHORYLATION_OF_CREB	-0.949634	-0.0187708	-3.70329	0.00232303	0.115292	-1.29129		MYLLYKANGAS_AMPLIFICATION_HOT_SPOT_22	-1.10557	-0.00940647	-12.9181	1.16788e-05	0.00146757	4.17499
ZHAN_MULTIPLE_MYELOMA_PR_UP	-0.916969	0.0038413	-3.70223	0.00232793	0.115292	-1.29316		IIZUKA_LIVER_CANCER_PROGRESSION_G2_G3_DN	-1.03929	0.000151738	-12.8944	1.18061e-05	0.00146757	4.16452
NOJIMA_SFRP2_TARGETS_UP	0.916851	0.0102646	3.69785	0.0023483	0.115292	-1.30091		MORF_USP5	-1.00449	-0.0153246	-12.8854	1.18546e-05	0.00146757	4.16055
HASINA_NOL7_TARGETS_DN	0.934755	-0.0142626	3.69752	0.00234985	0.115292	-1.3015		BIOCARTA_ARAP_PATHWAY	-1.03757	-0.00372304	-12.8656	1.19631e-05	0.00146757	4.15175
LIU_IL13_PRIMING_MODEL	0.91712	-0.0289654	3.6935	0.00236872	0.115292	-1.30861		IWANAGA_E2F1_TARGETS_NOT_INDUCED_BY_SERUM	-1.14994	-0.0189859	-12.8498	1.20502e-05	0.00146757	4.14473
WANG_NEOPLASTIC_TRANSFORMATION_BY_CCND1_MYC	0.918193	-0.0142538	3.68837	0.00239306	0.115455	-1.3177		MUELLER_COMMON_TARGETS_OF_AML_FUSIONS_UP	-1.08878	0.00145946	-12.8426	1.20903e-05	0.00146757	4.14152
LY_AGING_OLD_UP	0.974929	0.0151066	3.67515	0.00245689	0.115649	-1.34112		BIOCARTA_BTG2_PATHWAY	-1.05269	0.00169967	-12.8233	1.21983e-05	0.00146757	4.13291
JU_AGING_TERC_TARGETS_DN	0.899507	0.0511328	3.67198	0.00247243	0.115649	-1.34673		GO_RNA_SECONDARY_STRUCTURE_UNWINDING	-1.21164	0.0282735	-12.744	1.2653e-05	0.00146757	4.09746
LEE_SP4_THYMOCYTE	0.928525	-0.00649051	3.67041	0.00248021	0.115649	-1.34952		GO_MITOTIC_CHROMOSOME_CONDENSATION	-1.0484	-0.0105284	-12.7352	1.27048e-05	0.00146757	4.0935
PARK_HSC_VS_MULTIPOTENT_PROGENITORS_DN	-0.920773	0.0120129	-3.65999	0.0025322	0.115649	-1.36798		GO_LACRIMAL_GLAND_DEVELOPMENT	-1.1303	0.0297102	-12.7269	1.27538e-05	0.00146757	4.08977
GALI_TP53_TARGETS_APOPTOTIC_UP	0.914839	-0.00718437	3.65914	0.00253648	0.115649	-1.36948		GO_HISTONE_METHYLTRANSFERASE_ACTIVITY_H4_K20_SPECIFIC_	-1.42496	0.00279943	-12.7069	1.2873e-05	0.00146757	4.08073
JI_CARCINOGENESIS_BY_KRAS_AND_STK11_UP	0.92671	-0.0114647	3.65472	0.00255895	0.115649	-1.37733		GO_NURD_COMPLEX	-1.06843	-0.00215388	-12.6006	1.35271e-05	0.00146757	4.03257
MYLLYKANGAS_AMPLIFICATION_HOT_SPOT_13	-0.899863	0.0136812	-3.64962	0.00258505	0.115649	-1.38635		REACTOME_INTERACTIONS_OF_VPR_WITH_HOST_CELLULAR_PROTEINS	-1.00557	-0.00678341	-12.5922	1.35805e-05	0.00146757	4.02874
PEDERSEN_METASTASIS_BY_ERBB2_ISOFORM_1	0.920462	-0.00199737	3.64559	0.00260592	0.115649	-1.39351		GO_REGULATION_OF_GLUCOCORTICOID_RECEPTOR_SIGNALING_PATHWAY	-1.08931	0.0478098	-12.5835	1.36364e-05	0.00146757	4.02474
TERAMOTO_OPN_TARGETS_CLUSTER_5	-0.905425	0.00754332	-3.63245	0.00267504	0.115649	-1.4168		BIOCARTA_PITX2_PATHWAY	-1.0025	-0.00418177	-12.5607	1.37829e-05	0.00146757	4.01433
REACTOME_ACTIVATION_OF_C3_AND_C5	0.89243	0.031722	3.6269	0.00270479	0.115649	-1.42664		GO_DESMOSOME_ORGANIZATION	-1.09364	0.0057301	-12.5567	1.38085e-05	0.00146757	4.01253
REACTOME_CREB1_PHOSPHORYLATION_THROUGH_THE_ACTIVATION_OF_CAMKII_CAMKK_CAMKIV_CASCASDE	-0.924547	-0.027984	-3.6255	0.00271239	0.115649	-1.42914		MOOTHA_TCA	-1.04394	-0.00139333	-12.535	1.39507e-05	0.00146757	4.00255
REACTOME_RUNX1_REGULATES_TRANSCRIPTION_OF_GENES_INVOLVED_IN_DIFFERENTIATION_OF_MYELOID_CELLS	0.900397	0.0248778	3.62321	0.00272482	0.115649	-1.4332		TURJANSKI_MAPK11_TARGETS	-1.15243	0.0182972	-12.5178	1.40636e-05	0.00146757	3.99469
OHASHI_AURKB_TARGETS	-0.896565	0.0191208	-3.61673	0.00276021	0.115649	-1.44469		MODULE_35	-1.12084	-0.00262496	-12.5058	1.41438e-05	0.00146757	3.98915
MYLLYKANGAS_AMPLIFICATION_HOT_SPOT_18	-0.896971	-0.052755	-3.60947	0.00280049	0.115649	-1.45757		GO_PINOSOME	-1.19299	-0.00893824	-12.4768	1.43383e-05	0.00146757	3.97582
ISHIDA_E2F_TARGETS	-0.918547	0.00748252	-3.60775	0.00281008	0.115649	-1.46061		GO_PEPTIDE_CROSS_LINKING_VIA_CHONDROITIN_4_SULFATE_GLYCOSAMINOGLYCAN	1.02995	0.00191392	12.4568	1.44751e-05	0.00146757	3.96656
REACTOME_INTERACTION_WITH_CUMULUS_CELLS_AND_THE_ZONA_PELLUCIDA	0.90355	-0.03192	3.60143	0.00284575	0.115649	-1.47184		GNF2_GLTSCR2	-1.11802	0.00489022	-12.4329	1.46397e-05	0.00146757	3.95551
REACTOME_INTERFERON_ALPHA_BETA_SIGNALING	0.875658	-0.0232103	3.59988	0.00285453	0.115649	-1.47458		GO_3_KETO_STEROL_REDUCTASE_ACTIVITY	-1.12478	-0.0490747	-12.4022	1.48547e-05	0.00146757	3.94127
REACTOME_FORMYL_PEPTIDE_RECEPTORS_BIND_FORMYL_PEPTIDES_AND_MANY_OTHER_LIGANDS	0.875262	0.00245943	3.599	0.00285955	0.115649	-1.47614		HINATA_NFKB_IMMU_INF	1.15758	-0.0373752	12.3722	1.50682e-05	0.00146757	3.92731
MIKKELSEN_ES_LCP_WITH_H3K4ME3_AND_H3K27ME3	0.917909	0.0230591	3.59838	0.00286313	0.115649	-1.47726		GO_TRACE_AMINE_RECEPTOR_ACTIVITY	1.45934	0.0315743	12.3391	1.53082e-05	0.00146757	3.91184
NAGASHIMA_EGF_SIGNALING_UP	0.893462	-0.00436927	3.58873	0.00291872	0.115649	-1.49437		GO_POSITIVE_REGULATION_OF_HISTONE_PHOSPHORYLATION	-1.06324	-0.0147349	-12.3302	1.53733e-05	0.00146757	3.90769
XU_HGF_SIGNALING_NOT_VIA_AKT1_48HR_DN	-0.884462	0.0140889	-3.58597	0.00293487	0.115649	-1.49928		GO_POSITIVE_REGULATION_OF_ERAD_PATHWAY	-1.03462	-0.0115644	-12.3255	1.5408e-05	0.00146757	3.90548
CAFFAREL_RESPONSE_TO_THC_8HR_3_DN	-0.935366	-0.0296777	-3.58442	0.00294397	0.115649	-1.50203		GO_STRESS_GRANULE_DISASSEMBLY	-1.18005	0.00996962	-12.3151	1.5485e-05	0.00146757	3.9006
REACTOME_REGULATION_OF_FZD_BY_UBIQUITINATION	-0.875297	-0.0180221	-3.58308	0.00295184	0.115649	-1.50441		BIOCARTA_EIF2_PATHWAY	-1.07241	-0.0291983	-12.3024	1.55792e-05	0.00146757	3.89466
ZHANG_RESPONSE_TO_CANTHARIDIN_UP	0.881408	-0.0302896	3.58132	0.00296224	0.115649	-1.50754		GO_MICROVILLUS_ASSEMBLY	-1.03276	-0.0165933	-12.2948	1.56357e-05	0.00146757	3.89111
KAMMINGA_EZH2_TARGETS	-0.915959	0.00682279	-3.58109	0.00296357	0.115649	-1.50794		GRATIAS_RETINOBLASTOMA_16Q24	-1.02466	-0.000493247	-12.279	1.5755e-05	0.00146757	3.88366
KIM_LRRC3B_TARGETS	0.873652	-0.0151143	3.57353	0.00300864	0.115649	-1.52136		GO_OXIDOREDUCTASE_ACTIVITY_ACTING_ON_PAIRED_DONORS_WITH_OXIDATION_OF_A_PAIR_OF_DONORS_RESULTING_IN_THE_REDUCTION_OF_MOLECULAR_OXYGEN_TO_TWO_MOLECULES_OF_WATER	-1.10614	0.00543923	-12.2611	1.58905e-05	0.00146757	3.87526
REACTOME_OAS_ANTIVIRAL_RESPONSE	0.895899	0.00225201	3.56554	0.00305695	0.115649	-1.53554		GO_MIRNA_LOADING_ONTO_RISC_INVOLVED_IN_GENE_SILENCING_BY_MIRNA	-1.09192	0.021475	-12.2453	1.60121e-05	0.00146757	3.86779
RAMJAUN_APOPTOSIS_BY_TGFB1_VIA_MAPK1_DN	0.898213	-0.0174574	3.56407	0.00306595	0.115649	-1.53815		GO_POSITIVE_REGULATION_OF_RNA_BINDING	-1.16555	-0.0302106	-12.2402	1.6051e-05	0.00146757	3.86541
TERAMOTO_OPN_TARGETS_CLUSTER_3	-0.892505	-0.00717209	-3.56352	0.00306935	0.115649	-1.53914		REACTOME_ASSEMBLY_OF_THE_HIV_VIRION	-1.01401	-0.0093664	-12.2128	1.62644e-05	0.00146757	3.85244
KANG_DOXORUBICIN_RESISTANCE_UP	-0.900796	-0.000726977	-3.56186	0.00307952	0.115649	-1.54208		GO_POSITIVE_REGULATION_OF_TRANSCRIPTION_FROM_RNA_POLYMERASE_II_PROMOTER_IN_RESPONSE_TO_HYPOXIA	-1.28209	-0.0627093	-12.2117	1.62732e-05	0.00146757	3.85191
ZHU_SKIL_TARGETS_UP	0.885787	-0.025242	3.55905	0.00309686	0.115649	-1.54708		GO_NPBAF_COMPLEX	-1.0261	-0.00755541	-12.2022	1.63479e-05	0.00146757	3.84741
BIOCARTA_SM_PATHWAY	-0.936319	-0.00999751	-3.55836	0.00310112	0.115649	-1.5483		BIOCARTA_SUMO_PATHWAY	-1.14023	-0.0516594	-12.1957	1.63995e-05	0.00146757	3.84432
REACTOME_SEROTONIN_AND_MELATONIN_BIOSYNTHESIS	-0.887865	-0.0710625	-3.55755	0.00310611	0.115649	-1.54973		MODULE_160	-1.10921	0.00254921	-12.1918	1.64305e-05	0.00146757	3.84246
SUZUKI_CTCFL_TARGETS_UP	-0.868976	-0.0327609	-3.5566	0.003112	0.115649	-1.55142		GO_5_PHOSPHORIBOSE_1_DIPHOSPHATE_BIOSYNTHETIC_PROCESS	-1.08835	0.0110911	-12.1735	1.65764e-05	0.00146757	3.83378
PALOMERO_GSI_SENSITIVITY_UP	-0.888625	0.0338228	-3.54953	0.00315625	0.116506	-1.56398		PID_ARF_3PATHWAY	-1.0919	-0.0105334	-12.1724	1.65847e-05	0.00146757	3.83329
REACTOME_SIGNALING_BY_NOTCH1_HD_DOMAIN_MUTANTS_IN_CANCER	-0.877092	-0.0217726	-3.54474	0.00318659	0.116842	-1.57249		BIOCARTA_NPC_PATHWAY	-1.11423	0.00117287	-12.16	1.66848e-05	0.00146757	3.82737
MORI_LARGE_PRE_BII_LYMPHOCYTE_UP	-0.889206	0.0153928	-3.53553	0.00324566	0.117942	-1.58884		GO_MITOCHONDRIAL_DNA_METABOLIC_PROCESS	-1.01627	-0.0217372	-12.1527	1.67439e-05	0.00146757	3.82389
SAGIV_CD24_TARGETS_DN	0.876186	-0.0290202	3.53099	0.00327526	0.117942	-1.59692		GO_THO_COMPLEX	-1.1494	-0.039691	-12.1486	1.67771e-05	0.00146757	3.82194
AMIT_EGF_RESPONSE_60_MCF10A	0.883706	0.00645525	3.52331	0.00332585	0.117942	-1.61055		GO_REGULATION_OF_CARBOHYDRATE_METABOLIC_PROCESS_BY_REGULATION_OF_TRANSCRIPTION_FROM_RNA_POLYMERASE_II_PROMOTER	-1.04756	-0.0180402	-12.1168	1.70379e-05	0.00146757	3.80677
CHO_NR4A1_TARGETS	0.86445	-0.00327679	3.52259	0.00333067	0.117942	-1.61184		GO_EMBRYONIC_BODY_MORPHOGENESIS	-1.10921	-0.0160994	-12.1149	1.70541e-05	0.00146757	3.80584
RAMJAUN_APOPTOSIS_BY_TGFB1_VIA_SMAD4_UP	0.880908	0.018268	3.51993	0.00334837	0.117942	-1.61656		GO_CELLULAR_RESPONSE_TO_X_RAY	-1.05848	0.0156713	-12.0991	1.71855e-05	0.00146757	3.79828
ABE_VEGFA_TARGETS_30MIN	0.857548	-0.0152344	3.51915	0.00335358	0.117942	-1.61794		REACTOME_PROTEIN_REPAIR	-1.12304	-0.00602422	-12.0987	1.71885e-05	0.00146757	3.79811
ROSTY_CERVICAL_CANCER_PROLIFERATION_CLUSTER	-0.881852	0.00619432	-3.51625	0.00337308	0.117942	-1.6231		GO_MANNOSE_METABOLIC_PROCESS	-1.15655	0.0325178	-12.0904	1.72585e-05	0.00146757	3.79411
GREENBAUM_E2A_TARGETS_UP	-0.883589	-0.00100799	-3.51402	0.00338816	0.117942	-1.62707		REACTOME_NUCLEAR_IMPORT_OF_REV_PROTEIN	-1.02232	-0.00917655	-12.0454	1.76405e-05	0.00146757	3.77254
HINATA_NFKB_TARGETS_KERATINOCYTE_DN	0.874279	-0.0150446	3.51073	0.00341044	0.117971	-1.6329		GNF2_TPT1	-1.09332	0.0309068	-12.0326	1.77514e-05	0.00146757	3.76636
GROSS_ELK3_TARGETS_DN	0.872759	0.00832858	3.50325	0.00346179	0.118495	-1.6462		GO_SORTING_ENDOSOME	-1.11291	0.00992136	-11.998	1.80545e-05	0.00146757	3.74966
LI_WILMS_TUMOR_ANAPLASTIC_DN	0.860097	0.0468763	3.5018	0.00347187	0.118495	-1.64879		GCM_TPT1	-1.04726	0.0114944	-11.9789	1.82244e-05	0.00146757	3.74042
PHONG_TNF_TARGETS_UP	0.86394	-0.00980079	3.49916	0.00349021	0.118495	-1.65347		GO_POSTSYNAPTIC_ACTIN_CYTOSKELETON	-1.26387	-0.0663152	-11.923	1.8733e-05	0.00146757	3.71323
TSAI_RESPONSE_TO_RADIATION_THERAPY	0.848094	-0.00350266	3.49516	0.00351818	0.118712	-1.66058		BIOCARTA_PELP1_PATHWAY	-1.11323	-0.029167	-11.8844	1.90938e-05	0.00146757	3.69436
RAY_TARGETS_OF_P210_BCR_ABL_FUSION_DN	-0.852813	-0.00654852	-3.49124	0.00354586	0.118916	-1.66755		AGTGCGT_MIR521	-1.13076	-0.0276367	-11.8767	1.9166e-05	0.00146757	3.69063
LE_NEURONAL_DIFFERENTIATION_UP	0.86037	-0.0183421	3.48575	0.00358492	0.119497	-1.6773		GO_REGULATION_OF_CD8_POSITIVE_ALPHA_BETA_T_CELL_DIFFERENTIATION	-1.05329	-0.0287846	-11.8645	1.92829e-05	0.00146757	3.68461
REACTOME_NRCAM_INTERACTIONS	0.87331	0.000565914	3.47791	0.00364156	0.120654	-1.69125		GO_RESPONSE_TO_OXYGEN_GLUCOSE_DEPRIVATION	-1.12259	-0.00805718	-11.8437	1.94823e-05	0.00146757	3.67443
MATZUK_CUMULUS_EXPANSION	0.87296	-0.00373581	3.47339	0.00367458	0.121019	-1.69928		GO_CAMP_DEPENDENT_PROTEIN_KINASE_ACTIVITY	-1.07793	0.0175298	-11.8381	1.95368e-05	0.00146757	3.67166
WANG_METHYLATED_IN_BREAST_CANCER	0.873722	0.0196345	3.46589	0.00373006	0.122115	-1.71261		BIOCARTA_DICER_PATHWAY	-1.16937	0.0195245	-11.8294	1.96214e-05	0.00146757	3.66738
HECKER_IFNB1_TARGETS	0.838682	-0.00389531	3.44679	0.00387516	0.126069	-1.74656		GO_COHESIN_LOADING	-1.16349	0.0378422	-11.8272	1.96428e-05	0.00146757	3.6663
EINAV_INTERFERON_SIGNATURE_IN_CANCER	0.855014	-0.0134736	3.44402	0.00389666	0.126069	-1.75149		REACTOME_APEX1_INDEPENDENT_RESOLUTION_OF_AP_SITES_VIA_THE_SINGLE_NUCLEOTIDE_REPLACEMENT_PATHWAY	-1.09529	0.0299227	-11.8135	1.97764e-05	0.00146757	3.65959
REACTOME_CYP2E1_REACTIONS	0.847206	-0.0375417	3.41419	0.00413607	0.131941	-1.80453		GO_PYRIMIDINE_DEOXYRIBONUCLEOSIDE_MONOPHOSPHATE_BIOSYNTHETIC_PROCESS	-1.08824	0.0581912	-11.8131	1.97804e-05	0.00146757	3.65939
SCHOEN_NFKB_SIGNALING	0.833169	0.00146474	3.41059	0.00416595	0.131941	-1.81093		GO_EUKARYOTIC_TRANSLATION_INITIATION_FACTOR_3_COMPLEX_EIF3M	-1.16829	-0.028209	-11.8037	1.98732e-05	0.00146757	3.65475
DALESSIO_TSA_RESPONSE	0.834549	0.019347	3.40915	0.00417795	0.131941	-1.81349		GO_ESTABLISHMENT_OF_GOLGI_LOCALIZATION	-1.1885	0.000148613	-11.7972	1.9938e-05	0.00146757	3.65152
BURTON_ADIPOGENESIS_1	0.854868	1.35629e-05	3.40698	0.0041961	0.131941	-1.81735		GO_POSITIVE_REGULATION_OF_NEURON_MATURATION	-1.06004	0.0001702	-11.7529	2.0383e-05	0.00146757	3.62963
PID_AURORA_B_PATHWAY	-0.841463	0.0211993	-3.40234	0.00423517	0.131941	-1.82559		BIOCARTA_ERAD_PATHWAY	-1.00998	0.00655763	-11.7413	2.05019e-05	0.00146757	3.62386
BOSCO_INTERFERON_INDUCED_ANTIVIRAL_MODULE	0.826029	-0.00863056	3.4014	0.00424319	0.131941	-1.82728		REACTOME_COMPETING_ENDOGENOUS_RNAS_CERNAS_REGULATE_PTEN_TRANSLATION	-1.1217	0.00742612	-11.7125	2.08001e-05	0.00146757	3.60952
GRAHAM_CML_QUIESCENT_VS_CML_DIVIDING_UP	0.831242	0.00705901	3.40105	0.00424612	0.131941	-1.82789		GO_XYLULOSE_5_PHOSPHATE_BIOSYNTHETIC_PROCESS	-1.21148	0.00661033	-11.7072	2.08545e-05	0.00146757	3.60693
SCHLESINGER_METHYLATED_IN_COLON_CANCER	-0.847954	-0.0235381	-3.39395	0.00430683	0.13218	-1.84052		REACTOME_FORMATION_OF_XYLULOSE_5_PHOSPHATE	-1.21148	0.00661033	-11.7072	2.08545e-05	0.00146757	3.60693
IIZUKA_LIVER_CANCER_PROGRESSION_G1_G2_UP	0.843874	-0.0299215	3.39286	0.00431619	0.13218	-1.84245		GO_MANNOSYL_OLIGOSACCHARIDE_MANNOSIDASE_ACTIVITY	-1.09972	0.0245125	-11.7052	2.08762e-05	0.00146757	3.6059
TURJANSKI_MAPK14_TARGETS	0.839308	0.00633029	3.3894	0.00434615	0.13218	-1.8486		REN_MIF_TARGETS_DN	1.17237	0.00255461	11.6896	2.10399e-05	0.00146757	3.59814
TAKAYAMA_BOUND_BY_AR	0.860066	0.00859343	3.38897	0.00434992	0.13218	-1.84937		GO_NUCLEAR_PORE_ORGANIZATION	-1.02076	-0.00240715	-11.6682	2.12677e-05	0.00146757	3.58744
BIOCARTA_RANBP2_PATHWAY	-0.860938	-0.012928	-3.3732	0.00448924	0.135464	-1.87741		REACTOME_TFAP2A_ACTS_AS_A_TRANSCRIPTIONAL_REPRESSOR_DURING_RETINOIC_ACID_INDUCED_CELL_DIFFERENTIATION	-1.27445	-0.0187982	-11.667	2.12801e-05	0.00146757	3.58686
REACTOME_BETA_OXIDATION_OF_PRISTANOYL_COA	-0.835575	-0.000368046	-3.3712	0.00450727	0.135464	-1.88098		GO_PYRAMIDAL_NEURON_DIFFERENTIATION	-1.06837	-0.00128544	-11.6499	2.14646e-05	0.00146757	3.57827
KONG_E2F3_TARGETS	-0.837319	0.0216613	-3.36748	0.00454084	0.13558	-1.88758		BIOCARTA_AKAPCENTROSOME_PATHWAY	-1.03938	-0.0202265	-11.6332	2.16461e-05	0.00146757	3.5699
GUTIERREZ_WALDENSTROEMS_MACROGLOBULINEMIA_2	-0.826486	-0.00125125	-3.36529	0.0045608	0.13558	-1.89148		GO_HETEROCHROMATIN_ASSEMBLY	-1.05223	-0.00298137	-11.621	2.17791e-05	0.00146757	3.5638
TOMIDA_METASTASIS_DN	0.882556	0.00573897	3.36264	0.00458507	0.13558	-1.8962		GO_L_GLUTAMINE_TRANSMEMBRANE_TRANSPORTER_ACTIVITY	-1.19469	-0.0199951	-11.6146	2.18495e-05	0.00146757	3.56059
REACTOME_NUCLEOSOME_ASSEMBLY	-0.832866	-0.00899363	-3.3569	0.0046379	0.135826	-1.90639		GO_MUTSALPHA_COMPLEX_BINDING	-1.05358	0.00328509	-11.6138	2.18592e-05	0.00146757	3.56015
UZONYI_RESPONSE_TO_LEUKOTRIENE_AND_THROMBIN	0.82581	-0.00307864	3.35463	0.00465908	0.135826	-1.91044		GO_RNAI_EFFECTOR_COMPLEX	-1.0108	0.00457007	-11.6079	2.19245e-05	0.00146757	3.55718
IIZUKA_LIVER_CANCER_EARLY_RECURRENCE	0.82891	-0.0281367	3.35372	0.00466748	0.135826	-1.91204		GO_AP_3_ADAPTOR_COMPLEX	-1.01734	0.0404706	-11.5886	2.21395e-05	0.00146757	3.54746
XU_HGF_SIGNALING_NOT_VIA_AKT1_48HR_UP	0.836455	-0.0223949	3.33731	0.00482323	0.139469	-1.94123		GO_AUDITORY_RECEPTOR_CELL_STEREOCILIUM_ORGANIZATION	-1.04083	-0.0105214	-11.5525	2.25482e-05	0.00146757	3.52924
PUJANA_BREAST_CANCER_WITH_BRCA1_MUTATED_UP	-0.862837	0.0105411	-3.33522	0.00484338	0.139469	-1.94494		GO_HISTONE_DEACETYLASE_ACTIVITY_H3_K14_SPECIFIC_	-1.00832	-0.013988	-11.5478	2.26024e-05	0.00146757	3.52685
MISHRA_CARCINOMA_ASSOCIATED_FIBROBLAST_UP	0.818315	-0.00437752	3.33109	0.0048835	0.139892	-1.95227		GO_DOUBLE_STRANDED_TELOMERIC_DNA_BINDING	-1.15928	0.00650582	-11.5155	2.29766e-05	0.00146757	3.51048
REACTOME_SIGNALING_BY_NOTCH1_T_7_9_NOTCH1:M1580_K2555_TRANSLOCATION_MUTANT	-0.820086	0.00252224	-3.32759	0.00491781	0.139942	-1.9585		GO_POSITIVE_REGULATION_OF_TORC1_SIGNALING	-1.07837	-0.00279417	-11.5089	2.30538e-05	0.00146757	3.50713
BIOCARTA_DNAFRAGMENT_PATHWAY	-0.847851	-0.0080774	-3.32573	0.00493612	0.139942	-1.9618		GO_CYCLIN_CDK_POSITIVE_TRANSCRIPTION_ELONGATION_FACTOR_COMPLEX	-1.09819	-0.000954234	-11.4701	2.35147e-05	0.00146757	3.48737
MYLLYKANGAS_AMPLIFICATION_HOT_SPOT_21	0.819159	0.0182928	3.31908	0.00500226	0.140729	-1.97364		HE_PTEN_TARGETS_UP	-1.00662	-0.0429359	-11.4661	2.35623e-05	0.00146757	3.48535
REACTOME_METAL_SEQUESTRATION_BY_ANTIMICROBIAL_PROTEINS	1.05793	-0.11841	3.31527	0.00504048	0.140729	-1.9804		BIOCARTA_RARRXR_PATHWAY	-1.02408	-0.0722556	-11.4561	2.36834e-05	0.00146757	3.48023
BIOCARTA_COMP_PATHWAY	0.816173	0.0447404	3.31525	0.00504064	0.140729	-1.98043		REACTOME_PHOSPHORYLATION_OF_EMI1	-1.03076	-0.00478227	-11.451	2.37449e-05	0.00146757	3.47764
REACTOME_SHC1_EVENTS_IN_EGFR_SIGNALING	0.821266	0.00628806	3.30326	0.00516295	0.143358	-2.00175		GO_POSITIVE_REGULATION_OF_GLUCONEOGENESIS_BY_POSITIVE_REGULATION_OF_TRANSCRIPTION_FROM_RNA_POLYMERASE_II_PROMOTER	-1.05417	-0.0401248	-11.429	2.40146e-05	0.00146757	3.46636
DAUER_STAT3_TARGETS_DN	0.808882	-0.016332	3.29943	0.00520265	0.143358	-2.00856		GO_POLYAMINE_TRANSPORT	-1.03452	0.0349958	-11.4281	2.40259e-05	0.00146757	3.46589
PID_RANBP2_PATHWAY	-0.942294	0.08275	-3.29629	0.00523545	0.143358	-2.01414		GO_MEMBRANE_DEPOLARIZATION_DURING_AV_NODE_CELL_ACTION_POTENTIAL	-1.16639	-0.0340691	-11.4253	2.406e-05	0.00146757	3.46447
DAZARD_UV_RESPONSE_CLUSTER_G3	0.827923	-0.0204351	3.29594	0.00523908	0.143358	-2.01476		GO_NUCLEAR_MEMBRANE_ORGANIZATION	-1.08202	-0.00491705	-11.4121	2.42238e-05	0.00146757	3.45769
REACTOME_BIOSYNTHESIS_OF_MARESINS	0.828512	-0.0297027	3.28527	0.00535198	0.145722	-2.03371		DELPUECH_FOXO3_TARGETS_DN	-1.00782	-0.00894803	-11.3997	2.43789e-05	0.00146757	3.45131
ABBUD_LIF_SIGNALING_2_DN	0.992306	0.125216	3.28227	0.0053842	0.145877	-2.03905		GO_REGULATION_OF_NUCLEOTIDE_BINDING_OLIGOMERIZATION_DOMAIN_CONTAINING_SIGNALING_PATHWAY	1.10191	-0.00266974	11.3905	2.44938e-05	0.00146757	3.44661
LIANG_SILENCED_BY_METHYLATION_UP	0.808047	-0.0189647	3.27778	0.0054328	0.146472	-2.04703		GO_CLATHRIN_COMPLEX	-1.06035	0.0508503	-11.3742	2.47005e-05	0.00146757	3.4382
BURTON_ADIPOGENESIS_PEAK_AT_24HR	-0.818434	-0.00763889	-3.2716	0.00550028	0.147569	-2.05801		GO_NEUROTROPHIN_TRK_RECEPTOR_BINDING	-1.08238	-0.0296867	-11.3725	2.47222e-05	0.00146757	3.43732
ZHU_CMV_8_HR_UP	0.795959	0.0263152	3.26481	0.00557549	0.14886	-2.07008		GO_SULFIDE_OXIDATION	-1.19139	-0.026447	-11.3637	2.48341e-05	0.00146757	3.4328
ZHAN_MULTIPLE_MYELOMA_CD1_VS_CD2_UP	0.797562	-0.0170267	3.2508	0.00573382	0.151663	-2.09496		GO_REGULATION_OF_NODAL_SIGNALING_PATHWAY	1.08063	-0.0214122	11.3588	2.48971e-05	0.00146757	3.43027
FUJIWARA_PARK2_IN_LIVER_CANCER_UP	0.884405	-0.0408322	3.25064	0.0057356	0.151663	-2.09523		GO_REGULATION_OF_RELAXATION_OF_CARDIAC_MUSCLE	-1.04471	-0.0360841	-11.3487	2.50275e-05	0.00146757	3.42504
DORN_ADENOVIRUS_INFECTION_12HR_UP	0.819251	-0.0221408	3.24624	0.0057863	0.151682	-2.10306		GO_IMPORTIN_ALPHA_FAMILY_PROTEIN_BINDING	-1.1185	-0.00999756	-11.2651	2.61349e-05	0.00146757	3.38165
ABE_VEGFA_TARGETS_2HR	0.802051	-0.0174475	3.24579	0.00579151	0.151682	-2.10385		GO_ACTOMYOSIN_CONTRACTILE_RING_ORGANIZATION	-1.18207	0.0199825	-11.2647	2.61406e-05	0.00146757	3.38144
BROWNE_INTERFERON_RESPONSIVE_GENES	0.788207	-0.0213105	3.23736	0.00588995	0.152858	-2.11883		REACTOME_MUCOPOLYSACCHARIDOSES	-1.04017	-0.04431	-11.2633	2.61597e-05	0.00146757	3.3807
MURAKAMI_UV_RESPONSE_6HR_DN	0.80059	-0.0163426	3.23714	0.00589246	0.152858	-2.11921		GO_ENUCLEATE_ERYTHROCYTE_DIFFERENTIATION	-1.12	0.0147292	-11.2619	2.61781e-05	0.00146757	3.38
CAFFAREL_RESPONSE_TO_THC_DN	-0.831843	0.00252427	-3.23483	0.00591979	0.152858	-2.12332		REACTOME_INTERACTIONS_OF_REV_WITH_HOST_CELLULAR_PROTEINS	-1.01751	-0.00908628	-11.2532	2.62969e-05	0.00146757	3.37546
FARMER_BREAST_CANCER_CLUSTER_1	0.797638	-0.0171221	3.2315	0.00595924	0.153158	-2.12922		GO_REGULATION_OF_NUCLEAR_TRANSCRIBED_MRNA_POLY_A_TAIL_SHORTENING	-1.00903	0.0220543	-11.2397	2.64821e-05	0.00146757	3.36841
WHITEFORD_PEDIATRIC_CANCER_MARKERS	-0.822601	0.00443028	-3.22768	0.00600497	0.153616	-2.13601		GO_SINGLE_THYMINE_INSERTION_BINDING	-1.24633	-0.00642234	-11.236	2.65326e-05	0.00146757	3.3665
CHANG_IMMORTALIZED_BY_HPV31_DN	0.790357	-0.0123021	3.22094	0.00608642	0.154387	-2.14798		GO_REGULATION_OF_MRNA_BINDING	-1.12875	-0.00585076	-11.2238	2.67028e-05	0.00146757	3.36008
YAN_ESCAPE_FROM_ANOIKIS	0.804202	-0.00266562	3.22054	0.00609127	0.154387	-2.14869		REACTOME_TGF_BETA_RECEPTOR_SIGNALING_IN_EMT_EPITHELIAL_TO_MESENCHYMAL_TRANSITION	-1.02217	-0.0231219	-11.215	2.6825e-05	0.00146757	3.3555
BIOCARTA_REELIN_PATHWAY	0.784602	-0.0115418	3.2175	0.00612833	0.154614	-2.15407		GO_RESPIRATORY_CHAIN_COMPLEX_II	-1.22398	0.00987485	-11.1881	2.72056e-05	0.00146757	3.34135
MURATA_VIRULENCE_OF_H_PILORI	0.785286	-0.0140453	3.20899	0.00623351	0.156549	-2.16919		GO_SUCCINATE_DEHYDROGENASE_ACTIVITY	-1.22398	0.00987485	-11.1881	2.72056e-05	0.00146757	3.34135
SMID_BREAST_CANCER_RELAPSE_IN_PLEURA_DN	0.795967	0.00141269	3.20252	0.00631453	0.157514	-2.18066		GO_PARASPECKLES	-1.16217	-0.0237515	-11.1801	2.73185e-05	0.00146757	3.33719
LY_AGING_MIDDLE_UP	0.801699	-0.0202481	3.20136	0.00632919	0.157514	-2.18272		GO_DENDRITIC_TRANSPORT	-1.1856	-0.00337405	-11.1622	2.75763e-05	0.00146757	3.32775
TONKS_TARGETS_OF_RUNX1_RUNX1T1_FUSION_SUSTAINED_IN_MONOCYTE_UP	0.792556	-1.3674e-05	3.18815	0.00649846	0.160971	-2.20616		GO_OXIDIZED_DNA_BINDING	-1.01752	-0.000451143	-11.139	2.7914e-05	0.00146757	3.31552
BIOCARTA_HES_PATHWAY	-0.785087	0.0172294	-3.18598	0.00652666	0.160971	-2.21		GO_OXIDOREDUCTASE_ACTIVITY_ACTING_ON_THE_CH_CH_GROUP_OF_DONORS_QUINONE_OR_RELATED_COMPOUND_AS_ACCEPTOR	-1.15126	0.01086	-11.1357	2.79619e-05	0.00146757	3.31379
RANKIN_ANGIOGENIC_TARGETS_OF_VHL_HIF2A_UP	-0.943049	0.163139	-3.17841	0.00662621	0.162697	-2.22344		GO_G_QUADRUPLEX_RNA_BINDING	-1.1598	-0.00668111	-11.1227	2.81536e-05	0.00146757	3.30692
BIOCARTA_LAIR_PATHWAY	0.795833	0.010144	3.17258	0.00670379	0.162735	-2.23378		GO_NEGATIVE_REGULATION_OF_HISTONE_H3_K4_METHYLATION	-1.21636	-0.0195808	-11.1146	2.82737e-05	0.00146757	3.30264
FARMER_BREAST_CANCER_CLUSTER_3	0.800471	-0.0111815	3.17228	0.00670781	0.162735	-2.23431		AKL_HTLV1_INFECTION_UP	-1.01325	-0.00294298	-11.0984	2.85161e-05	0.00146757	3.29405
REACTOME_NICOTINATE_METABOLISM	0.775678	-0.0021534	3.1694	0.00674649	0.162735	-2.23941		GO_POSITIVE_REGULATION_OF_IRE1_MEDIATED_UNFOLDED_PROTEIN_RESPONSE	-1.0156	-0.0396681	-11.0944	2.85764e-05	0.00146757	3.29192
REACTOME_RRNA_PROCESSING_IN_THE_MITOCHONDRION	-0.825896	0.00082427	-3.16826	0.00676192	0.162735	-2.24144		GO_NEGATIVE_REGULATION_OF_SMOOTHENED_SIGNALING_PATHWAY_INVOLVED_IN_DORSAL_VENTRAL_NEURAL_TUBE_PATTERNING	-1.11797	-0.00657626	-11.0828	2.87516e-05	0.00146757	3.28577
FLORIO_NEOCORTEX_BASAL_RADIAL_GLIA_DN	-0.781498	0.0127645	-3.1664	0.006787	0.162735	-2.24473		GO_POSITIVE_REGULATION_OF_EARLY_ENDOSOME_TO_LATE_ENDOSOME_TRANSPORT	-1.13785	-0.0138896	-11.0736	2.88921e-05	0.00146757	3.28086
REACTOME_P75NTR_NEGATIVELY_REGULATES_CELL_CYCLE_VIA_SC1	-0.80972	0.00939499	-3.16506	0.00680528	0.162735	-2.24712		GO_EARP_COMPLEX	-1.18189	0.0172373	-11.0598	2.91032e-05	0.00146757	3.27353
XU_AKT1_TARGETS_6HR	0.780347	-0.0252416	3.16042	0.00686853	0.163536	-2.25533		GO_INTERFERON_BETA_SECRETION	1.01645	0.0177011	11.0483	2.92799e-05	0.00146757	3.26743
TSUNODA_CISPLATIN_RESISTANCE_UP	0.831754	0.00252482	3.15753	0.00690837	0.163776	-2.26046		BIOCARTA_RAN_PATHWAY	-1.24996	-0.0132535	-11.0441	2.93463e-05	0.00146757	3.26514
RORIE_TARGETS_OF_EWSR1_FLI1_FUSION_UP	0.766573	0.0082965	3.15219	0.0069824	0.164821	-2.26992		GO_POSITIVE_REGULATION_OF_ATTACHMENT_OF_SPINDLE_MICROTUBULES_TO_KINETOCHORE	-1.13369	0.00813209	-11.0091	2.98942e-05	0.00146757	3.2465
CROONQUIST_IL6_DEPRIVATION_DN	-0.809383	0.0120672	-3.14728	0.00705112	0.165461	-2.27862		BIOCARTA_RANMS_PATHWAY	-1.10971	-0.010454	-11.0057	2.99497e-05	0.00146757	3.24463
REACTOME_PURINE_SALVAGE	-0.76895	-0.00537119	-3.14073	0.00714394	0.165461	-2.29022		GNF2_H2AFX	-1.01099	0.0140122	-11.0054	2.99535e-05	0.00146757	3.2445
JEON_SMAD6_TARGETS_UP	0.779412	-0.00307603	3.14005	0.00715375	0.165461	-2.29144		REACTOME_RSK_ACTIVATION	-1.16957	-0.0343301	-10.9971	3.00866e-05	0.00146757	3.24003
ZHAN_MULTIPLE_MYELOMA_SPIKED	0.764394	-0.0227061	3.13846	0.00717646	0.165461	-2.29425		GO_REGULATION_OF_CORE_PROMOTER_BINDING	-1.03338	0.0366728	-10.9933	3.01476e-05	0.00146757	3.23799
REACTOME_INTERLEUKIN_10_SIGNALING	0.763365	0.00702804	3.13819	0.00718033	0.165461	-2.29473		REACTOME_N_GLYCAN_TRIMMING_AND_ELONGATION_IN_THE_CIS_GOLGI	-1.03294	0.00825053	-10.9136	3.14555e-05	0.00146757	3.19511
BIOCARTA_BLYMPHOCYTE_PATHWAY	0.808286	-0.032355	3.13751	0.00719003	0.165461	-2.29593		BIOCARTA_IGF1MTOR_PATHWAY	-1.03209	-0.00452187	-10.9092	3.15291e-05	0.00146757	3.19275
INGA_TP53_TARGETS	0.795783	0.00289629	3.13146	0.00727741	0.16621	-2.30665		GO_NEGATIVE_REGULATION_OF_TRANSLATION_IN_RESPONSE_TO_STRESS	-1.10874	-0.0470529	-10.889	3.18732e-05	0.00146757	3.18178
ZHU_SKIL_TARGETS_DN	-0.761696	-0.00427956	-3.12662	0.00734812	0.16621	-2.31523		GO_AMYLOID_BETA_CLEARANCE_BY_TRANSCYTOSIS	-1.13022	0.0186372	-10.8819	3.19949e-05	0.00146757	3.17793
BIOCARTA_SUMO_PATHWAY	-0.908883	0.108852	-3.12647	0.00735024	0.16621	-2.31548		GO_VCP_NPL4_UFD1_AAA_ATPASE_COMPLEX	-1.09779	-0.00993437	-10.8566	3.24314e-05	0.00146757	3.16422
CHIARETTI_T_ALL_RELAPSE_PROGNOSIS	-0.776386	0.0010628	-3.12618	0.00735457	0.16621	-2.31601		REACTOME_CYTOSOLIC_TRNA_AMINOACYLATION	-1.00054	-0.0069228	-10.8545	3.2468e-05	0.00146757	3.16308
ZHOU_CELL_CYCLE_GENES_IN_IR_RESPONSE_24HR	-0.787755	0.0150904	-3.12389	0.00738827	0.16621	-2.32006		GO_PLATELET_DENSE_TUBULAR_NETWORK_MEMBRANE	-1.00136	-0.000516626	-10.8538	3.24805e-05	0.00146757	3.16269
DONATO_CELL_CYCLE_TRETINOIN	-0.922376	0.144717	-3.12242	0.00740986	0.16621	-2.32265		GO_REGULATION_OF_GLUCONEOGENESIS_BY_REGULATION_OF_TRANSCRIPTION_FROM_RNA_POLYMERASE_II_PROMOTER	-1.03809	-0.0193875	-10.852	3.25128e-05	0.00146757	3.16168
SHI_SPARC_TARGETS_UP	0.776366	-0.0146153	3.11914	0.00745858	0.16621	-2.32846		GO_RNA_POLYMERASE_III_TYPE_3_PROMOTER_DNA_BINDING	-1.08294	-0.0147011	-10.8515	3.25207e-05	0.00146757	3.16144
SANA_TNF_SIGNALING_UP	0.765097	-0.0147196	3.11876	0.00746432	0.16621	-2.32915		REACTOME_MITOTIC_TELOPHASE_CYTOKINESIS	-1.0804	0.0238287	-10.8474	3.25933e-05	0.00146757	3.15918
STAMBOLSKY_TARGETS_OF_MUTATED_TP53_DN	0.785545	-0.0102808	3.1144	0.00752952	0.166985	-2.33686		GO_REGULATION_OF_ATTACHMENT_OF_SPINDLE_MICROTUBULES_TO_KINETOCHORE	-1.08811	0.0201608	-10.8407	3.27105e-05	0.00146757	3.15555
MIKKELSEN_DEDIFFERENTIATED_STATE_UP	0.774761	-0.00833777	3.10184	0.0077206	0.170535	-2.35909		REACTOME_COHESIN_LOADING_ONTO_CHROMATIN	-1.10125	0.0293915	-10.8298	3.29037e-05	0.00146757	3.14959
ONDER_CDH1_TARGETS_3_DN	0.75072	-0.00538751	3.09455	0.00783369	0.172341	-2.37199		GO_CATALYTIC_STEP_1_SPLICEOSOME	-1.1165	0.0390838	-10.8247	3.29934e-05	0.00146757	3.14683
SARTIPY_NORMAL_AT_INSULIN_RESISTANCE_UP	0.775281	0.011244	3.08161	0.00803845	0.176141	-2.39487		GO_SYMMETRIC_SYNAPSE	-1.00142	0.00110628	-10.8154	3.31592e-05	0.00146757	3.14176
KIM_MYCL1_AMPLIFICATION_TARGETS_UP	-0.798934	0.00233426	-3.07648	0.00812116	0.177248	-2.40394		GO_FEMALE_MEIOSIS_CHROMOSOME_SEGREGATION	-1.06615	0.0109455	-10.8013	3.34118e-05	0.00146757	3.13408
YANG_BREAST_CANCER_ESR1_DN	-0.764921	0.000894637	-3.07048	0.00821894	0.178673	-2.41455		CORRADETTI_MTOR_PATHWAY_REGULATORS_DN	-1.14125	-0.0171491	-10.7943	3.35397e-05	0.00146757	3.13021
MANN_RESPONSE_TO_AMIFOSTINE_DN	-0.882561	0.101373	-3.06774	0.00826388	0.178942	-2.41939		GO_MANNOSYL_OLIGOSACCHARIDE_1_2_ALPHA_MANNOSIDASE_ACTIVITY	-1.0892	0.0248715	-10.7821	3.3762e-05	0.00146757	3.12351
ZHAN_MULTIPLE_MYELOMA_LB_DN	0.763313	-0.00489227	3.05947	0.00840132	0.181205	-2.434		REACTOME_SMALL_INTERFERING_RNA_SIRNA_BIOGENESIS	-1.04074	0.026817	-10.7804	3.37929e-05	0.00146757	3.12259
WENG_POR_TARGETS_GLOBAL_UP	-0.749099	-0.0326523	-3.05723	0.00843896	0.181306	-2.43797		MYLLYKANGAS_AMPLIFICATION_HOT_SPOT_5	-1.12743	0.0316667	-10.7581	3.42025e-05	0.00146757	3.11038
REACTOME_XENOBIOTICS	0.766787	-0.0244375	3.05472	0.00848128	0.181506	-2.4424		GO_NUCLEAR_LAMINA	-1.03791	-0.022456	-10.7519	3.43179e-05	0.00146757	3.10696
REACTOME_LIGAND_RECEPTOR_INTERACTIONS	-0.749463	0.0105171	-3.05017	0.00855849	0.18213	-2.45043		GO_THYROID_HORMONE_MEDIATED_SIGNALING_PATHWAY	-1.0666	-0.0259443	-10.7259	3.4806e-05	0.00146757	3.09264
REACTOME_VITAMIN_B2_RIBOFLAVIN_METABOLISM	0.767217	-0.0234638	3.0491	0.00857668	0.18213	-2.45231		BILANGES_SERUM_AND_RAPAMYCIN_SENSITIVE_GENES	-1.02611	-0.00356763	-10.7132	3.50463e-05	0.00146757	3.08566
RUAN_RESPONSE_TO_TNF_UP	0.739728	0.00609748	3.04224	0.00869483	0.183374	-2.46443		GO_PROTEIN_LOCALIZATION_TO_MICROTUBULE	-1.04913	0.00123628	-10.711	3.50887e-05	0.00146757	3.08444
HELLER_SILENCED_BY_METHYLATION_DN	0.756439	-0.0103337	3.03905	0.0087503	0.183374	-2.47007		REACTOME_TYSND1_CLEAVES_PEROXISOMAL_PROTEINS	-1.12336	-0.0223877	-10.7093	3.51205e-05	0.00146757	3.08351
SU_SALIVARY_GLAND	-0.75128	0.0649532	-3.03884	0.00875384	0.183374	-2.47043		GO_REGULATION_OF_MICROTUBULE_BINDING	-1.00648	0.0218412	-10.6941	3.54126e-05	0.00146757	3.07511
SCHUHMACHER_MYC_TARGETS_UP	-0.774873	-0.000976238	-3.03639	0.00879674	0.183374	-2.47476		GO_DEOXYRIBONUCLEOSIDE_TRIPHOSPHATE_CATABOLIC_PROCESS	-1.06686	-0.0552531	-10.6934	3.54266e-05	0.00146757	3.07471
KUWANO_RNA_STABILIZED_BY_NO	0.973159	-0.098428	3.03453	0.00882936	0.183374	-2.47804		BARRIER_COLON_CANCER_RECURRENCE_DN	-1.0077	-0.0211817	-10.6873	3.55454e-05	0.00146757	3.07131
AMIT_EGF_RESPONSE_40_MCF10A	0.773242	-0.0117721	3.0342	0.0088353	0.183374	-2.47863		GO_DNA_REPLICATION_PREINITIATION_COMPLEX	-1.00303	0.00916643	-10.6829	3.56307e-05	0.00146757	3.06888
BROWNE_HCMV_INFECTION_2HR_UP	0.737931	-0.0115904	3.03004	0.00890884	0.183375	-2.48597		GO_RNA_POLYMERASE_I_CORE_BINDING	-1.06894	-0.00363315	-10.6823	3.56426e-05	0.00146757	3.06854
MOLENAAR_TARGETS_OF_CCND1_AND_CDK4_DN	-0.756263	0.00293599	-3.02889	0.00892917	0.183375	-2.48799		GO_DNA_STRAND_ELONGATION_INVOLVED_IN_DNA_REPLICATION	-1.01448	-0.0531392	-10.6689	3.59029e-05	0.00146757	3.06115
REACTOME_FERTILIZATION	0.746442	-0.0004718	3.02854	0.00893538	0.183375	-2.48861		IRITANI_MAD1_TARGETS_DN	-1.00541	0.00864976	-10.6596	3.60858e-05	0.00146757	3.05599
REACTOME_APOPTOSIS_INDUCED_DNA_FRAGMENTATION	-0.746027	-0.0215375	-3.0236	0.0090237	0.184499	-2.49732		GO_RECEPTOR_MEDIATED_ENDOCYTOSIS_INVOLVED_IN_CHOLESTEROL_TRANSPORT	-1.11078	0.012308	-10.6413	3.645e-05	0.00146757	3.04579
GRAHAM_NORMAL_QUIESCENT_VS_NORMAL_DIVIDING_DN	-0.75728	0.00400854	-3.00916	0.00928706	0.188382	-2.5228		GO_POSITIVE_REGULATION_OF_CYTOPLASMIC_TRANSPORT	-1.01448	-0.0332184	-10.6412	3.64509e-05	0.00146757	3.04576
MISSIAGLIA_REGULATED_BY_METHYLATION_DN	-0.77782	0.0032931	-3.0089	0.0092918	0.188382	-2.52325		GO_MCM_COMPLEX	-1.14064	0.0136377	-10.63	3.66762e-05	0.00146757	3.0395
SEKI_INFLAMMATORY_RESPONSE_LPS_UP	0.741287	-0.00669366	3.00758	0.00931634	0.188382	-2.52558		GO_MULTI_ORGANISM_CELLULAR_LOCALIZATION	-1.04302	0.00252525	-10.6138	3.70033e-05	0.00146757	3.03047
JECHLINGER_EPITHELIAL_TO_MESENCHYMAL_TRANSITION_UP	0.732212	0.0101398	3.00252	0.00941066	0.189592	-2.5345		GO_TRANSFERASE_ACTIVITY_TRANSFERRING_ACYL_GROUPS_ACYL_GROUPS_CONVERTED_INTO_ALKYL_ON_TRANSFER	-1.00005	0.0530386	-10.6098	3.70847e-05	0.00146757	3.02824
JIANG_CORE_DUPLICON_GENES	0.727683	0.00307218	2.99689	0.0095167	0.189821	-2.54442		GO_G_QUADRUPLEX_DNA_UNWINDING	-1.09103	0.0104	-10.6076	3.713e-05	0.00146757	3.027
ODONNELL_TFRC_TARGETS_DN	-0.750207	-0.000150245	-2.99588	0.00953583	0.189821	-2.5462		GO_ATTACHMENT_OF_GPI_ANCHOR_TO_PROTEIN	-1.1568	0.00393767	-10.589	3.75106e-05	0.00146757	3.01663
JU_AGING_TERC_TARGETS_UP	0.733508	-0.0141452	2.99546	0.00954376	0.189821	-2.54694		GO_ACTIVATION_OF_PHOSPHOLIPASE_D_ACTIVITY	-1.03558	-0.0756909	-10.5837	3.76207e-05	0.00146757	3.01365
LINDGREN_BLADDER_CANCER_CLUSTER_2A_UP	0.87528	-0.0958	2.99363	0.00957869	0.189821	-2.55017		GO_PHOSPHATIDYLINOSITOL_N_ACETYLGLUCOSAMINYLTRANSFERASE_ACTIVITY	-1.13049	-0.0144683	-10.5753	3.77941e-05	0.00146757	3.00897
PODAR_RESPONSE_TO_ADAPHOSTIN_UP	0.738832	-0.0117817	2.99279	0.0095946	0.189821	-2.55164		GO_SUMO_POLYMER_BINDING	-1.15894	-0.00995734	-10.57	3.79049e-05	0.00146757	3.00599
BIOCARTA_IFNG_PATHWAY	0.898041	-0.134507	2.98611	0.00972311	0.191315	-2.56341		GO_GUANINE_THYMINE_MISPAIR_BINDING	-1.148	-0.0177615	-10.5638	3.80338e-05	0.00146757	3.00253
PYEON_HPV_POSITIVE_TUMORS_DN	0.746333	-0.0318247	2.98525	0.00973966	0.191315	-2.56492		REACTOME_PROCESSING_AND_ACTIVATION_OF_SUMO	-1.06837	-0.0322232	-10.5521	3.82807e-05	0.00146757	2.99595
KEGG_PHENYLALANINE_METABOLISM	0.731046	7.4992e-05	2.98184	0.00980593	0.191931	-2.57092		GO_PROTEIN_REPAIR	-1.06034	0.0287878	-10.5479	3.83689e-05	0.00146757	2.9936
REACTOME_P75NTR_REGULATES_AXONOGENESIS	-0.75606	0.0188483	-2.97252	0.0099895	0.194831	-2.58733		GO_REGULATION_OF_COHESIN_LOADING	-1.20016	0.0396808	-10.52	3.89663e-05	0.00146757	2.97787
KRASNOSELSKAYA_ILF3_TARGETS_UP	0.733716	-0.0250598	2.96256	0.0101893	0.198025	-2.60485		REACTOME_ATF6_ATF6_ALPHA_ACTIVATES_CHAPERONE_GENES	-1.04086	-0.0266085	-10.5149	3.90765e-05	0.00146757	2.97499
WHITFIELD_CELL_CYCLE_LITERATURE	-0.743931	0.00633826	-2.95557	0.0103318	0.200088	-2.61714		GO_REGULATION_OF_PROTEIN_LOCALIZATION_TO_CHROMATIN	-1.19096	0.0236776	-10.5138	3.90991e-05	0.00146757	2.9744
TSUDA_ALVEOLAR_SOFT_PART_SARCOMA	0.903202	0.0703578	2.94859	0.0104763	0.202174	-2.62942		GO_CANONICAL_WNT_SIGNALING_PATHWAY_INVOLVED_IN_REGULATION_OF_CELL_PROLIFERATION	-1.10601	0.0685907	-10.5103	3.91755e-05	0.00146757	2.97242
WANG_TNF_TARGETS	0.727477	0.0153801	2.94658	0.0105181	0.202272	-2.63294		GO_ENOYL_COA_HYDRATASE_ACTIVITY	-1.07315	-0.00206647	-10.4762	3.99222e-05	0.00146757	2.95317
ALTEMEIER_RESPONSE_TO_LPS_WITH_MECHANICAL_VENTILATION	0.715356	-0.00322201	2.94452	0.0105614	0.202397	-2.63657		GO_OXOGLUTARATE_DEHYDROGENASE_COMPLEX	-1.06304	-0.0455539	-10.4641	4.01921e-05	0.00146757	2.9463
ROZANOV_MMP14_TARGETS_DN	0.72417	0.00782352	2.92313	0.0110198	0.209914	-2.67413		GO_INOSITOL_METABOLIC_PROCESS	-1.14555	-0.0204132	-10.4581	4.03276e-05	0.00146757	2.94287
GRAHAM_CML_QUIESCENT_VS_NORMAL_DIVIDING_UP	0.718902	0.00110803	2.92266	0.01103	0.209914	-2.67495		JIANG_TIP30_TARGETS_DN	-1.03038	-0.0150677	-10.4535	4.04302e-05	0.00146757	2.94028
KANG_AR_TARGETS_UP	0.713739	0.0195058	2.91927	0.0111045	0.210602	-2.6809		GO_PTW_PP1_PHOSPHATASE_COMPLEX	-1.06335	0.0124768	-10.4424	4.06805e-05	0.00146757	2.93398
REACTOME_SUMOYLATION_OF_DNA_REPLICATION_PROTEINS	-0.816323	0.0663377	-2.90692	0.0113802	0.214828	-2.70257		MIKKELSEN_DEDIFFERENTIATED_STATE_UP	-1.08677	-0.00327312	-10.4332	4.08897e-05	0.00146757	2.92875
RODRIGUES_DCC_TARGETS_UP	0.904711	-0.114156	2.9058	0.0114054	0.214828	-2.70452		GO_TRNA_TRANSCRIPTION	-1.02772	0.0114673	-10.4035	4.15737e-05	0.00146757	2.91182
GALINDO_IMMUNE_RESPONSE_TO_ENTEROTOXIN	0.728089	-0.00479011	2.90312	0.0114664	0.21524	-2.70923		GO_MORPHOGEN_ACTIVITY	1.01145	-0.0421685	10.3959	4.17494e-05	0.00146757	2.90751
KEGG_BUTANOATE_METABOLISM	-0.729363	0.0167383	-2.89706	0.011605	0.2171	-2.71984		GO_GALACTOSE_CATABOLIC_PROCESS	-1.06142	-0.0212366	-10.3804	4.21144e-05	0.00146757	2.89862
TANG_SENESCENCE_TP53_TARGETS_DN	-0.723368	0.00814815	-2.89346	0.0116883	0.217537	-2.72616		GO_REGULATION_OF_POLYAMINE_TRANSMEMBRANE_TRANSPORT	-1.0243	0.0196255	-10.3736	4.2275e-05	0.00146757	2.89473
SA_MMP_CYTOKINE_CONNECTION	0.708366	0.0078733	2.89263	0.0117075	0.217537	-2.72761		REACTOME_REGULATION_OF_PTEN_MRNA_TRANSLATION	-1.10128	0.00947275	-10.3436	4.2992e-05	0.00146757	2.87754
WANG_BARRETTS_ESOPHAGUS_AND_ESOPHAGUS_CANCER_DN	0.720377	-0.0204388	2.88864	0.0118004	0.218242	-2.73459		GO_INSULIN_RECEPTOR_SUBSTRATE_BINDING	-1.05254	0.00426064	-10.331	4.32971e-05	0.00146757	2.87032
REACTOME_BETA_OXIDATION_OF_BUTANOYL_COA_TO_ACETYL_COA	-0.874556	0.132105	-2.8876	0.0118248	0.218242	-2.73641		FIRESTEIN_CTNNB1_PATHWAY_AND_PROLIFERATION	-1.04919	0.0161494	-10.3308	4.33012e-05	0.00146757	2.87022
MCCOLLUM_GELDANAMYCIN_RESISTANCE_DN	-0.708796	-0.0291818	-2.88241	0.0119471	0.219764	-2.7455		GO_CELL_ADHESIVE_PROTEIN_BINDING_INVOLVED_IN_BUNDLE_OF_HIS_CELL_PURKINJE_MYOCYTE_COMMUNICATION	-1.18242	0.0151233	-10.3248	4.34476e-05	0.00146757	2.86677
MATHEW_FANCONI_ANEMIA_GENES	-0.866686	0.136638	-2.87413	0.0121449	0.222035	-2.75999		MODULE_150	-1.05019	-0.00863852	-10.3079	4.3863e-05	0.00146757	2.85704
ZHAN_MULTIPLE_MYELOMA_CD1_UP	0.70632	-0.00955723	2.87385	0.0121517	0.222035	-2.76048		GO_SPINDLE_POLE_CENTROSOME	-1.00634	-0.013885	-10.3048	4.39399e-05	0.00146757	2.85524
REACTOME_ACTIVATION_OF_PPARGC1A_PGC_1ALPHA_BY_PHOSPHORYLATION	0.710819	-0.00374261	2.87219	0.0121917	0.222035	-2.76339		GO_H3_HISTONE_ACETYLTRANSFERASE_COMPLEX	-1.02391	0.0145801	-10.2948	4.41882e-05	0.00146757	2.84948
MASRI_RESISTANCE_TO_TAMOXIFEN_AND_AROMATASE_INHIBITORS_DN	0.701023	0.0353673	2.86958	0.0122549	0.222364	-2.76795		GO_REGULATION_OF_TYPE_B_PANCREATIC_CELL_DEVELOPMENT	-1.00849	-0.0360641	-10.2938	4.42141e-05	0.00146757	2.84888
RUAN_RESPONSE_TO_TNF_TROGLITAZONE_UP	0.714859	-0.0133281	2.86747	0.0123064	0.222364	-2.77165		GO_CHOLINE_CATABOLIC_PROCESS	-1.16455	-0.0314806	-10.2694	4.4827e-05	0.00146757	2.83479
KRIEG_HYPOXIA_VIA_KDM3A	0.698933	-0.0052719	2.86645	0.0123311	0.222364	-2.77342		REACTOME_CHOLINE_CATABOLISM	-1.16455	-0.0314806	-10.2694	4.4827e-05	0.00146757	2.83479
RHODES_UNDIFFERENTIATED_CANCER	-0.716788	0.00901083	-2.8634	0.0124059	0.222657	-2.77876		GO_MINUS_END_DIRECTED_ORGANELLE_TRANSPORT_ALONG_MICROTUBULE	-1.11834	-0.0252529	-10.2482	4.53693e-05	0.00146757	2.82248
AMIT_EGF_RESPONSE_240_MCF10A	0.779624	-0.10052	2.86181	0.0124451	0.222657	-2.78155		GO_DUMP_BIOSYNTHETIC_PROCESS	-1.14281	0.0574459	-10.2211	4.60711e-05	0.00146757	2.80675
SCIBETTA_KDM5B_TARGETS_DN	-0.733096	0.0120933	-2.86085	0.0124688	0.222657	-2.78322		GO_HISTONE_H4_K5_ACETYLATION	-1.0281	-0.0330466	-10.1804	4.715e-05	0.00146757	2.78302
REACTOME_TNF_RECEPTOR_SUPERFAMILY_TNFSF_MEMBERS_MEDIATING_NON_CANONICAL_NF_KB_PATHWAY	0.702199	0.0119024	2.85877	0.0125203	0.222853	-2.78686		GO_VINCULIN_BINDING	-1.06682	-0.0169544	-10.1763	4.72611e-05	0.00146757	2.78061
FERREIRA_EWINGS_SARCOMA_UNSTABLE_VS_STABLE_UP	-0.72329	0.00609126	-2.85508	0.0126122	0.223765	-2.79331		REACTOME_SIGNAL_ATTENUATION	-1.06183	-0.0187659	-10.1735	4.73366e-05	0.00146757	2.77897
BIOCARTA_RAN_PATHWAY	-0.902859	0.120297	-2.84807	0.0127884	0.226161	-2.80555		CAFFAREL_RESPONSE_TO_THC_8HR_5_UP	-1.00543	-0.0105856	-10.1669	4.75136e-05	0.00146757	2.77514
REACTOME_RECEPTOR_TYPE_TYROSINE_PROTEIN_PHOSPHATASES	0.699713	-0.00205306	2.84543	0.0128556	0.22662	-2.81017		GO_MODULATION_OF_PROGRAMMED_CELL_DEATH_IN_OTHER_ORGANISM	-1.10119	-0.0159057	-10.164	4.75933e-05	0.00146757	2.77342
BIOCARTA_DREAM_PATHWAY	0.697176	-0.00984229	2.84263	0.012927	0.227152	-2.81506		GO_REGULATION_OF_LYMPHOID_PROGENITOR_CELL_DIFFERENTIATION	-1.04613	-0.00293038	-10.1352	4.83827e-05	0.00146757	2.75654
YAGUE_PRETUMOR_DRUG_RESISTANCE_UP	0.811497	-0.0903708	2.83536	0.0131143	0.228032	-2.82774		REACTOME_NONCANONICAL_ACTIVATION_OF_NOTCH3	-1.07588	-0.0140401	-10.1316	4.84836e-05	0.00146757	2.7544
SMITH_LIVER_CANCER	-0.70791	-0.00623873	-2.83536	0.0131144	0.228032	-2.82775		GO_INNER_CELL_MASS_CELL_DIFFERENTIATION	-1.06272	0.0560487	-10.1296	4.85377e-05	0.00146757	2.75326
REACTOME_IL_6_TYPE_CYTOKINE_RECEPTOR_LIGAND_INTERACTIONS	0.691114	-0.0091337	2.83456	0.013135	0.228032	-2.82913		GO_SHELTERIN_COMPLEX	-1.09821	0.0253185	-10.1123	4.90233e-05	0.00146757	2.74304
MIKKELSEN_PLURIPOTENT_STATE_DN	0.814161	-0.131963	2.83426	0.0131429	0.228032	-2.82966		GO_VOLUNTARY_MUSCULOSKELETAL_MOVEMENT	-1.07929	0.0276104	-10.1058	4.92044e-05	0.00146757	2.73925
GRAHAM_CML_DIVIDING_VS_NORMAL_QUIESCENT_UP	-0.700719	0.00207801	-2.8314	0.0132176	0.228605	-2.83465		GO_MICROTUBULE_MINUS_END	-1.16813	-0.0548316	-10.0867	4.97484e-05	0.00146757	2.72796
CHEN_HOXA5_TARGETS_6HR_DN	-0.833	-0.144442	-2.82929	0.0132727	0.228626	-2.83832		REACTOME_SUMO_IS_CONJUGATED_TO_E1_UBA2:SAE1	-1.09815	-0.0516131	-10.0803	4.99295e-05	0.00146757	2.72422
PARK_OSTEOBLAST_DIFFERENTIATION_BY_PHENYLAMIL_UP	0.847177	0.0696807	2.82818	0.0133019	0.228626	-2.84026		REACTOME_REGULATION_OF_PTEN_LOCALIZATION	-1.0332	0.0101008	-10.0512	5.07747e-05	0.00146757	2.70697
IKEDA_MIR30_TARGETS_DN	-0.698142	-0.00223273	-2.82224	0.0134593	0.230611	-2.85063		GO_NEUTROPHIL_MEDIATED_KILLING_OF_GRAM_NEGATIVE_BACTERIUM	-1.253	-0.0317984	-10.0497	5.08181e-05	0.00146757	2.70609
HOEGERKORP_CD44_TARGETS_TEMPORAL_DN	-0.702601	0.0168583	-2.81637	0.0136164	0.232579	-2.86086		GO_BASE_EXCISION_REPAIR_GAP_FILLING	-1.08613	0.0115977	-10.0426	5.10255e-05	0.00146757	2.70191
SANA_RESPONSE_TO_IFNG_UP	0.68934	0.00187407	2.81394	0.0136818	0.232665	-2.86508		REACTOME_HEME_DEGRADATION	-1.06869	0.00125461	-10.0394	5.11215e-05	0.00146757	2.69997
BIOCARTA_PTC1_PATHWAY	-0.789996	0.0593702	-2.81305	0.0137061	0.232665	-2.86664		REACTOME_ARACHIDONATE_PRODUCTION_FROM_DAG	-1.11817	-0.0389894	-10.0386	5.11459e-05	0.00146757	2.69948
REACTOME_ETHANOL_OXIDATION	-0.689543	0.0275825	-2.80954	0.0138015	0.233563	-2.87275		GO_MODULATION_BY_SYMBIONT_OF_HOST_APOPTOTIC_PROCESS	-1.09811	-0.0231251	-10.0352	5.1244e-05	0.00146757	2.69751
GAJATE_RESPONSE_TO_TRABECTEDIN_UP	0.689307	-0.0167741	2.80395	0.0139549	0.235435	-2.88249		MODULE_110	-1.05782	-0.00320333	-10.0059	5.2121e-05	0.00146757	2.68005
HU_GENOTOXIC_DAMAGE_24HR	0.709677	-0.0190418	2.79717	0.0141429	0.237877	-2.89428		GO_MAINTENANCE_OF_CENTROSOME_LOCATION	-1.17829	-0.0121763	-9.98907	5.26312e-05	0.00146757	2.67003
KEGG_GLYCINE_SERINE_AND_THREONINE_METABOLISM	0.688925	-0.000221192	2.79524	0.0141971	0.238061	-2.89765		REACTOME_ACTIVATION_OF_RAC1_DOWNSTREAM_OF_NMDARS	-1.00568	-0.0209408	-9.98613	5.2721e-05	0.00146757	2.66827
MIKKELSEN_ES_LCP_WITH_H3K27ME3	0.685782	0.000874085	2.7872	0.0144242	0.240854	-2.91162		GO_PHOSPHATIDYLINOSITOL_PHOSPHATE_4_PHOSPHATASE_ACTIVITY	-1.10615	0.0239973	-9.98523	5.27483e-05	0.00146757	2.66774
SATO_SILENCED_BY_DEACETYLATION_IN_PANCREATIC_CANCER	0.679026	-0.0192716	2.78625	0.0144513	0.240854	-2.91328		GO_PROTEIN_RETENTION_IN_GOLGI_APPARATUS	-1.08427	0.00349037	-9.98446	5.27721e-05	0.00146757	2.66728
AMIT_SERUM_RESPONSE_60_MCF10A	0.70591	0.00683934	2.78472	0.014495	0.240854	-2.91594		GO_DE_NOVO_IMP_BIOSYNTHETIC_PROCESS	-1.06917	-0.000211245	-9.98402	5.27855e-05	0.00146757	2.66702
AMIT_EGF_RESPONSE_40_HELA	0.693051	-0.00976575	2.78272	0.0145526	0.241082	-2.91942		GO_GALACTOSE_METABOLIC_PROCESS	-1.16434	0.00216261	-9.98039	5.28968e-05	0.00146757	2.66485
KAPOSI_LIVER_CANCER_MET_DN	0.857122	-0.0724574	2.77892	0.0146621	0.242167	-2.92603		GO_HISTONE_DEUBIQUITINATION	-1.0218	-0.0387175	-9.96882	5.32532e-05	0.00146757	2.65793
KANG_FLUOROURACIL_RESISTANCE_DN	0.810333	-0.10325	2.76464	0.0150812	0.24767	-2.95082		REACTOME_P75NTR_NEGATIVELY_REGULATES_CELL_CYCLE_VIA_SC1	-1.03308	0.00572288	-9.93132	5.44277e-05	0.00146757	2.63546
REACTOME_CELL_EXTRACELLULAR_MATRIX_INTERACTIONS	0.710579	-0.0226794	2.7645	0.0150853	0.24767	-2.95107		REACTOME_RORA_ACTIVATES_GENE_EXPRESSION	-1.01339	0.00829618	-9.92409	5.46575e-05	0.00146757	2.63112
REACTOME_PROPIONYL_COA_CATABOLISM	-0.833685	0.142866	-2.75911	0.0152465	0.249571	-2.96042		GO_MRNA_3_SPLICE_SITE_RECOGNITION	-1.10634	-0.0313764	-9.91898	5.48205e-05	0.00146757	2.62805
NEWMAN_ERCC6_TARGETS_UP	0.671747	0.0161462	2.7552	0.0153645	0.249626	-2.9672		GO_REGULATION_OF_CELL_COMMUNICATION_BY_ELECTRICAL_COUPLING_INVOLVED_IN_CARDIAC_CONDUCTION	-1.03155	-0.0481736	-9.91849	5.48362e-05	0.00146757	2.62776
BAFNA_MUC4_TARGETS_UP	0.69369	-0.0340989	2.75498	0.0153712	0.249626	-2.96758		GO_MITOTIC_SPINDLE_MIDZONE_ASSEMBLY	-1.02302	-0.0299271	-9.91695	5.48856e-05	0.00146757	2.62683
BIOCARTA_RHODOPSIN_PATHWAY	-0.679812	-0.0110648	-2.75333	0.0154212	0.249626	-2.97044		GO_ATTACHMENT_OF_SPINDLE_MICROTUBULES_TO_KINETOCHORE	-1.00258	0.00144441	-9.89355	5.56408e-05	0.00146757	2.61274
REACTOME_SUMO_IS_TRANSFERRED_FROM_E1_TO_E2_UBE2I_UBC9	-0.815213	0.10266	-2.75299	0.0154314	0.249626	-2.97102		GO_RESPONSE_TO_CORTICOTROPIN_RELEASING_HORMONE	-1.0622	0.070934	-9.87749	5.61662e-05	0.00146757	2.60305
ONDER_CDH1_TARGETS_3_UP	0.782354	0.0466805	2.74596	0.0156469	0.250972	-2.98321		GO_DYNACTIN_BINDING	-1.03319	-0.0271249	-9.85608	5.68756e-05	0.00146757	2.5901
REACTOME_FOLDING_OF_ACTIN_BY_CCT_TRIC	-0.818955	0.098609	-2.74529	0.0156674	0.250972	-2.98437		GO_COLLATERAL_SPROUTING_IN_ABSENCE_OF_INJURY	-1.11826	-0.0548625	-9.85318	5.69725e-05	0.00146757	2.58834
KANNAN_TP53_TARGETS_DN	0.675902	-0.0276655	2.74453	0.0156909	0.250972	-2.98568		GO_POSITIVE_REGULATION_OF_CENTRIOLE_REPLICATION	-1.08467	0.0235099	-9.85008	5.70763e-05	0.00146757	2.58646
ZHANG_RESPONSE_TO_IKK_INHIBITOR_AND_TNF_UP	0.676625	-0.0100282	2.74433	0.0156972	0.250972	-2.98603		GNF2_ST13	-1.0484	-0.00613583	-9.84578	5.72205e-05	0.00146757	2.58386
RADAEVA_RESPONSE_TO_IFNA1_UP	0.671709	-0.0198153	2.73983	0.0158369	0.251462	-2.99382		GO_WD40_REPEAT_DOMAIN_BINDING	-1.18262	0.0225277	-9.82033	5.80832e-05	0.00146757	2.56841
REACTOME_NUCLEAR_IMPORT_OF_REV_PROTEIN	-0.780803	0.0538216	-2.73813	0.01589	0.251462	-2.99676		REACTOME_BETA_OXIDATION_OF_OCTANOYL_COA_TO_HEXANOYL_COA	-1.07316	0.0043068	-9.81925	5.81201e-05	0.00146757	2.56776
REACTOME_E2F_ENABLED_INHIBITION_OF_PRE_REPLICATION_COMPLEX_FORMATION	-0.799826	0.10016	-2.73801	0.0158938	0.251462	-2.99698		GO_MICROTUBULE_PLUS_END_BINDING	-1.03741	0.014848	-9.81729	5.81872e-05	0.00146757	2.56656
COLLER_MYC_TARGETS_UP	-0.67834	-0.0117104	-2.73633	0.0159464	0.251462	-2.99988		GO_N6_METHYLADENOSINE_CONTAINING_RNA_BINDING	-1.04852	0.00851651	-9.78325	5.93668e-05	0.00146757	2.54583
PID_NFAT_TFPATHWAY	0.672592	-0.00185118	2.73568	0.0159669	0.251462	-3.00101		GO_PORE_COMPLEX_ASSEMBLY	-1.00309	0.0146392	-9.78051	5.94629e-05	0.00146757	2.54416
REACTOME_INTERACTIONS_OF_REV_WITH_HOST_CELLULAR_PROTEINS	-0.784144	0.0524594	-2.73401	0.0160196	0.251462	-3.00391		GO_SNRNP_BINDING	-1.04649	0.0125064	-9.76375	6.00552e-05	0.00146757	2.53392
MARSON_FOXP3_TARGETS_STIMULATED_DN	0.775752	-0.116088	2.73234	0.0160724	0.251462	-3.0068		GO_MITOTIC_NUCLEAR_ENVELOPE_REASSEMBLY	-1.04896	-0.0148366	-9.75704	6.02942e-05	0.00146757	2.52981
DACOSTA_ERCC3_ALLELE_XPCS_VS_TTD_UP	0.674572	-0.0139103	2.73001	0.0161463	0.251462	-3.01083		GO_MYOFIBROBLAST_DIFFERENTIATION	-1.055	-0.00145795	-9.75301	6.04381e-05	0.00146757	2.52735
RICKMAN_TUMOR_DIFFERENTIATED_MODERATELY_VS_POORLY_DN	-0.786436	-0.0732053	-2.72896	0.0161798	0.251462	-3.01265		GO_REGULATION_OF_MYOFIBROBLAST_DIFFERENTIATION	-1.055	-0.00145795	-9.75301	6.04381e-05	0.00146757	2.52735
NIKOLSKY_BREAST_CANCER_7P15_AMPLICON	-0.711971	0.0150327	-2.72879	0.016185	0.251462	-3.01293		GO_VITAMIN_D_RECEPTOR_SIGNALING_PATHWAY	-1.00351	0.00642679	-9.73491	6.10904e-05	0.00146757	2.51625
REACTOME_SIRT1_NEGATIVELY_REGULATES_RRNA_EXPRESSION	-0.69676	-0.00349475	-2.71469	0.0166406	0.257812	-3.03732		GO_ER_UBIQUITIN_LIGASE_COMPLEX	-1.12239	0.0255961	-9.73072	6.12423e-05	0.00146757	2.51368
SMIRNOV_RESPONSE_TO_IR_2HR_UP	0.675374	0.0120304	2.70831	0.0168506	0.259568	-3.04833		REACTOME_BETA_OXIDATION_OF_DECANOYL_COA_TO_OCTANOYL_COA_COA	-1.08257	0.00720675	-9.7044	6.22075e-05	0.00146757	2.4975
LEE_EARLY_T_LYMPHOCYTE_UP	-0.677228	0.00177749	-2.70726	0.0168855	0.259568	-3.05015		GO_MYELIN_SHEATH_ABAXONAL_REGION	-1.08871	0.00216849	-9.68205	6.3041e-05	0.00146757	2.48372
LIU_TOPBP1_TARGETS	-0.666267	0.016214	-2.70696	0.0168955	0.259568	-3.05067		GO_PHOSPHATIDYLINOSITOL_TRANSPORTER_ACTIVITY	-1.00693	0.0179083	-9.67708	6.32281e-05	0.00146757	2.48065
GERHOLD_RESPONSE_TO_TZD_UP	0.763609	-0.12062	2.7035	0.0170108	0.260611	-3.05664		GO_SPECTRIN_ASSOCIATED_CYTOSKELETON	-1.03468	-0.00602527	-9.66514	6.36804e-05	0.00146757	2.47327
LINDSTEDT_DENDRITIC_CELL_MATURATION_B	0.673763	-0.0221164	2.69827	0.0171867	0.262575	-3.06567		GO_MRNA_EDITING_COMPLEX	-1.12849	-0.0218704	-9.65431	6.40937e-05	0.00146757	2.46657
HE_PTEN_TARGETS_DN	0.776269	0.0631053	2.69295	0.0173671	0.263093	-3.07484		REACTOME_GALACTOSE_CATABOLISM	-1.11162	-0.0277626	-9.64608	6.44096e-05	0.00146757	2.46148
HAHTOLA_MYCOSIS_FUNGOIDES_CD4_UP	0.663567	-0.0161146	2.69224	0.0173913	0.263093	-3.07606		TURJANSKI_MAPK14_TARGETS	-1.04442	0.00959861	-9.63285	6.49217e-05	0.00146757	2.45328
CROONQUIST_STROMAL_STIMULATION_UP	0.663683	0.0135629	2.69214	0.0173948	0.263093	-3.07623		REACTOME_SYNTHESIS_OF_PIPS_AT_THE_ER_MEMBRANE	-1.05871	0.0165285	-9.60766	6.59099e-05	0.00146757	2.43762
MAHAJAN_RESPONSE_TO_IL1A_UP	0.660046	-0.00515708	2.69164	0.0174119	0.263093	-3.0771		REACTOME_NOSTRIN_MEDIATED_ENOS_TRAFFICKING	-1.13153	-0.00964874	-9.60041	6.61974e-05	0.00146757	2.43311
REACTOME_CHK1_CHK2_CDS1_MEDIATED_INACTIVATION_OF_CYCLIN_B:CDK1_COMPLEX	-0.817574	0.0841415	-2.69001	0.0174676	0.263211	-3.0799		GO_NOTCH_RECEPTOR_PROCESSING_LIGAND_DEPENDENT	-1.09782	-0.0449518	-9.58134	6.69606e-05	0.00146757	2.42122
CERVERA_SDHB_TARGETS_1_DN	-0.674469	0.00758953	-2.68624	0.0175975	0.264444	-3.0864		GO_ACTIVATION_OF_STORE_OPERATED_CALCIUM_CHANNEL_ACTIVITY	-1.20098	0.0163363	-9.56802	6.74998e-05	0.00146757	2.4129
KEGG_ALLOGRAFT_REJECTION	0.664733	0.0365873	2.68309	0.0177068	0.264881	-3.09183		GO_ENDOCYTIC_ADAPTOR_ACTIVITY	-1.02802	-0.0300265	-9.56215	6.77388e-05	0.00146757	2.40923
WIERENGA_STAT5A_TARGETS_GROUP2	0.651681	-0.00947074	2.68263	0.0177229	0.264881	-3.09263		GO_DNA_PROTECTION	-1.19135	-0.0615255	-9.56171	6.77571e-05	0.00146757	2.40895
PUJANA_XPRSS_INT_NETWORK	-0.735312	0.0552606	-2.67346	0.0180449	0.268962	-3.10842		GO_REGULATION_OF_CYSTEINE_TYPE_ENDOPEPTIDASE_ACTIVITY_INVOLVED_IN_EXECUTION_PHASE_OF_APOPTOSIS	-1.14444	0.0349954	-9.5567	6.79619e-05	0.00146757	2.40582
HELLEBREKERS_SILENCED_DURING_TUMOR_ANGIOGENESIS	0.650832	-0.00610326	2.67191	0.0180996	0.269049	-3.11108		GO_SIN3_COMPLEX	-1.03522	-0.0145344	-9.54278	6.85351e-05	0.00146757	2.3971
SMID_BREAST_CANCER_RELAPSE_IN_BRAIN_UP	-0.662437	-0.00187613	-2.67038	0.018154	0.269129	-3.11371		SEF1_C	-1.16335	-0.036152	-9.53437	6.88842e-05	0.00146757	2.39183
REACTOME_IRAK4_DEFICIENCY_TLR2_4	0.657538	0.0111928	2.66734	0.0182627	0.269203	-3.11895		GO_CCR6_CHEMOKINE_RECEPTOR_BINDING	1.49119	0.049788	9.52554	6.9253e-05	0.00146757	2.38629
BIOCARTA_RNAPOL3_PATHWAY	-0.834571	0.115804	-2.66678	0.0182828	0.269203	-3.11991		GO_CAP_INDEPENDENT_TRANSLATIONAL_INITIATION	-1.1155	-0.0211489	-9.51105	6.9863e-05	0.00146757	2.37718
SASSON_FSH_RESPONSE	0.78552	0.15921	2.66614	0.0183058	0.269203	-3.12101		GO_NOTCH_RECEPTOR_PROCESSING	-1.03681	-0.00503343	-9.50762	7.00083e-05	0.00146757	2.37502
MARSHALL_VIRAL_INFECTION_RESPONSE_UP	0.749762	-0.159628	2.65739	0.0186224	0.273105	-3.13604		GO_DNA_INSERTION_OR_DELETION_BINDING	-1.112	0.00840205	-9.48239	7.10883e-05	0.00146757	2.35912
BLUM_RESPONSE_TO_SALIRASIB_DN	-0.682849	0.00306897	-2.65608	0.0186705	0.273105	-3.1383		GO_MISMATCH_REPAIR_COMPLEX_BINDING	-1.01592	-0.00739611	-9.48112	7.11429e-05	0.00146757	2.35832
BURTON_ADIPOGENESIS_3	-0.685872	0.0122131	-2.65319	0.0187765	0.273343	-3.14326		MAINA_HYPOXIA_VHL_TARGETS_UP	-1.05727	0.00675458	-9.47891	7.12386e-05	0.00146757	2.35693
HASLINGER_B_CLL_WITH_CHROMOSOME_12_TRISOMY	-0.744459	0.0598079	-2.65293	0.0187861	0.273343	-3.14371		GO_AXO_DENDRITIC_PROTEIN_TRANSPORT	-1.03875	0.0135522	-9.45232	7.24e-05	0.00146757	2.34012
REACTOME_RA_BIOSYNTHESIS_PATHWAY	0.648366	0.0214589	2.64942	0.0189159	0.274505	-3.14975		REACTOME_PHOSPHATE_BOND_HYDROLYSIS_BY_NUDT_PROTEINS	-1.09968	-0.0318262	-9.43516	7.31613e-05	0.00146757	2.32924
KRISHNAN_FURIN_TARGETS_DN	0.646956	0.00452033	2.63834	0.0193307	0.279163	-3.16875		GO_MAMMARY_GLAND_FORMATION	-1.15058	-0.0374769	-9.42828	7.34693e-05	0.00146757	2.32487
LEI_HOXC8_TARGETS_DN	0.645332	0.00780593	2.63814	0.0193384	0.279163	-3.16909		GO_RNA_STRAND_ANNEALING_ACTIVITY	-1.14314	-0.00660871	-9.4265	7.3549e-05	0.00146757	2.32375
STEINER_ERYTHROCYTE_MEMBRANE_GENES	-0.669215	-0.0161294	-2.63277	0.019543	0.281311	-3.17831		MODULE_429	-1.02882	-0.00530513	-9.422	7.37513e-05	0.00146757	2.32089
LIAN_LIPA_TARGETS_3M	0.642554	-0.022233	2.63155	0.0195895	0.281311	-3.18039		MODULE_320	-1.03633	-0.000941205	-9.41287	7.41641e-05	0.00146757	2.31508
AMIT_SERUM_RESPONSE_120_MCF10A	0.667974	-0.0156465	2.62745	0.0197474	0.281718	-3.18742		GO_NEGATIVE_REGULATION_OF_PROTEIN_LOCALIZATION_TO_MICROTUBULE	-1.0777	0.00873832	-9.40451	7.45443e-05	0.00146757	2.30976
REACTOME_SUMOYLATION_OF_SUMOYLATION_PROTEINS	-0.751623	0.0532872	-2.626	0.0198037	0.281718	-3.18991		GO_RESPONSE_TO_IMMUNE_RESPONSE_OF_OTHER_ORGANISM_INVOLVED_IN_SYMBIOTIC_INTERACTION	-1.18402	-0.00996669	-9.38523	7.54293e-05	0.00146757	2.29748
HAN_JNK_SINGALING_UP	0.658209	-0.00403364	2.62597	0.0198046	0.281718	-3.18995		GO_CARBON_CATABOLITE_REGULATION_OF_TRANSCRIPTION	-1.0148	-0.018604	-9.36418	7.64098e-05	0.00146757	2.28403
GAURNIER_PSMD4_TARGETS	0.642204	0.00980331	2.62486	0.0198478	0.281718	-3.19186		MODULE_264	-1.03062	-0.0423161	-9.34535	7.72997e-05	0.00146757	2.27198
REACTOME_TP53_REGULATES_TRANSCRIPTION_OF_GENES_INVOLVED_IN_G1_CELL_CYCLE_ARREST	0.744501	0.0301263	2.62376	0.0198906	0.281718	-3.19374		GO_MICROTUBULE_MINUS_END_BINDING	-1.12244	-0.01966	-9.33995	7.75567e-05	0.00146757	2.26852
GAUSSMANN_MLL_AF4_FUSION_TARGETS_C_DN	0.638928	-0.00606297	2.62287	0.0199252	0.281718	-3.19526		XU_RESPONSE_TO_TRETINOIN_DN	-1.01332	-0.0338065	-9.33918	7.75936e-05	0.00146757	2.26802
REACTOME_VITAMINS	0.723611	0.0926673	2.61788	0.0201207	0.283429	-3.20381		GO_5_DEOXYRIBOSE_5_PHOSPHATE_LYASE_ACTIVITY	-1.24419	0.0171428	-9.33691	7.77019e-05	0.00146757	2.26657
REACTOME_GRB7_EVENTS_IN_ERBB2_SIGNALING	-0.844673	0.118765	-2.61601	0.0201942	0.283429	-3.207		TCGA_GLIOBLASTOMA_MUTATED	-1.05203	-0.00539531	-9.32292	7.83749e-05	0.00146757	2.25759
DER_IFN_ALPHA_RESPONSE_UP	0.646144	-0.0201148	2.61585	0.0202008	0.283429	-3.20728		GO_AMYLOID_BETA_CLEARANCE_BY_CELLULAR_CATABOLIC_PROCESS	-1.00417	0.0301682	-9.31853	7.85873e-05	0.00146757	2.25476
STREICHER_LSM1_TARGETS_DN	0.634996	-0.0241165	2.6022	0.0207466	0.289876	-3.2306		GO_DNA_REPLICATION_FACTOR_C_COMPLEX	-1.15884	-0.0341639	-9.3166	7.86809e-05	0.00146757	2.25352
GROSS_HYPOXIA_VIA_HIF1A_ONLY	0.754346	0.0899125	2.60173	0.0207657	0.289876	-3.2314		BIOCARTA_IL22BP_PATHWAY	-1.02737	-0.0062112	-9.27545	8.07078e-05	0.00146757	2.22701
REACTOME_IRS_ACTIVATION	0.766363	0.0559503	2.59109	0.0212018	0.293887	-3.24958		GO_ANTEROGRADE_AXONAL_PROTEIN_TRANSPORT	-1.01615	0.0145545	-9.25673	8.16496e-05	0.00146757	2.21491
HASEGAWA_TUMORIGENESIS_BY_RET_C634R	0.765838	0.101681	2.59073	0.0212167	0.293887	-3.25019		REACTOME_DISEASES_OF_MISMATCH_REPAIR_MMR	-1.15223	-0.0319603	-9.24541	8.22254e-05	0.00146757	2.20758
PID_VEGF_VEGFR_PATHWAY	0.825825	-0.114162	2.58975	0.0212572	0.293887	-3.25186		REACTOME_ATTACHMENT_OF_GPI_ANCHOR_TO_UPAR	-1.09862	-0.0048322	-9.24176	8.24123e-05	0.00146757	2.20521
TONKS_TARGETS_OF_RUNX1_RUNX1T1_FUSION_SUSTAINDED_IN_ERYTHROCYTE_UP	0.641908	-0.0023774	2.58952	0.0212667	0.293887	-3.25225		GO_FUCOSE_METABOLIC_PROCESS	-1.05944	-0.0260599	-9.2283	8.31044e-05	0.00146757	2.19648
FRASOR_RESPONSE_TO_ESTRADIOL_UP	0.629869	-0.00725041	2.5854	0.0214386	0.294953	-3.25928		REACTOME_RUNX1_REGULATES_ESTROGEN_RECEPTOR_MEDIATED_TRANSCRIPTION	-1.06894	-0.00548042	-9.21736	8.36725e-05	0.00146757	2.18937
REACTOME_EXPORT_OF_VIRAL_RIBONUCLEOPROTEINS_FROM_NUCLEUS	-0.732041	0.0475945	-2.5851	0.0214512	0.294953	-3.25979		GO_NEGATIVE_REGULATION_OF_GUANYL_NUCLEOTIDE_EXCHANGE_FACTOR_ACTIVITY	-1.14498	0.0101766	-9.21619	8.37333e-05	0.00146757	2.18861
INAMURA_LUNG_CANCER_SCC_DN	0.636493	0.00506279	2.58359	0.0215145	0.295087	-3.26237		GO_ANTEROGRADE_DENDRITIC_TRANSPORT	-1.1091	0.000187271	-9.20948	8.4084e-05	0.00146757	2.18425
VALK_AML_WITH_T_8_21_TRANSLOCATION	-0.76672	0.0956824	-2.58208	0.0215778	0.295219	-3.26494		GO_MATURE_RIBOSOME_ASSEMBLY	-1.12977	0.00548201	-9.19581	8.48043e-05	0.00146757	2.17534
MARIADASON_RESPONSE_TO_BUTYRATE_CURCUMIN_SULINDAC_TSA_2	0.766463	-0.118898	2.58056	0.0216419	0.29523	-3.26753		GO_REGULATION_OF_INOSITOL_1_4_5_TRISPHOSPHATE_SENSITIVE_CALCIUM_RELEASE_CHANNEL_ACTIVITY	-1.01796	-0.0346836	-9.18702	8.52709e-05	0.00146757	2.16961
MOTAMED_RESPONSE_TO_ANDROGEN_DN	0.728065	-0.134586	2.57952	0.021686	0.29523	-3.2693		GO_AP_2_ADAPTOR_COMPLEX_BINDING	-1.01569	-0.00710104	-9.17911	8.56932e-05	0.00146757	2.16445
INGRAM_SHH_TARGETS	0.703596	-0.131861	2.57314	0.0219572	0.297504	-3.28016		GO_THYMOCYTE_MIGRATION	1.00906	-0.0434541	9.1536	8.70724e-05	0.00146757	2.14776
TURJANSKI_MAPK7_TARGETS	0.722219	-0.0578213	2.57255	0.0219826	0.297504	-3.28117		GO_POSITIVE_REGULATION_OF_ER_ASSOCIATED_UBIQUITIN_DEPENDENT_PROTEIN_CATABOLIC_PROCESS	-1.02812	-0.0326769	-9.14904	8.73217e-05	0.00146757	2.14478
BIOCARTA_RECK_PATHWAY	0.792943	-0.0936972	2.57179	0.0220153	0.297504	-3.28247		GO_PUTRESCINE_BIOSYNTHETIC_PROCESS	-1.08323	-0.014357	-9.13792	8.79328e-05	0.00146757	2.13749
HOFMANN_MYELODYSPLASTIC_SYNDROM_LOW_RISK_UP	0.627677	-0.022032	2.57044	0.022073	0.297552	-3.28475		GO_G_QUADRUPLEX_DNA_BINDING	-1.02466	0.0300999	-9.13112	8.83089e-05	0.00146757	2.13303
LOPEZ_MESOTELIOMA_SURVIVAL_TIME_UP	-0.718068	0.0965983	-2.56696	0.0222236	0.298699	-3.29069		TESAR_ALK_AND_JAK_TARGETS_MOUSE_ES_D4_DN	1.12389	0.0524177	9.12587	8.86003e-05	0.00146757	2.12958
MORI_EMU_MYC_LYMPHOMA_BY_ONSET_TIME_DN	0.723987	0.0626308	2.56596	0.0222667	0.298699	-3.29238		GO_CONDENSIN_COMPLEX	-1.08956	-0.0205004	-9.11929	8.89678e-05	0.00146757	2.12525
LINDVALL_IMMORTALIZED_BY_TERT_DN	0.631295	-0.0127758	2.56447	0.0223316	0.298841	-3.29492		GO_TRANSCRIPTION_FACTOR_TFIIIC_COMPLEX	-1.06487	-0.01121	-9.09476	9.03517e-05	0.00146757	2.10911
LE_EGR2_TARGETS_UP	-0.650422	0.00645296	-2.56083	0.0224902	0.300233	-3.3011		REACTOME_BETA_OXIDATION_OF_LAUROYL_COA_TO_DECANOYL_COA_COA	-1.00511	0.00785291	-9.04775	9.30748e-05	0.00146757	2.07803
REACTOME_PREFOLDIN_MEDIATED_TRANSFER_OF_SUBSTRATE_TO_CCT_TRIC	-0.639785	-0.00675232	-2.55765	0.02263	0.301368	-3.30651		GO_NEGATIVE_REGULATION_OF_CYTOKINESIS	-1.10964	-0.0197761	-9.0418	9.34262e-05	0.00146757	2.07409
NELSON_RESPONSE_TO_ANDROGEN_DN	-0.64027	-0.00446778	-2.55617	0.0226955	0.301511	-3.30903		GO_PROTEASOME_BINDING	-1.01591	-0.00434796	-9.0181	9.48409e-05	0.00146757	2.05835
ZEILSTRA_CD44_TARGETS_DN	0.740336	-0.131784	2.54651	0.023126	0.30649	-3.32543		GO_L_THREONINE_CATABOLIC_PROCESS_TO_GLYCINE	-1.12979	0.0539789	-8.96659	9.80016e-05	0.00146757	2.02399
BOQUEST_STEM_CELL_CULTURED_VS_FRESH_DN	0.619889	-0.00327374	2.545	0.0231943	0.306655	-3.32799		REACTOME_ATF6_ATF6_ALPHA_ACTIVATES_CHAPERONES	-1.04732	-0.0257726	-8.91317	0.000101409	0.00146757	1.98814
WINZEN_DEGRADED_VIA_KHSRP	0.625793	0.00953083	2.54341	0.023266	0.306866	-3.33069		GO_MUCOSAL_ASSOCIATED_LYMPHOID_TISSUE_DEVELOPMENT	-1.04303	-0.0713375	-8.90508	0.000101937	0.00146757	1.98269
RAY_ALZHEIMERS_DISEASE	0.770309	-0.0938513	2.54078	0.0233853	0.307702	-3.33515		GO_FLOTILLIN_COMPLEX	-1.03282	-0.0380186	-8.90225	0.000102122	0.00146757	1.98079
LY_AGING_OLD_DN	-0.699669	0.0700281	-2.53105	0.0238317	0.312827	-3.35163		GO_CELL_TIP	-1.00433	-0.00176433	-8.89281	0.000102743	0.00146757	1.97442
NADERI_BREAST_CANCER_PROGNOSIS_DN	0.623516	-0.00670886	2.52952	0.0239029	0.313015	-3.35423		GO_NEGATIVE_REGULATION_OF_DNA_ENDOREDUPLICATION	-1.07937	0.000378	-8.87869	0.000103681	0.00146757	1.96489
LE_SKI_TARGETS_UP	0.614883	-0.0152135	2.52829	0.0239599	0.313016	-3.35631		GO_JUXTAPARANODE_REGION_OF_AXON	-1.04086	0.0169346	-8.86923	0.000104314	0.00146757	1.9585
PUJANA_BRCA_CENTERED_NETWORK	-0.711874	0.0590819	-2.52184	0.0242624	0.316216	-3.36724		GO_POSITIVE_REGULATION_OF_CENTROSOME_DUPLICATION	-1.0965	0.0243889	-8.82128	0.000107594	0.00146757	1.92596
REACTOME_LYSOSPHINGOLIPID_AND_LPA_RECEPTORS	0.766028	-0.0941409	2.51747	0.0244691	0.317983	-3.37463		GO_PROTEIN_K6_LINKED_UBIQUITINATION	-1.05344	-0.0489514	-8.80172	0.000108967	0.00146757	1.91264
SEITZ_NEOPLASTIC_TRANSFORMATION_BY_8P_DELETION_UP	0.615252	-0.0100905	2.51653	0.0245136	0.317983	-3.37621		GO_POSITIVE_REGULATION_OF_CENTROSOME_CYCLE	-1.05404	0.00958656	-8.79819	0.000109216	0.00146757	1.91024
MALONEY_RESPONSE_TO_17AAG_DN	-0.691629	0.0452325	-2.5149	0.0245911	0.318238	-3.37896		GILMORE_CORE_NFKB_PATHWAY	1.01931	-0.0380311	8.78841	0.000109912	0.00146757	1.90357
SATO_SILENCED_EPIGENETICALLY_IN_PANCREATIC_CANCER	0.612161	-0.00986455	2.50949	0.0248506	0.320051	-3.3881		GO_COPI_COATED_VESICLE_BUDDING	-1.11856	0.0269546	-8.78288	0.000110307	0.00146757	1.89979
GLINSKY_CANCER_DEATH_UP	-0.764118	0.0686112	-2.50933	0.0248583	0.320051	-3.38837		FARMER_BREAST_CANCER_CLUSTER_5	-1.01959	0.0140348	-8.77621	0.000110786	0.00146757	1.89523
KERLEY_RESPONSE_TO_CISPLATIN_UP	0.629407	-0.000941514	2.50835	0.0249058	0.320051	-3.39003		GO_ATTACHMENT_OF_MITOTIC_SPINDLE_MICROTUBULES_TO_KINETOCHORE	-1.03358	-0.0193465	-8.75053	0.000112654	0.00146757	1.87764
REACTOME_INTERLEUKIN_18_SIGNALING	0.778543	-0.0986672	2.50178	0.0252253	0.323248	-3.40113		GO_REGULATION_OF_DNA_DEMETHYLATION	-1.11547	0.0487188	-8.74961	0.000112722	0.00146757	1.87701
HERNANDEZ_MITOTIC_ARREST_BY_DOCETAXEL_2_UP	0.618075	-0.0154712	2.50082	0.0252721	0.323248	-3.40274		GO_NUCLEAR_EXPORT_SIGNAL_RECEPTOR_ACTIVITY	-1.06757	-0.00447204	-8.69615	0.00011673	0.00146757	1.84023
REACTOME_NONHOMOLOGOUS_END_JOINING_NHEJ	-0.661568	-0.0675979	-2.49471	0.025573	0.325676	-3.41304		LIU_CMYB_TARGETS_DN	-1.11128	-0.0521384	-8.6843	0.00011764	0.00146757	1.83205
GAUSSMANN_MLL_AF4_FUSION_TARGETS_G_DN	0.610265	-0.000675268	2.49418	0.0255994	0.325676	-3.41394		GO_CYTOPLASMIC_UBIQUITIN_LIGASE_COMPLEX	-1.05638	0.050322	-8.67928	0.000118029	0.00146757	1.82857
REACTOME_DEFECTIVE_TPR_MAY_CONFER_SUSCEPTIBILITY_TOWARDS_THYROID_PAPILLARY_CARCINOMA_TPC	-0.712261	0.0545368	-2.49337	0.0256396	0.325676	-3.4153		REACTOME_RECYCLING_OF_EIF2:GDP	-1.05776	-0.00732146	-8.66846	0.000118871	0.00146757	1.82108
REACTOME_MITOTIC_SPINDLE_CHECKPOINT	-0.689718	0.0553868	-2.49072	0.0257715	0.326597	-3.41977		GO_U1_SNRNP_BINDING	-1.05794	0.0180076	-8.66352	0.000119257	0.00146757	1.81766
REACTOME_APC_C:CDC20_MEDIATED_DEGRADATION_OF_CYCLIN_B	-0.69341	0.0236636	-2.48453	0.0260824	0.328948	-3.43019		GO_ADHERENS_JUNCTION_MAINTENANCE	-1.13755	-0.0144139	-8.66179	0.000119393	0.00146757	1.81647
PLASARI_TGFB1_TARGETS_1HR_DN	0.723608	-0.096776	2.48385	0.0261169	0.328948	-3.43134		GO_INOSITOL_TETRAKISPHOSPHATE_PHOSPHATASE_ACTIVITY	-1.02509	-0.0184173	-8.6614	0.000119424	0.00146757	1.8162
REACTOME_ACROSOME_REACTION_AND_SPERM:OOCYTE_MEMBRANE_BINDING	0.697505	-0.113257	2.48253	0.0261838	0.328948	-3.43357		REACTOME_SENSING_OF_DNA_DOUBLE_STRAND_BREAKS	-1.12748	-0.00270215	-8.64456	0.000120755	0.00146757	1.80451
NADELLA_PRKAR1A_TARGETS_DN	0.728099	0.124622	2.48155	0.0262335	0.328948	-3.43522		GO_CELLULAR_RESPONSE_TO_HEPARIN	-1.04289	-0.0302042	-8.64436	0.000120771	0.00146757	1.80437
REACTOME_TRANSPORT_OF_THE_SLBP_DEPENDANT_MATURE_MRNA	-0.707526	0.0503806	-2.48024	0.0262997	0.328948	-3.43741		REACTOME_REGULATION_OF_LOCALIZATION_OF_FOXO_TRANSCRIPTION_FACTORS	-1.03113	-0.0341518	-8.61054	0.000123497	0.00146757	1.78084
REACTOME_PHASE_4_RESTING_MEMBRANE_POTENTIAL	-0.608355	0.00721294	-2.47938	0.0263437	0.328948	-3.43886		GO_ARYL_HYDROCARBON_RECEPTOR_BINDING	-1.02886	0.0012139	-8.58687	0.000125447	0.00146757	1.76432
KEGG_NICOTINATE_AND_NICOTINAMIDE_METABOLISM	0.614824	0.00610625	2.47875	0.0263757	0.328948	-3.43992		GO_RIBOSOMAL_SMALL_SUBUNIT_EXPORT_FROM_NUCLEUS	-1.04469	0.0191622	-8.57809	0.000126179	0.00146757	1.75818
REACTOME_APC_CDC20_MEDIATED_DEGRADATION_OF_NEK2A	-0.675252	0.0238578	-2.47707	0.0264618	0.329121	-3.44275		GO_INOSITOL_TRISPHOSPHATE_PHOSPHATASE_ACTIVITY	-1.1526	-0.0654447	-8.57649	0.000126313	0.00146757	1.75706
WENG_POR_DOSAGE	0.683792	-0.108602	2.47614	0.0265092	0.329121	-3.44431		BIOCARTA_TERC_PATHWAY	-1.07087	0.0188545	-8.56963	0.000126889	0.00146757	1.75226
ICHIBA_GRAFT_VERSUS_HOST_DISEASE_D7_UP	0.609307	1.84249e-05	2.47338	0.026651	0.330119	-3.44894		GO_DEPHOSPHORYLATION_OF_RNA_POLYMERASE_II_C_TERMINAL_DOMAIN	-1.14094	0.00939846	-8.56736	0.00012708	0.00146757	1.75067
REACTOME_NUCLEAR_PORE_COMPLEX_NPC_DISASSEMBLY	-0.706714	0.0488661	-2.47225	0.0267096	0.330119	-3.45085		GO_POLAR_MICROTUBULE	-1.10317	0.0369731	-8.56136	0.000127587	0.00146757	1.74647
TORCHIA_TARGETS_OF_EWSR1_FLI1_FUSION_TOP20_DN	0.603368	0.0051627	2.46969	0.0268423	0.331015	-3.45516		GO_ESCRT_I_COMPLEX	-1.04754	0.00143896	-8.5574	0.000127924	0.00146757	1.74368
REACTOME_INTERLEUKIN_4_AND_INTERLEUKIN_13_SIGNALING	0.604473	0.00157583	2.46156	0.0272674	0.335505	-3.46881		REACTOME_VLDLR_INTERNALISATION_AND_DEGRADATION	-1.03586	-0.0158355	-8.54457	0.000129019	0.00146757	1.73468
TERAMOTO_OPN_TARGETS_CLUSTER_7	0.689646	0.0803966	2.45851	0.0274286	0.336735	-3.47393		GO_CELLULAR_RESPONSE_TO_SALT	-1.04235	0.00956301	-8.53889	0.000129509	0.00146757	1.73069
CHEOK_RESPONSE_TO_HD_MTX_UP	0.601083	0.00165056	2.45575	0.027575	0.337779	-3.47855		GO_AMP_BIOSYNTHETIC_PROCESS	-1.08405	-0.0179699	-8.53395	0.000129936	0.00146757	1.72721
GRASEMANN_RETINOBLASTOMA_WITH_6P_AMPLIFICATION	-0.720583	0.0743541	-2.45228	0.0277603	0.339073	-3.48436		GO_VOLUNTARY_SKELETAL_MUSCLE_CONTRACTION	-1.05434	-0.019063	-8.53165	0.000130135	0.00146757	1.72559
REACTOME_ORGANIC_CATION_TRANSPORT	0.716518	0.0494775	2.45147	0.027804	0.339073	-3.48573		GO_REGULATION_OF_SMOOTHENED_SIGNALING_PATHWAY_INVOLVED_IN_DORSAL_VENTRAL_NEURAL_TUBE_PATTERNING	-1.06776	0.0162907	-8.51717	0.000131397	0.00146757	1.7154
MORI_IMMATURE_B_LYMPHOCYTE_DN	-0.669081	-0.0447632	-2.45028	0.0278679	0.3391	-3.48772		DER_IFN_BETA_RESPONSE_DN	-1.00458	-0.0419577	-8.50804	0.000132201	0.00146757	1.70896
CONCANNON_APOPTOSIS_BY_EPOXOMICIN_DN	-0.59701	0.00409336	-2.44848	0.0279646	0.339369	-3.49073		REACTOME_RHO_GTPASES_ACTIVATE_KTN1	-1.01959	0.0025942	-8.50033	0.000132883	0.00146757	1.70352
REACTOME_INHIBITION_OF_THE_PROTEOLYTIC_ACTIVITY_OF_APC_C_REQUIRED_FOR_THE_ONSET_OF_ANAPHASE_BY_MITOTIC_SPINDLE_CHECKPOINT_COMPONENTS	-0.674018	0.0386789	-2.44758	0.0280134	0.339369	-3.49224		GO_EUKARYOTIC_TRANSLATION_INITIATION_FACTOR_2B_COMPLEX	-1.08498	-0.0072743	-8.48484	0.000134268	0.00146757	1.69257
ZIRN_TRETINOIN_RESPONSE_UP	0.688867	-0.0749145	2.44437	0.0281874	0.340727	-3.49761		GO_INOSITOL_POLYPHOSPHATE_5_PHOSPHATASE_ACTIVITY	-1.11337	-0.0404673	-8.47104	0.000135514	0.00146757	1.6828
BIOCARTA_PS1_PATHWAY	-0.681536	0.0580378	-2.44226	0.0283022	0.341364	-3.50114		REACTOME_PKA_MEDIATED_PHOSPHORYLATION_OF_KEY_METABOLIC_FACTORS	-1.03709	0.00170125	-8.42989	0.000139313	0.00146757	1.65358
BIOCARTA_CACAM_PATHWAY	-0.670776	-0.0698682	-2.4397	0.0284428	0.342309	-3.50544		LEE_METASTASIS_AND_RNA_PROCESSING_UP	-1.00969	-0.00283022	-8.41646	0.00014058	0.00146757	1.644
REACTOME_CHROMOSOME_MAINTENANCE	-0.645913	-0.057995	-2.43618	0.0286364	0.343887	-3.51132		GO_CHANGES_TO_DNA_METHYLATION_INVOLVED_IN_EMBRYO_DEVELOPMENT	-1.19522	-0.0399132	-8.40811	0.000141373	0.00146757	1.63805
WILCOX_RESPONSE_TO_PROGESTERONE_UP	-0.598325	-0.00188618	-2.43398	0.028758	0.344595	-3.515		GO_REGULATION_OF_NK_T_CELL_DIFFERENTIATION	-1.11888	0.0352588	-8.37949	0.000144134	0.00146757	1.61758
PUJANA_BREAST_CANCER_WITH_BRCA1_MUTATED_DN	-0.770406	0.0879547	-2.43153	0.028894	0.344972	-3.51909		TOMIDA_LUNG_CANCER_POOR_SURVIVAL	-1.0475	0.0108919	-8.37659	0.000144418	0.00146757	1.6155
SOTIRIOU_BREAST_CANCER_GRADE_1_VS_3_UP	-0.666969	-0.0419664	-2.43075	0.0289377	0.344972	-3.5204		GO_NUCLEAR_TRANSCRIBED_MRNA_CATABOLIC_PROCESS_DEADENYLATION_INDEPENDENT_DECAY	-1.06695	0.05568	-8.34786	0.000147258	0.00146757	1.59488
BIOCARTA_ERBB4_PATHWAY	-0.592181	-0.0103593	-2.42634	0.0291847	0.344972	-3.52777		STONER_ESOPHAGEAL_CARCINOGENESIS_DN	-1.07931	0.0648887	-8.33431	0.00014862	0.00146757	1.58513
BIOCARTA_DICER_PATHWAY	-0.815906	0.144589	-2.42626	0.029189	0.344972	-3.52789		GO_POSITIVE_REGULATION_OF_STORE_OPERATED_CALCIUM_CHANNEL_ACTIVITY	-1.03706	-0.032042	-8.33384	0.000148668	0.00146757	1.58479
FURUKAWA_DUSP6_TARGETS_PCI35_UP	0.590285	-0.0161073	2.4256	0.0292258	0.344972	-3.52899		GO_REGULATION_OF_PLATELET_DERIVED_GROWTH_FACTOR_RECEPTOR_ALPHA_SIGNALING_PATHWAY	-1.03033	-0.0316333	-8.30226	0.0001519	0.00146757	1.56201
FISCHER_G2_M_CELL_CYCLE	-0.651175	0.0532317	-2.42475	0.0292739	0.344972	-3.53041		REACTOME_BETA_OXIDATION_OF_HEXANOYL_COA_TO_BUTANOYL_COA	-1.02844	0.0253611	-8.28945	0.000153234	0.00146757	1.55274
HINATA_NFKB_TARGETS_KERATINOCYTE_UP	0.594293	-0.0149887	2.42418	0.029306	0.344972	-3.53136		GO_SNRNA_TRANSCRIPTION_BY_RNA_POLYMERASE_III	-1.14368	-0.0426365	-8.28574	0.000153623	0.00146757	1.55005
SEKI_INFLAMMATORY_RESPONSE_LPS_DN	0.595296	-0.00688137	2.4241	0.0293104	0.344972	-3.53149		GO_NAADP_SENSITIVE_CALCIUM_RELEASE_CHANNEL_ACTIVITY	-1.04054	-0.0515357	-8.27149	0.000155127	0.00146757	1.53973
REACTOME_TRANSCRIPTIONAL_REGULATION_BY_SMALL_RNAS	-0.65816	-0.0474429	-2.42047	0.0295159	0.344972	-3.53755		GO_SIGNAL_PEPTIDASE_COMPLEX	-1.12604	-0.0149629	-8.25168	0.000157246	0.00146757	1.52534
BLUM_RESPONSE_TO_SALIRASIB_UP	0.680734	-0.0538747	2.41839	0.0296348	0.344972	-3.54103		GO_F_ACTIN_CAPPING_PROTEIN_COMPLEX	-1.06516	-0.00936431	-8.22037	0.000160665	0.00146757	1.50253
NIKOLSKY_BREAST_CANCER_10Q22_AMPLICON	-0.701105	-0.0922679	-2.41791	0.0296622	0.344972	-3.54183		GO_REGULATION_OF_STORE_OPERATED_CALCIUM_CHANNEL_ACTIVITY	-1.04574	-0.0245742	-8.21662	0.00016108	0.00146757	1.49979
FARMER_BREAST_CANCER_CLUSTER_4	-0.589503	0.0529738	-2.41581	0.0297823	0.344972	-3.54533		GO_VESICLE_FUSION_WITH_GOLGI_APPARATUS	-1.03539	-0.0111044	-8.19969	0.000162969	0.00146757	1.48742
HOLLERN_PAPILLARY_BREAST_TUMOR	0.596756	-0.0133735	2.41564	0.0297918	0.344972	-3.54561		GO_L_SERINE_CATABOLIC_PROCESS	-1.14554	0.0261056	-8.17465	0.000165811	0.00146757	1.46907
REACTOME_G2_M_DNA_DAMAGE_CHECKPOINT	-0.648088	-0.047983	-2.41521	0.0298166	0.344972	-3.54633		GO_REGULATION_OF_TRANSLATION_AT_SYNAPSE_MODULATING_SYNAPTIC_TRANSMISSION	-1.06513	0.0291143	-8.1696	0.000166391	0.00146757	1.46536
MOOTHA_PYR	-0.681204	0.0754956	-2.41467	0.0298475	0.344972	-3.54723		GO_POSITIVE_REGULATION_OF_CHROMOSOME_SEPARATION	-1.0218	-0.00591693	-8.16674	0.000166721	0.00146757	1.46326
BOYAULT_LIVER_CANCER_SUBCLASS_G5_DN	0.662171	-0.0864012	2.41464	0.0298494	0.344972	-3.54728		GO_SYNAPTIC_VESICLE_ENDOSOMAL_PROCESSING	-1.03211	0.00446351	-8.16565	0.000166847	0.00146757	1.46246
MIKKELSEN_MEF_LCP_WITH_H3K27ME3	0.590986	-0.0241202	2.41453	0.0298558	0.344972	-3.54747		GO_ACTIN_FILAMENT_BASED_TRANSPORT	-1.05215	-0.0372871	-8.15524	0.000168054	0.00146757	1.4548
REACTOME_FORMATION_OF_THE_CORNIFIED_ENVELOPE	0.584962	-0.00375592	2.41266	0.0299629	0.345324	-3.55057		GO_COP9_SIGNALOSOME_ASSEMBLY	-1.03116	-0.0610582	-8.15378	0.000168224	0.00146757	1.45373
REACTOME_PRC2_METHYLATES_HISTONES_AND_DNA	-0.661905	-0.052848	-2.41182	0.0300118	0.345324	-3.55198		GO_ALDITOL_CATABOLIC_PROCESS	-1.10891	-0.047644	-8.09791	0.000174882	0.00146757	1.41249
HASINA_NOL7_TARGETS_UP	0.715341	-0.0873869	2.40973	0.0301325	0.345989	-3.55546		REACTOME_ACTIVATION_OF_NIMA_KINASES_NEK9_NEK6_NEK7	-1.03698	-0.0132905	-8.09088	0.000175741	0.00146757	1.40728
WU_APOPTOSIS_BY_CDKN1A_VIA_TP53	-0.654783	0.0628044	-2.40744	0.0302654	0.346595	-3.55927		GO_SEX_CHROMATIN	-1.02075	-0.0213351	-8.09031	0.00017581	0.00146757	1.40686
HORIUCHI_WTAP_TARGETS_DN	-0.642997	0.0352115	-2.40665	0.0303113	0.346595	-3.56058		GO_VASCULOGENESIS_INVOLVED_IN_CORONARY_VASCULAR_MORPHOGENESIS	-1.0666	-0.0182531	-8.08681	0.00017624	0.00146757	1.40426
BIOCARTA_SODD_PATHWAY	0.685735	-0.111018	2.40387	0.0304737	0.34712	-3.5652		GO_REGULATION_OF_MAINTENANCE_OF_SISTER_CHROMATID_COHESION	-1.15172	-0.0153323	-8.0785	0.000177265	0.00146757	1.3981
KAMIKUBO_MYELOID_CEBPA_NETWORK	0.591463	-0.00972322	2.40371	0.0304834	0.34712	-3.56548		GO_CELLULAR_RESPONSE_TO_ETHER	-1.04131	-0.0289567	-8.07707	0.000177443	0.00146757	1.39703
KOBAYASHI_EGFR_SIGNALING_6HR_UP	-0.70336	-0.0741272	-2.40144	0.0306165	0.347325	-3.56925		GO_NEGATIVE_REGULATION_OF_FAT_CELL_PROLIFERATION	-1.03094	0.0307579	-8.07367	0.000177864	0.00146757	1.39451
PEDERSEN_METASTASIS_BY_ERBB2_ISOFORM_4	0.594766	-0.0139307	2.40125	0.0306278	0.347325	-3.56957		chrYq11	1.12161	0.0422058	8.07001	0.00017832	0.00146757	1.39179
REACTOME_SUMOYLATION_OF_UBIQUITINYLATION_PROTEINS	-0.695725	0.0586099	-2.39887	0.030768	0.348109	-3.57352		GO_PRE_MIRNA_BINDING	-1.05812	0.00932662	-8.06122	0.00017942	0.00146757	1.38525
BIOCARTA_CDC25_PATHWAY	-0.707808	0.0916494	-2.39715	0.0308697	0.348109	-3.57638		GO_LAGGING_STRAND_ELONGATION	-1.0827	-0.005517	-8.05894	0.000179706	0.00146757	1.38356
REACTOME_MYOCLONIC_EPILEPSY_OF_LAFORA	-0.70697	0.0804129	-2.39506	0.0309942	0.348109	-3.57986		GO_REGULATION_OF_THYROID_HORMONE_MEDIATED_SIGNALING_PATHWAY	-1.00006	-0.0640046	-8.04613	0.000181325	0.00146757	1.37402
TONKS_TARGETS_OF_RUNX1_RUNX1T1_FUSION_ERYTHROCYTE_UP	0.590901	-0.000499535	2.3941	0.0310512	0.348109	-3.58145		GO_X_CHROMOSOME	-1.05669	-0.0161691	-8.0337	0.000182913	0.00146757	1.36475
BROWNE_HCMV_INFECTION_30MIN_UP	0.582891	-0.0038925	2.39388	0.0310642	0.348109	-3.58181		GO_RNA_DNA_HYBRID_RIBONUCLEASE_ACTIVITY	-1.10957	-0.0341172	-8.023	0.000184291	0.00146757	1.35676
LIU_TARGETS_OF_VMYB_VS_CMYB_UP	0.671439	0.0537854	2.39281	0.0311284	0.348109	-3.5836		GO_POSITIVE_REGULATION_OF_TROPHOBLAST_CELL_MIGRATION	-1.10556	-0.00438842	-7.99497	0.000187961	0.00146757	1.33577
KANG_AR_TARGETS_DN	0.583026	0.00081984	2.39262	0.0311399	0.348109	-3.58392		GO_POSITIVE_REGULATION_OF_PROTEIN_LOCALIZATION_TO_CENTROSOME	-1.11443	0.0322049	-7.96166	0.000192432	0.00146757	1.31075
PLASARI_TGFB1_TARGETS_10HR_UP	0.589009	0.00645593	2.39044	0.0312705	0.34886	-3.58754		REACTOME_CREB_PHOSPHORYLATION	-1.08923	-0.0130991	-7.94621	0.000194547	0.00146757	1.2991
CAIRO_PML_TARGETS_BOUND_BY_MYC_UP	-0.669866	0.0573409	-2.38859	0.0313813	0.349387	-3.5906		GO_MITOTIC_SPINDLE_ASTRAL_MICROTUBULE	-1.0157	0.0137363	-7.94365	0.0001949	0.00146757	1.29717
SAGIV_CD24_TARGETS_UP	-0.666303	0.0367334	-2.38609	0.0315324	0.349567	-3.59475		GO_NEGATIVE_REGULATION_OF_MYELINATION	-1.00467	0.00465892	-7.9407	0.000195308	0.00146757	1.29494
BIOCARTA_MSP_PATHWAY	0.727304	-0.0904612	2.38587	0.0315457	0.349567	-3.59512		GO_FAT_CELL_PROLIFERATION	-1.01937	0.0282181	-7.93128	0.000196616	0.00146757	1.28783
REACTOME_RUNX3_REGULATES_CDKN1A_TRANSCRIPTION	0.691786	0.0812399	2.38463	0.0316211	0.349567	-3.59718		GO_LIPID_KINASE_ACTIVITY	-1.09622	-0.00944819	-7.91131	0.000199424	0.00146757	1.27272
REACTOME_SERINE_BIOSYNTHESIS	0.781432	-0.120354	2.38412	0.0316517	0.349567	-3.59802		GO_DEOXYRIBONUCLEASE_I_ACTIVITY	-1.00313	0.0172176	-7.91027	0.000199571	0.00146757	1.27194
CROONQUIST_NRAS_SIGNALING_DN	-0.668267	-0.0426245	-2.38058	0.0318675	0.350584	-3.60389		ISHIDA_TARGETS_OF_SYT_SSX_FUSIONS	-1.01803	-0.0498106	-7.90968	0.000199656	0.00146757	1.27148
REACTOME_CITRIC_ACID_CYCLE_TCA_CYCLE	-0.67736	0.0653213	-2.38033	0.0318829	0.350584	-3.60431		GO_PHOSPHOLIPASE_D_ACTIVITY	-1.11854	0.00633327	-7.90202	0.000200746	0.00146757	1.26568
PARK_TRETINOIN_RESPONSE_AND_RARA_PLZF_FUSION	0.577833	0.0214267	2.37948	0.031935	0.350584	-3.60572		GO_BRISC_COMPLEX	-1.20052	-0.0217107	-7.8899	0.000202485	0.00146757	1.25649
WEBER_METHYLATED_HCP_IN_SPERM_UP	-0.593094	-0.00403145	-2.37706	0.0320834	0.351511	-3.60973		GO_POSITIVE_REGULATION_OF_PROGRAMMED_NECROTIC_CELL_DEATH	1.18402	0.0401211	7.85794	0.000207156	0.00146757	1.23217
IIZUKA_LIVER_CANCER_PROGRESSION_L0_L1_UP	-0.582138	0.0121972	-2.37314	0.0323255	0.352856	-3.61623		GO_ZONULA_ADHERENS	-1.00235	-0.0101951	-7.85338	0.000207834	0.00146757	1.22869
IGARASHI_ATF4_TARGETS_UP	-0.744579	-0.12313	-2.3708	0.0324705	0.352856	-3.62009		GO_MITOCHONDRIAL_INTERMEMBRANE_SPACE_PROTEIN_TRANSPORTER_COMPLEX	-1.02162	0.0279894	-7.83004	0.000211337	0.00146757	1.21086
WONG_ENDMETRIUM_CANCER_UP	0.585909	-0.0129423	2.37027	0.0325038	0.352856	-3.62098		GO_REGULATION_OF_GLIAL_CELL_APOPTOTIC_PROCESS	-1.00012	0.00493741	-7.82257	0.000212472	0.00146757	1.20514
REACTOME_GENE_SILENCING_BY_RNA	-0.630852	-0.0361181	-2.36994	0.0325244	0.352856	-3.62153		REACTOME_MITOCHONDRIAL_FATTY_ACID_BETA_OXIDATION_OF_UNSATURATED_FATTY_ACIDS	-1.06726	-0.0225796	-7.81157	0.000214157	0.00146757	1.19671
HATADA_METHYLATED_IN_LUNG_CANCER_DN	-0.580765	0.017828	-2.36907	0.0325782	0.352856	-3.62296		REACTOME_SULFIDE_OXIDATION_TO_SULFATE	-1.08372	0.0300635	-7.80363	0.000215382	0.00146757	1.19063
REACTOME_NF_KB_ACTIVATION_THROUGH_FADD_RIP_1_PATHWAY_MEDIATED_BY_CASPASE_8_AND_10	0.661652	-0.117628	2.36709	0.0327024	0.352856	-3.62624		GO_POSITIVE_REGULATION_OF_METHYLATION_DEPENDENT_CHROMATIN_SILENCING	-1.04582	-0.0194823	-7.75124	0.000223675	0.00146757	1.15029
REACTOME_SIGNALING_BY_FGFR2_IN_DISEASE	-0.58896	0.0196046	-2.36663	0.0327308	0.352856	-3.62699		GO_PROTEIN_LINEAR_POLYUBIQUITINATION	-1.06227	0.0227836	-7.7483	0.000224151	0.00146757	1.14802
NAGASHIMA_NRG1_SIGNALING_UP	0.639094	-0.0678872	2.36658	0.032734	0.352856	-3.62708		GO_NEGATIVE_REGULATION_OF_DOUBLE_STRAND_BREAK_REPAIR_VIA_NONHOMOLOGOUS_END_JOINING	-1.02191	-0.0348385	-7.74133	0.000225284	0.00146757	1.14263
VANTVEER_BREAST_CANCER_BRCA1_UP	-0.600282	-0.0135147	-2.36579	0.0327835	0.352856	-3.62838		GO_POSITIVE_REGULATION_OF_MICROTUBULE_BINDING	-1.01561	0.0370562	-7.72706	0.000227624	0.00146757	1.13159
WANG_LSD1_TARGETS_DN	0.577318	-0.0121776	2.36361	0.0329209	0.353543	-3.63199		GO_POSITIVE_REGULATION_OF_METALLOPEPTIDASE_ACTIVITY	-1.02087	-0.0173523	-7.71426	0.000229748	0.00146757	1.12166
REACTOME_ACTIVATION_OF_NOXA_AND_TRANSLOCATION_TO_MITOCHONDRIA	0.71597	-0.113312	2.36203	0.0330207	0.353543	-3.63461		GO_DEOXYRIBONUCLEOTIDE_BINDING	-1.12432	0.0334675	-7.70926	0.000230584	0.00146757	1.11779
PID_WNT_SIGNALING_PATHWAY	-0.573115	-0.00756078	-2.36172	0.0330402	0.353543	-3.63512		GO_REGULATION_OF_DNA_DEPENDENT_DNA_REPLICATION_INITIATION	-1.1175	-0.0193328	-7.70872	0.000230674	0.00146757	1.11737
VISALA_AGING_LYMPHOCYTE_UP	0.697861	-0.134254	2.35692	0.0333449	0.354859	-3.64304		GO_NEGATIVE_REGULATION_OF_SYNAPTIC_PLASTICITY	-1.1355	-0.0305764	-7.70355	0.000231542	0.00146757	1.11335
SCIAN_CELL_CYCLE_TARGETS_OF_TP53_AND_TP73_DN	-0.669973	-0.0549718	-2.3562	0.0333913	0.354859	-3.64424		KALMA_E2F1_TARGETS	-1.06497	-0.0281768	-7.6799	0.000235562	0.00146757	1.09495
AMIT_SERUM_RESPONSE_40_MCF10A	0.650773	-0.077316	2.35591	0.0334097	0.354859	-3.64472		GO_LENS_FIBER_CELL_MORPHOGENESIS	-1.0448	0.020306	-7.67862	0.000235783	0.00146757	1.09395
NIKOLSKY_BREAST_CANCER_19Q13.4_AMPLICON	-0.707597	-0.107513	-2.35573	0.0334213	0.354859	-3.64502		GO_NUCLEAR_PORE_COMPLEX_ASSEMBLY	-1.00321	0.0132711	-7.67151	0.000237008	0.00146757	1.08841
TAKEDA_TARGETS_OF_NUP98_HOXA9_FUSION_8D_UP	0.574619	-0.0102371	2.35273	0.0336133	0.356211	-3.64996		REACTOME_INLA_MEDIATED_ENTRY_OF_LISTERIA_MONOCYTOGENES_INTO_HOST_CELLS	-1.04132	-0.0119399	-7.65433	0.00024	0.00146757	1.075
PODAR_RESPONSE_TO_ADAPHOSTIN_DN	-0.633108	-0.0368515	-2.3449	0.0341202	0.360546	-3.66288		GO_ABSCISSION	-1.05465	-0.00257906	-7.63093	0.000244144	0.00146757	1.05669
DAUER_STAT3_TARGETS_UP	0.655393	-0.0855483	2.34439	0.0341536	0.360546	-3.66372		GO_ATP_DEPENDENT_5_3_DNA_HELICASE_ACTIVITY	-1.02353	0.00684498	-7.61007	0.000247908	0.00146757	1.04032
BIOCARTA_DSP_PATHWAY	0.703595	-0.093137	2.33867	0.0345287	0.363696	-3.67314		GO_RRNA_GUANINE_METHYLTRANSFERASE_ACTIVITY	-1.21683	0.0208791	-7.5895	0.000251686	0.00146757	1.02413
BIOCARTA_IL22BP_PATHWAY	0.695815	-0.117864	2.33783	0.0345842	0.363696	-3.67453		GO_CUL4A_RING_E3_UBIQUITIN_LIGASE_COMPLEX	-1.02035	-0.0222929	-7.58381	0.000252742	0.00146757	1.01965
REACTOME_INTERLEUKIN_21_SIGNALING	0.686027	-0.108771	2.33552	0.0347372	0.364608	-3.67833		GO_SMOOTH_MUSCLE_ADAPTATION	-1.1691	-0.00758445	-7.57808	0.000253812	0.00146757	1.01513
TAKEDA_TARGETS_OF_NUP98_HOXA9_FUSION_3D_UP	0.576312	-0.00483895	2.3336	0.0348647	0.365249	-3.68149		GO_REGULATION_OF_MIDBRAIN_DOPAMINERGIC_NEURON_DIFFERENTIATION	-1.11269	0.0177901	-7.57605	0.000254191	0.00146757	1.01353
REACTOME_SIGNALING_BY_FGFR2_IIIA_TM	-0.634417	-0.0560239	-2.33059	0.0350658	0.366658	-3.68645		REACTOME_NEGATIVE_REGULATION_OF_TCF_DEPENDENT_SIGNALING_BY_DVL_INTERACTING_PROTEINS	-1.08455	-0.0268595	-7.56373	0.000256512	0.00146757	1.0038
GALI_TP53_TARGETS_APOPTOTIC_DN	0.663104	-0.152796	2.32801	0.0352387	0.367767	-3.69068		GO_MUTLALPHA_COMPLEX_BINDING	-1.11751	0.0201093	-7.56095	0.000257039	0.00146757	1.0016
REACTOME_PASSIVE_TRANSPORT_BY_AQUAPORINS	-0.653183	0.105446	-2.32456	0.0354709	0.369242	-3.69634		GO_POSITIVE_REGULATION_OF_INTRINSIC_APOPTOTIC_SIGNALING_PATHWAY_BY_P53_CLASS_MEDIATOR	-1.05463	-0.0109667	-7.55889	0.00025743	0.00146757	0.999974
LUI_THYROID_CANCER_CLUSTER_4	0.666547	-0.045659	2.32318	0.0355644	0.369242	-3.69861		GO_MOTOR_LEARNING	-1.053	0.0320824	-7.5515	0.00025884	0.00146757	0.994122
HOLLERN_SOLID_NODULAR_BREAST_TUMOR_UP	0.688117	-0.0904671	2.32105	0.0357096	0.369242	-3.70212		GO_FIBROBLAST_GROWTH_FACTOR_ACTIVATED_RECEPTOR_ACTIVITY	-1.01995	0.00523619	-7.51903	0.000265139	0.00146757	0.968371
SCHLOSSER_MYC_TARGETS_AND_SERUM_RESPONSE_DN	-0.646048	0.0447582	-2.32098	0.0357144	0.369242	-3.70224		GO_NEGATIVE_REGULATION_OF_CHROMATIN_BINDING	-1.06824	0.0385253	-7.51849	0.000265245	0.00146757	0.967942
REACTOME_PROCESSING_OF_DNA_DOUBLE_STRAND_BREAK_ENDS	-0.622006	-0.0551819	-2.3173	0.0359656	0.369242	-3.70827		GO_ER_OVERLOAD_RESPONSE	-1.03529	-0.0329143	-7.50673	0.00026757	0.00146757	0.95859
BENPORATH_PROLIFERATION	-0.633497	0.0504594	-2.31635	0.0360306	0.369242	-3.70983		BIOCARTA_S1P_PATHWAY	-1.05367	-0.00395893	-7.49516	0.00026988	0.00146757	0.94938
YAO_TEMPORAL_RESPONSE_TO_PROGESTERONE_CLUSTER_5	0.626853	0.0450798	2.31568	0.036077	0.369242	-3.71093		GO_ADIPONECTIN_ACTIVATED_SIGNALING_PATHWAY	-1.07792	-0.00252488	-7.48032	0.000272877	0.00146757	0.937543
REACTOME_RNA_POLYMERASE_I_PROMOTER_ESCAPE	-0.612306	-0.0482543	-2.315	0.0361235	0.369242	-3.71204		MARTINELLI_IMMATURE_NEUTROPHIL_UP	1.06138	0.0174883	7.46491	0.000276031	0.00146757	0.925225
MAHADEVAN_IMATINIB_RESISTANCE_DN	0.640744	0.0945894	2.31236	0.0363059	0.369242	-3.71638		GO_RESPONSE_TO_CISPLATIN	-1.10176	-0.031043	-7.45331	0.000278431	0.00146757	0.915941
ABBUD_LIF_SIGNALING_1_UP	0.651119	-0.0932939	2.31174	0.0363482	0.369242	-3.71738		GO_BIOTIN_METABOLIC_PROCESS	-1.01697	-0.0419179	-7.43024	0.00028328	0.00146757	0.897428
SMID_BREAST_CANCER_LUMINAL_A_DN	-0.632897	-0.0498807	-2.30998	0.0364706	0.369242	-3.72027		GO_RESPONSE_TO_OLEIC_ACID	-1.06646	-0.0252404	-7.42054	0.000285346	0.00146757	0.889632
HEDENFALK_BREAST_CANCER_BRACX_DN	-0.682004	0.0709278	-2.30991	0.0364757	0.369242	-3.72039		REACTOME_RUNX3_REGULATES_WNT_SIGNALING	-1.01919	-0.00564593	-7.41557	0.000286413	0.00146757	0.88563
HOFFMANN_LARGE_TO_SMALL_PRE_BII_LYMPHOCYTE_UP	-0.626585	-0.0442741	-2.30979	0.0364836	0.369242	-3.72058		GO_RESPONSE_TO_UV_A	-1.07423	-0.0254212	-7.41212	0.000287155	0.00146757	0.882853
MILICIC_FAMILIAL_ADENOMATOUS_POLYPOSIS_UP	0.720136	0.0880339	2.30901	0.0365381	0.369242	-3.72186		GO_TRICUSPID_VALVE_MORPHOGENESIS	-1.03456	-0.0249404	-7.40602	0.000288473	0.00146757	0.877939
WINNEPENNINCKX_MELANOMA_METASTASIS_UP	-0.628139	0.0515649	-2.30897	0.0365411	0.369242	-3.72193		GO_EQUATORIAL_MICROTUBULE_ORGANIZING_CENTER	-1.10469	0.00649113	-7.38225	0.000293676	0.00146757	0.85876
WORSCHECH_TUMOR_REJECTION_UP	0.562729	0.0166735	2.3089	0.0365454	0.369242	-3.72204		REACTOME_POLB_DEPENDENT_LONG_PATCH_BASE_EXCISION_REPAIR	-1.03326	-0.0311423	-7.3797	0.000294241	0.00146757	0.856695
PID_TOLL_ENDOGENOUS_PATHWAY	0.561797	-0.0113048	2.30751	0.0366423	0.369242	-3.72432		REACTOME_BIOTIN_TRANSPORT_AND_METABOLISM	-1.00325	-0.0241227	-7.35589	0.000299573	0.00146757	0.837421
PID_UPA_UPAR_PATHWAY	0.571026	1.22417e-05	2.30748	0.0366448	0.369242	-3.72438		RASHI_NFKB1_TARGETS	1.08698	-0.0384499	7.34612	0.000301793	0.00146757	0.829494
DAIRKEE_CANCER_PRONE_RESPONSE_BPA	-0.63637	0.0489352	-2.30732	0.0366557	0.369242	-3.72463		GO_CXCR3_CHEMOKINE_RECEPTOR_BINDING	1.05395	0.0929688	7.33044	0.000305396	0.00146757	0.816751
ENGELMANN_CANCER_PROGENITORS_UP	0.568347	-0.00885698	2.30591	0.036754	0.369556	-3.72693		GO_HOST_CELL_PART	-1.02432	-0.0394524	-7.32744	0.00030609	0.00146757	0.814313
REACTOME_CYTOCHROME_P450_ARRANGED_BY_SUBSTRATE_TYPE	0.560051	-0.00459984	2.30279	0.0369728	0.370805	-3.73204		GO_TRNA_SPLICING_LIGASE_COMPLEX	-1.00123	0.027934	-7.31641	0.000308661	0.00146757	0.805328
CHENG_TAF7L_TARGETS	0.629663	-0.155018	2.30222	0.037013	0.370805	-3.73298		GO_DOUBLE_STRAND_BREAK_REPAIR_VIA_BREAK_INDUCED_REPLICATION	-1.04092	-0.00469435	-7.30172	0.000312123	0.00146757	0.793347
REACTOME_THE_CANONICAL_RETINOID_CYCLE_IN_RODS_TWILIGHT_VISION	0.565024	0.00626098	2.30059	0.0371279	0.371279	-3.73564		GO_GLYCERALDEHYDE_3_PHOSPHATE_DEHYDROGENASE_NADPLUS__NON_PHOSPHORYLATING_ACTIVITY	-1.05361	0.0412877	-7.3004	0.000312435	0.00146757	0.792273
KIM_PTEN_TARGETS_DN	-0.741478	0.114255	-2.29927	0.0372213	0.371312	-3.7378		REACTOME_CONDENSATION_OF_PROMETAPHASE_CHROMOSOMES	-1.01416	0.0345993	-7.27787	0.00031784	0.00146757	0.773845
REACTOME_SYNTHESIS_OF_ACTIVE_UBIQUITIN:_ROLES_OF_E1_AND_E2_ENZYMES	-0.670232	0.055979	-2.29864	0.0372663	0.371312	-3.73884		REACTOME_RUNX1_REGULATES_EXPRESSION_OF_COMPONENTS_OF_TIGHT_JUNCTIONS	-1.01318	0.00609543	-7.24639	0.000325569	0.00146757	0.748025
NIKOLSKY_BREAST_CANCER_21Q22_AMPLICON	-0.557111	-0.0082685	-2.2934	0.0376388	0.373842	-3.74739		GO_NEGATIVE_REGULATION_OF_GLYCOGEN_METABOLIC_PROCESS	-1.07446	-0.0359589	-7.19346	0.000339057	0.00147371	0.704373
VANLOO_SP3_TARGETS_UP	0.660985	-0.0888576	2.29241	0.0377102	0.373842	-3.74902		GO_HOST_INTRACELLULAR_PART	-1.05031	-0.0232407	-7.16855	0.000345626	0.00147465	0.68373
BERENJENO_TRANSFORMED_BY_RHOA_REVERSIBLY_UP	0.69303	-0.0868172	2.29201	0.0377388	0.373842	-3.74967		GO_3M_COMPLEX	-1.00191	0.0268279	-7.15482	0.000349311	0.00147465	0.672319
KEGG_CITRATE_CYCLE_TCA_CYCLE	-0.642823	-0.0512776	-2.29127	0.037792	0.373842	-3.75088		REACTOME_MOLYBDENUM_COFACTOR_BIOSYNTHESIS	-1.08978	0.00376458	-7.14573	0.000351775	0.00147465	0.664755
JI_METASTASIS_REPRESSED_BY_STK11	0.621103	-0.0830687	2.28667	0.0381235	0.376211	-3.75839		GO_MEMBRANE_ATTACK_COMPLEX	1.06386	-0.0247764	7.12409	0.000357719	0.00147631	0.646718
REACTOME_DNA_DOUBLE_STRAND_BREAK_RESPONSE	-0.618957	-0.0640272	-2.28553	0.0382057	0.376211	-3.76024		GO_POSITIVE_REGULATION_OF_NUCLEAR_CELL_CYCLE_DNA_REPLICATION	-1.02226	-0.0259135	-7.03326	0.000383961	0.00148895	0.57047
REACTOME_RESOLUTION_OF_SISTER_CHROMATID_COHESION	-0.621919	0.0508096	-2.28511	0.0382367	0.376211	-3.76094		GO_HISTONE_H2A_K63_LINKED_UBIQUITINATION	-1.14082	0.00769188	-7.00651	0.000392105	0.00149094	0.547847
REACTOME_DEFECTIVE_CSF2RB_CAUSES_PULMONARY_SURFACTANT_METABOLISM_DYSFUNCTION_5_SMDP5	-0.662349	0.135773	-2.28021	0.038594	0.378629	-3.76892		GO_NUCLEAR_POLYADENYLATION_DEPENDENT_TRNA_CATABOLIC_PROCESS	-1.00746	0.00247954	-6.97668	0.000401423	0.00149656	0.522527
PAL_PRMT5_TARGETS_UP	-0.610921	0.0250313	-2.27985	0.0386201	0.378629	-3.76951		GO_CENTRIOLE_ELONGATION	-1.00149	0.0109624	-6.97209	0.000402879	0.00149847	0.518624
HUANG_DASATINIB_RESISTANCE_DN	-0.573835	-0.00146702	-2.2783	0.0387339	0.379068	-3.77203		GO_NUCLEOSIDE_BISPHOSPHATE_CATABOLIC_PROCESS	-1.11175	-0.0219323	-6.96422	0.000405388	0.00149862	0.511928
REACTOME_GAB1_SIGNALOSOME	0.646179	-0.0725597	2.27594	0.0389079	0.380095	-3.77588		GO_POSITIVE_REGULATION_OF_DNA_DEPENDENT_DNA_REPLICATION	-1.02586	-0.0159974	-6.91705	0.000420818	0.00150781	0.471632
REACTOME_LIPID_PARTICLE_ORGANIZATION	0.676285	0.0691184	2.27357	0.0390833	0.380516	-3.77974		GO_RESPONSE_TO_HYPOBARIC_HYPOXIA	-1.06708	0.0220732	-6.86361	0.000439119	0.00151909	0.425685
MARIADASON_RESPONSE_TO_BUTYRATE_SULINDAC_6	-0.63842	0.0581299	-2.27348	0.0390894	0.380516	-3.77988		REACTOME_SUMO_IS_PROTEOLYTICALLY_PROCESSED	-1.02889	0.0164594	-6.74067	0.000484792	0.00155295	0.318791
REACTOME_REPRESSION_OF_WNT_TARGET_GENES	-0.64491	-0.124	-2.27179	0.0392156	0.38107	-3.78264		GO_INTRACILIARY_TRANSPORT_PARTICLE_A	-1.00569	-0.0248355	-6.70229	0.000500143	0.00156557	0.285084
REACTOME_WAX_AND_PLASMALOGEN_BIOSYNTHESIS	-0.629825	0.0746047	-2.2702	0.0393337	0.381505	-3.78522		GO_REGULATION_OF_PHOSPHOLIPID_CATABOLIC_PROCESS	-1.00386	-0.0518249	-6.69448	0.000503337	0.00156936	0.278202
BIOCARTA_MCALPAIN_PATHWAY	0.643361	-0.0947074	2.26932	0.0393991	0.381505	-3.78665		KIM_PTEN_TARGETS_DN	-1.04914	-0.0147185	-6.67658	0.000510743	0.00157732	0.262403
PUJANA_CHEK2_PCC_NETWORK	-0.618904	0.0336203	-2.2674	0.0395428	0.382224	-3.78977		GO_REGULATION_OF_LONG_CHAIN_FATTY_ACID_IMPORT_INTO_CELL	-1.07152	-0.0280254	-6.64769	0.000522958	0.0015897	0.236834
REACTOME_ASSEMBLY_OF_THE_ORC_COMPLEX_AT_THE_ORIGIN_OF_REPLICATION	-0.7271	0.101837	-2.25894	0.0401818	0.386513	-3.80353		GO_LONG_CHAIN_FATTY_ACID_IMPORT_ACROSS_PLASMA_MEMBRANE	-1.10318	-0.00151091	-6.60828	0.00054017	0.00160557	0.201791
KIM_PTEN_TARGETS_UP	0.614196	-0.0913684	2.25855	0.0402115	0.386513	-3.80416		BIOCARTA_SALMONELLA_PATHWAY	-1.01451	-0.0502256	-6.58256	0.000551749	0.0016161	0.178832
TIEN_INTESTINE_PROBIOTICS_24HR_UP	-0.613477	0.0309989	-2.25771	0.0402755	0.386513	-3.80552		GO_PYRIMIDINE_DIMER_REPAIR	-1.00475	-0.00851982	-6.5651	0.000559773	0.0016211	0.163198
REACTOME_VEGF_LIGAND_RECEPTOR_INTERACTIONS	0.771566	-0.131723	2.25598	0.0404075	0.386513	-3.80833		GO_CELLULAR_RESPONSE_TO_UV_C	-1.02923	-0.0355063	-6.48993	0.000595874	0.00165281	0.0954994
SIMBULAN_PARP1_TARGETS_DN	-0.622932	-0.0886354	-2.25327	0.0406149	0.386513	-3.81272		GO_POSITIVE_REGULATION_OF_DEOXYRIBONUCLEASE_ACTIVITY	-1.06302	-0.00265981	-6.42929	0.000626948	0.00168492	0.0404014
REACTOME_CONDENSATION_OF_PROPHASE_CHROMOSOMES	-0.615726	-0.0506262	-2.25303	0.0406338	0.386513	-3.81312		GO_HISTONE_METHYLTRANSFERASE_ACTIVITY_H3_K27_SPECIFIC_	-1.06202	-0.0644777	-6.39738	0.00064404	0.00170091	0.0112368
BUSA_SAM68_TARGETS_UP	0.644145	-0.106635	2.25302	0.0406345	0.386513	-3.81313		GO_ATF6_MEDIATED_UNFOLDED_PROTEIN_RESPONSE	-1.04897	-0.0251776	-6.18882	0.000769831	0.00184359	-0.182412
REACTOME_NEGATIVE_EPIGENETIC_REGULATION_OF_RRNA_EXPRESSION	-0.597368	-0.0482675	-2.25286	0.0406469	0.386513	-3.81339		GO_REGULATION_OF_CIRCULATING_FIBRINOGEN_LEVELS	1.24913	0.177694	3.04957	0.0220649	0.0382536	-3.82606
LINDSTEDT_DENDRITIC_CELL_MATURATION_A	0.548625	0.00218965	2.25237	0.040684	0.386513	-3.81418		BIOCARTA_SLRP_PATHWAY	1.03375	0.0793618	2.86221	0.0282008	0.0463816	-4.08656
REACTOME_ERCC6_CSB_AND_EHMT2_G9A_POSITIVELY_REGULATE_RRNA_EXPRESSION	-0.624064	-0.0452856	-2.25231	0.0406893	0.386513	-3.81429		GO_PROTON_TRANSPORTING_ATP_SYNTHASE_COMPLEX	-1.03375	0.138672	-2.7166	0.0342348	0.0537264	-4.29099
KEGG_NON_HOMOLOGOUS_END_JOINING	-0.624379	0.0525947	-2.25094	0.0407944	0.386844	-3.8165		GO_ALPHA_AMYLASE_ACTIVITY_RELEASING_MALTOHEXAOSE_	-1.01248	0.138441	-2.52014	0.0446494	0.066151	-4.56865
WEBER_METHYLATED_LCP_IN_SPERM_DN	0.68063	-0.0748799	2.24976	0.0408854	0.387039	-3.81841
WUNDER_INFLAMMATORY_RESPONSE_AND_CHOLESTEROL_UP	0.550998	0.00805714	2.24718	0.0410855	0.387648	-3.82259
WEST_ADRENOCORTICAL_TUMOR_MARKERS_UP	-0.556867	-0.00152446	-2.24627	0.0411566	0.387648	-3.82407
PHESSE_TARGETS_OF_APC_AND_MBD2_DN	0.617681	-0.127214	2.2462	0.0411616	0.387648	-3.82418
REACTOME_TRANSPORT_OF_MATURE_MRNAS_DERIVED_FROM_INTRONLESS_TRANSCRIPTS	-0.653423	0.0444149	-2.24485	0.0412668	0.387648	-3.82636
BAKER_HEMATOPOESIS_STAT5_TARGETS	0.693744	-0.0960085	2.24346	0.0413754	0.387648	-3.82862
SMIRNOV_CIRCULATING_ENDOTHELIOCYTES_IN_CANCER_UP	0.550715	-0.00757806	2.24324	0.0413931	0.387648	-3.82898
GALE_APL_WITH_FLT3_MUTATED_DN	0.63836	-0.061772	2.24184	0.0415025	0.387648	-3.83124
REACTOME_TELOMERE_MAINTENANCE	-0.602455	-0.0685628	-2.24088	0.0415778	0.387648	-3.83279
CORRE_MULTIPLE_MYELOMA_UP	0.547168	-6.16368e-05	2.2408	0.0415841	0.387648	-3.83292
REACTOME_PTK6_PROMOTES_HIF1A_STABILIZATION	0.717894	-0.135701	2.23412	0.0421117	0.39154	-3.84372
BECKER_TAMOXIFEN_RESISTANCE_UP	0.597603	-0.0879339	2.23372	0.0421439	0.39154	-3.84437
REACTOME_DEFECTS_IN_COBALAMIN_B12_METABOLISM	-0.631996	0.105254	-2.23281	0.0422161	0.391549	-3.84584
TAKEDA_TARGETS_OF_NUP98_HOXA9_FUSION_10D_UP	0.541096	-0.00220339	2.2309	0.0423683	0.392299	-3.84892
GOUYER_TUMOR_INVASIVENESS	0.609451	0.0675293	2.22664	0.0427104	0.394698	-3.8558
LY_AGING_PREMATURE_DN	-0.62389	0.0548545	-2.22522	0.0428245	0.394698	-3.85808
FUNG_IL2_TARGETS_WITH_STAT5_BINDING_SITES	0.664605	-0.0894764	2.225	0.0428427	0.394698	-3.85844
SARTIPY_BLUNTED_BY_INSULIN_RESISTANCE_UP	0.624411	-0.100858	2.21382	0.0437549	0.402428	-3.87646
REACTOME_CATION_COUPLED_CHLORIDE_COTRANSPORTERS	-0.613975	-0.0858435	-2.21056	0.0440243	0.403385	-3.8817
CROONQUIST_STROMAL_STIMULATION_DN	0.612404	0.0559938	2.20961	0.0441026	0.403385	-3.88322
HAHTOLA_CTCL_CUTANEOUS	-0.542847	0.00432679	-2.20925	0.0441326	0.403385	-3.8838
BIOCARTA_NPC_PATHWAY	-0.725945	0.00261832	-2.20758	0.0442718	0.403385	-3.88649
MYLLYKANGAS_AMPLIFICATION_HOT_SPOT_17	-0.596698	0.0480453	-2.20745	0.0442821	0.403385	-3.88669
EHRLICH_ICF_SYNDROM_UP	0.629286	-0.152522	2.20596	0.0444068	0.403385	-3.8891
DACOSTA_LOW_DOSE_UV_RESPONSE_VIA_ERCC3_XPCS_DN	0.609139	-0.0909858	2.20554	0.0444419	0.403385	-3.88977
HINATA_NFKB_TARGETS_FIBROBLAST_UP	0.5404	-0.00944529	2.20549	0.0444457	0.403385	-3.88984
REACTOME_RNA_POLYMERASE_I_TRANSCRIPTION	-0.59014	-0.0468897	-2.20219	0.044723	0.404877	-3.89516
KORKOLA_EMBRYONAL_CARCINOMA_DN	0.638726	0.101083	2.20178	0.0447573	0.404877	-3.89581
MITSIADES_RESPONSE_TO_APLIDIN_DN	-0.613135	0.0384236	-2.19953	0.0449474	0.405358	-3.89943
REACTOME_TYPE_I_HEMIDESMOSOME_ASSEMBLY	0.698444	-0.112706	2.1994	0.0449578	0.405358	-3.89963
REACTOME_KERATINIZATION	0.533279	0.00404681	2.1971	0.0451528	0.406275	-3.90332
YAO_TEMPORAL_RESPONSE_TO_PROGESTERONE_CLUSTER_4	-0.598626	-0.0514304	-2.19542	0.0452956	0.406275	-3.90602
REACTOME_DEFECTIVE_ST3GAL3_CAUSES_MCT12_AND_EIEE15	0.630362	0.0936145	2.19521	0.0453131	0.406275	-3.90634
LEE_LIVER_CANCER_MYC_DN	0.535041	-0.00877178	2.19397	0.0454194	0.406275	-3.90834
REACTOME_MITOTIC_PROPHASE	-0.587472	-0.0404522	-2.19385	0.0454289	0.406275	-3.90852
BIOCARTA_EOSINOPHILS_PATHWAY	0.704272	0.198362	2.19078	0.0456917	0.407793	-3.91344
REACTOME_FOXO_MEDIATED_TRANSCRIPTION_OF_CELL_CYCLE_GENES	0.606625	0.0251925	2.18977	0.0457789	0.407793	-3.91507
BIOCARTA_TSP1_PATHWAY	0.63893	-0.154814	2.18928	0.0458211	0.407793	-3.91586
AKL_HTLV1_INFECTION_UP	-0.60012	-0.0771883	-2.18828	0.0459071	0.407899	-3.91746
NEBEN_AML_WITH_FLT3_OR_NRAS_UP	-0.64225	0.108797	-2.18616	0.0460895	0.408617	-3.92084
GERY_CEBP_TARGETS	0.53919	-0.0109543	2.18562	0.0461366	0.408617	-3.92171
LIU_VAV3_PROSTATE_CARCINOGENESIS_UP	0.53086	-0.00438727	2.18268	0.0463919	0.40942	-3.92641
REACTOME_MEIOTIC_RECOMBINATION	-0.577392	-0.0443336	-2.18129	0.0465126	0.40942	-3.92863
TERAMOTO_OPN_TARGETS_CLUSTER_4	-0.595367	0.0354572	-2.1812	0.0465207	0.40942	-3.92878
DIRMEIER_LMP1_RESPONSE_EARLY	0.586184	-0.065394	2.18115	0.046525	0.40942	-3.92886
PARK_OSTEOBLAST_DIFFERENTIATION_BY_PHENYLAMIL_DN	-0.620708	0.0834373	-2.17856	0.0467515	0.410541	-3.933
REACTOME_TRANSPORT_OF_MATURE_TRANSCRIPT_TO_CYTOPLASM	-0.619862	0.0425827	-2.17764	0.0468321	0.410541	-3.93447
OSADA_ASCL1_TARGETS_DN	0.601961	-0.0734302	2.17642	0.0469396	0.410541	-3.93642
ZHOU_CELL_CYCLE_GENES_IN_IR_RESPONSE_6HR	-0.599169	-0.0365934	-2.17596	0.0469797	0.410541	-3.93715
KAUFFMANN_MELANOMA_RELAPSE_UP	-0.60359	0.0705898	-2.17544	0.0470257	0.410541	-3.93798
REACTOME_DEFECTIVE_GALNT3_CAUSES_FAMILIAL_HYPERPHOSPHATEMIC_TUMORAL_CALCINOSIS_HFTC	0.646824	-0.0700479	2.17436	0.0471213	0.410601	-3.93971
REACTOME_RELEASE_OF_HH_NP_FROM_THE_SECRETING_CELL	-0.589845	-0.120216	-2.17364	0.0471851	0.410601	-3.94086
REACTOME_INTERLEUKIN_9_SIGNALING	0.646768	-0.106037	2.17255	0.0472809	0.410601	-3.94259
LU_TUMOR_VASCULATURE_UP	0.531289	-0.00321321	2.17199	0.0473311	0.410601	-3.9435
MATZUK_LUTEAL_GENES	0.579235	-0.142787	2.16989	0.047517	0.411037	-3.94683
SCHMIDT_POR_TARGETS_IN_LIMB_BUD_DN	0.594991	0.0458363	2.16873	0.0476205	0.411037	-3.94869
REACTOME_REGULATION_OF_BETA_CELL_DEVELOPMENT	-0.533185	-0.00486412	-2.16835	0.0476542	0.411037	-3.94929
BIOCARTA_TH1TH2_PATHWAY	0.589103	-0.0854207	2.1671	0.047766	0.411037	-3.95129
REACTOME_TRANSPORT_OF_NUCLEOSIDES_AND_FREE_PURINE_AND_PYRIMIDINE_BASES_ACROSS_THE_PLASMA_MEMBRANE	-0.59955	-0.0942327	-2.16703	0.0477726	0.411037	-3.9514
PASTURAL_RIZ1_TARGETS_UP	0.65049	0.10678	2.16573	0.0478892	0.411037	-3.95348
REACTOME_POSITIVE_EPIGENETIC_REGULATION_OF_RRNA_EXPRESSION	-0.593613	-0.0536578	-2.16468	0.0479833	0.411037	-3.95515
LIAN_LIPA_TARGETS_6M	0.525552	-0.00734458	2.16458	0.047992	0.411037	-3.9553
MIKKELSEN_MCV6_LCP_WITH_H3K4ME3	0.531012	-0.0133562	2.1633	0.0481069	0.411037	-3.95734
DORSEY_GAB2_TARGETS	0.576594	0.0518465	2.16306	0.0481287	0.411037	-3.95773
PUJANA_BRCA2_PCC_NETWORK	-0.585638	0.0353196	-2.16205	0.0482194	0.411173	-3.95933
REACTOME_MICROAUTOPHAGY	0.588055	0.0620029	2.16015	0.0483917	0.411239	-3.96237
REACTOME_HOMOLOGY_DIRECTED_REPAIR	-0.583379	-0.0464972	-2.15948	0.0484523	0.411239	-3.96343
CROSBY_E2F4_TARGETS	-0.59925	-0.108923	-2.15871	0.0485218	0.411239	-3.96465
REACTOME_HORMONE_LIGAND_BINDING_RECEPTORS	0.595078	0.0862027	2.15853	0.0485379	0.411239	-3.96493
CHEN_LVAD_SUPPORT_OF_FAILING_HEART_DN	0.569624	-0.081813	2.15784	0.048601	0.411239	-3.96604
WACKER_HYPOXIA_TARGETS_OF_VHL	0.676473	-0.0992462	2.15487	0.0488717	0.41227	-3.97076
SCHWAB_TARGETS_OF_BMYB_POLYMORPHIC_VARIANTS_UP	-0.614622	-0.0915668	-2.15476	0.0488811	0.41227	-3.97093
CHOW_RASSF1_TARGETS_UP	-0.602965	0.0419028	-2.15404	0.0489477	0.41227	-3.97208
CAFFAREL_RESPONSE_TO_THC_8HR_5_DN	-0.602188	0.080682	-2.15244	0.049094	0.41274	-3.97462
REACTOME_ORGANIC_CATION_ANION_ZWITTERION_TRANSPORT	0.593329	0.0979561	2.15179	0.0491536	0.41274	-3.97565
REACTOME_ACTIVATION_OF_APC_C_AND_APC_C:CDC20_MEDIATED_DEGRADATION_OF_MITOTIC_PROTEINS	-0.598227	0.0407169	-2.15075	0.0492492	0.412913	-3.97731
BIOCARTA_RB_PATHWAY	-0.632084	0.0796628	-2.14786	0.0495152	0.41451	-3.98189
LIM_MAMMARY_LUMINAL_PROGENITOR_UP	0.525934	0.00950485	2.14662	0.0496302	0.414842	-3.98386
MARKS_HDAC_TARGETS_DN	0.523119	0.0300212	2.14502	0.0497791	0.415198	-3.9864
CHEOK_RESPONSE_TO_MERCAPTOPURINE_AND_LD_MTX_UP	-0.626405	0.0581352	-2.14376	0.0498956	0.415198	-3.98839
REN_BOUND_BY_E2F	-0.607573	-0.0395167	-2.14372	0.0498993	0.415198	-3.98845

## Sheet: S3
KEGG enrichment results of top 100 associated genes of CCL22 in COAD
	ID	Description	GeneRatio	BgRatio	pvalue	p.adjust	qvalue	geneID	Count
hsa04060	hsa04060	Cytokine-cytokine receptor interaction	13/49	295/8095	1.24024e-08	1.15342e-06	8.09419e-07	6361/1233/1237/10148/920/7293/64109/4050/943/4049/50615/3593/6367	13
hsa04514	hsa04514	Cell adhesion molecules	9/49	149/8095	2.08848e-07	9.71141e-06	6.81503e-06	29851/6693/920/3689/1493/201633/940/7412/942	9
hsa05146	hsa05146	Amoebiasis	6/49	102/8095	3.11314e-05	0.000965073	0.000677244	910/911/913/912/3689/3593	6
hsa04940	hsa04940	Type I diabetes mellitus	4/49	43/8095	0.00012294	0.00285835	0.00200586	4049/3593/940/942	4
hsa05323	hsa05323	Rheumatoid arthritis	5/49	93/8095	0.00022979	0.0042741	0.00299937	3689/4050/1493/940/942	5
hsa04640	hsa04640	Hematopoietic cell lineage	5/49	99/8095	0.00030776	0.00428456	0.00300671	910/911/913/912/920	5
hsa04061	hsa04061	Viral protein interaction with cytokine and cytokine receptor	5/49	100/8095	0.000322494	0.00428456	0.00300671	6361/1233/1237/4049/6367	5
hsa04062	hsa04062	Chemokine signaling pathway	6/49	192/8095	0.000985349	0.0114547	0.00803837	6361/1233/1237/2268/1794/6367	6
hsa05330	hsa05330	Allograft rejection	3/49	38/8095	0.00151513	0.0156563	0.0109869	3593/940/942	3
hsa04672	hsa04672	Intestinal immune network for IgA production	3/49	49/8095	0.00315823	0.0232221	0.0162962	29851/940/942	3
hsa04530	hsa04530	Tight junction	5/49	169/8095	0.00339335	0.0232221	0.0162962	910/911/913/912/3059	5
hsa04064	hsa04064	NF-kappa B signaling pathway	4/49	104/8095	0.00349579	0.0232221	0.0162962	4050/4049/7185/7412	4
hsa04625	hsa04625	C-type lectin receptor signaling pathway	4/49	104/8095	0.00349579	0.0232221	0.0162962	6361/4046/3593/6367	4
hsa04660	hsa04660	T cell receptor signaling pathway	4/49	104/8095	0.00349579	0.0232221	0.0162962	29851/920/1493/940	4
hsa05320	hsa05320	Autoimmune thyroid disease	3/49	53/8095	0.00394826	0.0232675	0.016328	1493/940/942	3
hsa04659	hsa04659	Th17 cell differentiation	4/49	108/8095	0.004003	0.0232675	0.016328	50943/10148/920/50615	4
hsa05416	hsa05416	Viral myocarditis	3/49	60/8095	0.00559931	0.0306315	0.0214958	3689/940/942	3
hsa05321	hsa05321	Inflammatory bowel disease	3/49	65/8095	0.0069979	0.0361558	0.0253725	50943/50615/3593	3
GO enrichment results of top 100 associated genes of CCL22 in COAD
	ONTOLOGY	ID	Description	GeneRatio	BgRatio	pvalue	p.adjust	qvalue	geneID	Count
GO:0030098	BP	GO:0030098	lymphocyte differentiation	24/73	368/18866	2.16e-23	2.83e-20	2.01e-20	C17orf99/LILRB4/CD28/CD19/RHOH/CTLA4/IKZF3/FCRL3/SLAMF8/MS4A1/BATF/CD27/IL2RA/CCR7/CD80/PLA2G2D/CD86/CD83/AICDA/POU2AF1/CD79A/RELB/FOXP3/CD74	24
GO:0050863	BP	GO:0050863	regulation of T cell activation	22/73	332/18866	1.43e-21	9.34e-19	6.62e-19	HLA-DPB1/LILRB4/CLECL1/TIGIT/CD28/RHOH/ICOS/CTLA4/TNFRSF13C/CD27/SIT1/IL2RA/CCR7/LAX1/CD80/PLA2G2D/CD86/CD83/EBI3/CSK/FOXP3/CD74	22
GO:0042110	BP	GO:0042110	T cell activation	24/73	483/18866	1.33e-20	5.79e-18	4.1e-18	HLA-DPB1/LILRB4/CLECL1/TIGIT/CD28/RHOH/ICOS/CTLA4/TNFRSF13C/BATF/CD27/SIT1/IL2RA/CCR7/LAX1/CD80/PLA2G2D/CD86/CD83/EBI3/RELB/CSK/FOXP3/CD74	24
GO:1903037	BP	GO:1903037	regulation of leukocyte cell-cell adhesion	21/73	329/18866	2.98e-20	9.75e-18	6.91e-18	HLA-DPB1/LILRB4/CLECL1/TIGIT/CD28/RHOH/ICOS/CTLA4/TNFRSF13C/CD27/IL2RA/CCR7/LAX1/CD80/PLA2G2D/CD86/CD83/EBI3/CSK/FOXP3/CD74	21
GO:0050870	BP	GO:0050870	positive regulation of T cell activation	18/73	214/18866	1.49e-19	3.9e-17	2.77e-17	HLA-DPB1/LILRB4/CLECL1/CD28/RHOH/ICOS/CTLA4/TNFRSF13C/CD27/IL2RA/CCR7/CD80/CD86/CD83/EBI3/CSK/FOXP3/CD74	18
GO:0007159	BP	GO:0007159	leukocyte cell-cell adhesion	21/73	364/18866	2.41e-19	5.27e-17	3.73e-17	HLA-DPB1/LILRB4/CLECL1/TIGIT/CD28/RHOH/ICOS/CTLA4/TNFRSF13C/CD27/IL2RA/CCR7/LAX1/CD80/PLA2G2D/CD86/CD83/EBI3/CSK/FOXP3/CD74	21
GO:0042113	BP	GO:0042113	B cell activation	20/73	328/18866	6.66e-19	1.25e-16	8.84e-17	C17orf99/CD28/CD19/CTLA4/IKZF3/FCRL3/CXCR5/TNFRSF13C/SLAMF8/MS4A1/BATF/CD27/LAX1/CD86/AICDA/POU2AF1/CD79A/CD40/FOXP3/CD74	20
GO:1903039	BP	GO:1903039	positive regulation of leukocyte cell-cell adhesion	18/73	235/18866	8.1e-19	1.33e-16	9.4e-17	HLA-DPB1/LILRB4/CLECL1/CD28/RHOH/ICOS/CTLA4/TNFRSF13C/CD27/IL2RA/CCR7/CD80/CD86/CD83/EBI3/CSK/FOXP3/CD74	18
GO:0051251	BP	GO:0051251	positive regulation of lymphocyte activation	20/73	357/18866	3.52e-18	5.12e-16	3.63e-16	HLA-DPB1/LILRB4/CLECL1/CD28/RHOH/ICOS/CTLA4/FCRL3/TNFRSF13C/CD27/IL2RA/CCR7/CD80/CD86/CD83/EBI3/CSK/CD40/FOXP3/CD74	20
GO:0022407	BP	GO:0022407	regulation of cell-cell adhesion	21/73	439/18866	1.12e-17	1.46e-15	1.04e-15	HLA-DPB1/LILRB4/CLECL1/TIGIT/CD28/RHOH/ICOS/CTLA4/TNFRSF13C/CD27/IL2RA/CCR7/LAX1/CD80/PLA2G2D/CD86/CD83/EBI3/CSK/FOXP3/CD74	21
GO:0022409	BP	GO:0022409	positive regulation of cell-cell adhesion	18/73	279/18866	1.75e-17	2.09e-15	1.48e-15	HLA-DPB1/LILRB4/CLECL1/CD28/RHOH/ICOS/CTLA4/TNFRSF13C/CD27/IL2RA/CCR7/CD80/CD86/CD83/EBI3/CSK/FOXP3/CD74	18
GO:0046651	BP	GO:0046651	lymphocyte proliferation	18/73	283/18866	2.26e-17	2.46e-15	1.75e-15	HLA-DPB1/CLECL1/CD28/CD19/CTLA4/IKZF3/FCRL3/TNFRSF13C/MS4A1/IL2RA/CD80/PLA2G2D/CD86/CD79A/EBI3/CD40/FOXP3/CD74	18
GO:0032943	BP	GO:0032943	mononuclear cell proliferation	18/73	286/18866	2.72e-17	2.74e-15	1.94e-15	HLA-DPB1/CLECL1/CD28/CD19/CTLA4/IKZF3/FCRL3/TNFRSF13C/MS4A1/IL2RA/CD80/PLA2G2D/CD86/CD79A/EBI3/CD40/FOXP3/CD74	18
GO:0002696	BP	GO:0002696	positive regulation of leukocyte activation	20/73	406/18866	4.31e-17	4.03e-15	2.86e-15	HLA-DPB1/LILRB4/CLECL1/CD28/RHOH/ICOS/CTLA4/FCRL3/TNFRSF13C/CD27/IL2RA/CCR7/CD80/CD86/CD83/EBI3/CSK/CD40/FOXP3/CD74	20
GO:0050867	BP	GO:0050867	positive regulation of cell activation	20/73	421/18866	8.7e-17	7.59e-15	5.38e-15	HLA-DPB1/LILRB4/CLECL1/CD28/RHOH/ICOS/CTLA4/FCRL3/TNFRSF13C/CD27/IL2RA/CCR7/CD80/CD86/CD83/EBI3/CSK/CD40/FOXP3/CD74	20
GO:0070661	BP	GO:0070661	leukocyte proliferation	18/73	313/18866	1.34e-16	1.1e-14	7.79e-15	HLA-DPB1/CLECL1/CD28/CD19/CTLA4/IKZF3/FCRL3/TNFRSF13C/MS4A1/IL2RA/CD80/PLA2G2D/CD86/CD79A/EBI3/CD40/FOXP3/CD74	18
GO:0045785	BP	GO:0045785	positive regulation of cell adhesion	19/73	428/18866	2e-15	1.54e-13	1.09e-13	HLA-DPB1/LILRB4/CLECL1/CD28/RHOH/ICOS/CTLA4/ARPC2/TNFRSF13C/CD27/IL2RA/CCR7/CD80/CD86/CD83/EBI3/CSK/FOXP3/CD74	19
GO:0050670	BP	GO:0050670	regulation of lymphocyte proliferation	15/73	219/18866	4.64e-15	3.38e-13	2.39e-13	HLA-DPB1/CLECL1/CD28/CTLA4/IKZF3/FCRL3/TNFRSF13C/IL2RA/CD80/PLA2G2D/CD86/EBI3/CD40/FOXP3/CD74	15
GO:0050851	BP	GO:0050851	antigen receptor-mediated signaling pathway	17/73	325/18866	5.04e-15	3.48e-13	2.46e-13	PSMB9/HLA-DPB1/HLA-DRA/PAX5/LILRB4/CD28/CD19/GCSAM/CTLA4/FCRL3/MS4A1/CCR7/LAX1/LPXN/CD79A/CSK/FOXP3	17
GO:0032944	BP	GO:0032944	regulation of mononuclear cell proliferation	15/73	221/18866	5.31e-15	3.48e-13	2.47e-13	HLA-DPB1/CLECL1/CD28/CTLA4/IKZF3/FCRL3/TNFRSF13C/IL2RA/CD80/PLA2G2D/CD86/EBI3/CD40/FOXP3/CD74	15
GO:0045619	BP	GO:0045619	regulation of lymphocyte differentiation	14/73	181/18866	7.61e-15	4.74e-13	3.36e-13	LILRB4/CD28/RHOH/CTLA4/IKZF3/FCRL3/SLAMF8/CD27/IL2RA/CD80/CD86/CD83/FOXP3/CD74	14
GO:0002429	BP	GO:0002429	immune response-activating cell surface receptor signaling pathway	19/73	481/18866	1.66e-14	9.45e-13	6.7e-13	PSMB9/HLA-DPB1/HLA-DRA/PAX5/LILRB4/CD28/CD19/GCSAM/CTLA4/ARPC2/FCRL3/MS4A1/CCR7/LAX1/LPXN/CD79A/RELB/CSK/FOXP3	19
GO:0002757	BP	GO:0002757	immune response-activating signal transduction	19/73	481/18866	1.66e-14	9.45e-13	6.7e-13	PSMB9/HLA-DPB1/HLA-DRA/PAX5/LILRB4/CD28/CD19/GCSAM/CTLA4/ARPC2/FCRL3/MS4A1/CCR7/LAX1/LPXN/CD79A/RELB/CSK/FOXP3	19
GO:0070663	BP	GO:0070663	regulation of leukocyte proliferation	15/73	240/18866	1.8e-14	9.83e-13	6.97e-13	HLA-DPB1/CLECL1/CD28/CTLA4/IKZF3/FCRL3/TNFRSF13C/IL2RA/CD80/PLA2G2D/CD86/EBI3/CD40/FOXP3/CD74	15
GO:0030217	BP	GO:0030217	T cell differentiation	15/73	253/18866	3.92e-14	2.05e-12	1.45e-12	LILRB4/CD28/RHOH/CTLA4/BATF/CD27/IL2RA/CCR7/CD80/PLA2G2D/CD86/CD83/RELB/FOXP3/CD74	15
GO:0050671	BP	GO:0050671	positive regulation of lymphocyte proliferation	12/73	136/18866	1.52e-13	7.66e-12	5.43e-12	HLA-DPB1/CLECL1/CD28/FCRL3/TNFRSF13C/IL2RA/CD80/CD86/EBI3/CD40/FOXP3/CD74	12
GO:0032946	BP	GO:0032946	positive regulation of mononuclear cell proliferation	12/73	137/18866	1.66e-13	8.06e-12	5.71e-12	HLA-DPB1/CLECL1/CD28/FCRL3/TNFRSF13C/IL2RA/CD80/CD86/EBI3/CD40/FOXP3/CD74	12
GO:0070665	BP	GO:0070665	positive regulation of leukocyte proliferation	12/73	150/18866	4.96e-13	2.32e-11	1.64e-11	HLA-DPB1/CLECL1/CD28/FCRL3/TNFRSF13C/IL2RA/CD80/CD86/EBI3/CD40/FOXP3/CD74	12
GO:1902105	BP	GO:1902105	regulation of leukocyte differentiation	14/73	290/18866	4.93e-12	2.23e-10	1.58e-10	LILRB4/CD28/RHOH/CTLA4/IKZF3/FCRL3/SLAMF8/CD27/IL2RA/CD80/CD86/CD83/FOXP3/CD74	14
GO:0002285	BP	GO:0002285	lymphocyte activation involved in immune response	12/73	187/18866	6.85e-12	2.99e-10	2.12e-10	C17orf99/CD28/CD19/BATF/CD80/CD86/AICDA/POU2AF1/RELB/CD40/FOXP3/CD74	12
GO:0045580	BP	GO:0045580	regulation of T cell differentiation	11/73	150/18866	1.29e-11	5.46e-10	3.87e-10	LILRB4/CD28/RHOH/CTLA4/CD27/IL2RA/CD80/CD86/CD83/FOXP3/CD74	11
GO:0002683	BP	GO:0002683	negative regulation of immune system process	16/73	463/18866	1.95e-11	8e-10	5.67e-10	HLA-DOB/CNR2/LILRB4/TIGIT/GCSAM/CTLA4/FCRL3/SLAMF8/IL2RA/LAX1/CD80/PLA2G2D/CD86/LPXN/FOXP3/CD74	16
GO:0031295	BP	GO:0031295	T cell costimulation	8/73	56/18866	4.15e-11	1.6e-09	1.14e-09	CD28/ICOS/CTLA4/TNFRSF13C/CCR7/CD80/CD86/CSK	8
GO:0042129	BP	GO:0042129	regulation of T cell proliferation	11/73	167/18866	4.16e-11	1.6e-09	1.14e-09	HLA-DPB1/CLECL1/CD28/CTLA4/TNFRSF13C/IL2RA/CD80/PLA2G2D/CD86/EBI3/FOXP3	11
GO:0031294	BP	GO:0031294	lymphocyte costimulation	8/73	58/18866	5.56e-11	2.08e-09	1.48e-09	CD28/ICOS/CTLA4/TNFRSF13C/CCR7/CD80/CD86/CSK	8
GO:0045582	BP	GO:0045582	positive regulation of T cell differentiation	9/73	92/18866	7.86e-11	2.86e-09	2.03e-09	LILRB4/RHOH/CD27/IL2RA/CD80/CD86/CD83/FOXP3/CD74	9
GO:0030183	BP	GO:0030183	B cell differentiation	10/73	137/18866	1.23e-10	4.27e-09	3.03e-09	C17orf99/CD19/IKZF3/FCRL3/SLAMF8/MS4A1/CD27/AICDA/POU2AF1/CD79A	10
GO:0002460	BP	GO:0002460	adaptive immune response based on somatic recombination of immune receptors built from immunoglobulin superfamily domains	14/73	370/18866	1.26e-10	4.27e-09	3.03e-09	LTA/C17orf99/CD28/CD19/TNFRSF13C/BATF/CD27/CD80/AICDA/EBI3/RELB/CD40/FOXP3/CD74	14
GO:0042100	BP	GO:0042100	B cell proliferation	9/73	97/18866	1.27e-10	4.27e-09	3.03e-09	CD19/CTLA4/IKZF3/FCRL3/TNFRSF13C/MS4A1/CD79A/CD40/CD74	9
GO:0042102	BP	GO:0042102	positive regulation of T cell proliferation	9/73	101/18866	1.84e-10	6.02e-09	4.26e-09	HLA-DPB1/CLECL1/CD28/TNFRSF13C/IL2RA/CD80/CD86/EBI3/FOXP3	9
GO:0042098	BP	GO:0042098	T cell proliferation	11/73	195/18866	2.21e-10	6.88e-09	4.88e-09	HLA-DPB1/CLECL1/CD28/CTLA4/TNFRSF13C/IL2RA/CD80/PLA2G2D/CD86/EBI3/FOXP3	11
GO:0050864	BP	GO:0050864	regulation of B cell activation	11/73	195/18866	2.21e-10	6.88e-09	4.88e-09	CD28/CD19/CTLA4/IKZF3/FCRL3/TNFRSF13C/SLAMF8/CD27/CD40/FOXP3/CD74	11
GO:0045621	BP	GO:0045621	positive regulation of lymphocyte differentiation	9/73	105/18866	2.61e-10	7.95e-09	5.64e-09	LILRB4/RHOH/CD27/IL2RA/CD80/CD86/CD83/FOXP3/CD74	9
GO:1903706	BP	GO:1903706	regulation of hemopoiesis	15/73	498/18866	6.09e-10	1.81e-08	1.28e-08	PSMB9/LILRB4/CD28/RHOH/CTLA4/IKZF3/FCRL3/SLAMF8/CD27/IL2RA/CD80/CD86/CD83/FOXP3/CD74	15
GO:0050868	BP	GO:0050868	negative regulation of T cell activation	9/73	118/18866	7.47e-10	2.17e-08	1.54e-08	TIGIT/CTLA4/IL2RA/LAX1/CD80/PLA2G2D/CD86/FOXP3/CD74	9
GO:0002312	BP	GO:0002312	B cell activation involved in immune response	8/73	80/18866	7.86e-10	2.24e-08	1.59e-08	C17orf99/CD28/CD19/BATF/AICDA/POU2AF1/CD40/FOXP3	8
GO:0001819	BP	GO:0001819	positive regulation of cytokine production	14/73	447/18866	1.48e-09	4.13e-08	2.93e-08	LTA/HLA-DPB1/TIGIT/CD28/AIM2/CCR7/CD80/CD86/CD83/POU2AF1/EBI3/CD40/FOXP3/CD74	14
GO:0002695	BP	GO:0002695	negative regulation of leukocyte activation	10/73	184/18866	2.22e-09	6.07e-08	4.3e-08	CNR2/TIGIT/CTLA4/IL2RA/LAX1/CD80/PLA2G2D/CD86/FOXP3/CD74	10
GO:1903038	BP	GO:1903038	negative regulation of leukocyte cell-cell adhesion	9/73	137/18866	2.82e-09	7.54e-08	5.35e-08	TIGIT/CTLA4/IL2RA/LAX1/CD80/PLA2G2D/CD86/FOXP3/CD74	9
GO:0045066	BP	GO:0045066	regulatory T cell differentiation	6/73	35/18866	4.04e-09	1.06e-07	7.51e-08	LILRB4/CD28/CTLA4/IL2RA/PLA2G2D/FOXP3	6
GO:0046631	BP	GO:0046631	alpha-beta T cell activation	9/73	146/18866	4.95e-09	1.27e-07	9.01e-08	CD28/BATF/CD80/PLA2G2D/CD86/CD83/EBI3/RELB/FOXP3	9
GO:0050866	BP	GO:0050866	negative regulation of cell activation	10/73	207/18866	6.93e-09	1.75e-07	1.24e-07	CNR2/TIGIT/CTLA4/IL2RA/LAX1/CD80/PLA2G2D/CD86/FOXP3/CD74	10
GO:0051250	BP	GO:0051250	negative regulation of lymphocyte activation	9/73	154/18866	7.91e-09	1.96e-07	1.39e-07	TIGIT/CTLA4/IL2RA/LAX1/CD80/PLA2G2D/CD86/FOXP3/CD74	9
GO:0050854	BP	GO:0050854	regulation of antigen receptor-mediated signaling pathway	7/73	69/18866	8.62e-09	2.09e-07	1.48e-07	PAX5/LILRB4/CD19/GCSAM/FCRL3/CCR7/LPXN	7
GO:1902107	BP	GO:1902107	positive regulation of leukocyte differentiation	9/73	159/18866	1.05e-08	2.49e-07	1.77e-07	LILRB4/RHOH/CD27/IL2RA/CD80/CD86/CD83/FOXP3/CD74	9
GO:0016064	BP	GO:0016064	immunoglobulin mediated immune response	10/73	227/18866	1.67e-08	3.91e-07	2.77e-07	LTA/C17orf99/CD28/CD19/BATF/CD27/AICDA/CD40/FOXP3/CD74	10
GO:0019724	BP	GO:0019724	B cell mediated immunity	10/73	230/18866	1.89e-08	4.35e-07	3.08e-07	LTA/C17orf99/CD28/CD19/BATF/CD27/AICDA/CD40/FOXP3/CD74	10
GO:0043367	BP	GO:0043367	CD4-positive, alpha-beta T cell differentiation	7/73	78/18866	2.05e-08	4.64e-07	3.29e-07	BATF/CD80/PLA2G2D/CD86/CD83/RELB/FOXP3	7
GO:0033209	BP	GO:0033209	tumor necrosis factor-mediated signaling pathway	9/73	173/18866	2.18e-08	4.85e-07	3.44e-07	PSMB9/LTA/AIM2/TNFRSF13C/OTULIN/CD27/CD40/TRAF1/TNFRSF9	9
GO:0002697	BP	GO:0002697	regulation of immune effector process	13/73	470/18866	2.67e-08	5.83e-07	4.13e-07	LTA/C17orf99/CD28/CD19/AIM2/FCRL3/SLAMF8/IL2RA/CD80/CD86/CD40/FOXP3/CD74	13
GO:0070098	BP	GO:0070098	chemokine-mediated signaling pathway	7/73	88/18866	4.79e-08	1.03e-06	7.28e-07	CXCR3/CCR4/CCR8/CXCR6/CXCR5/CCR7/CCL17	7
GO:0050853	BP	GO:0050853	B cell receptor signaling pathway	8/73	135/18866	5.07e-08	1.07e-06	7.57e-07	PAX5/CD19/GCSAM/CTLA4/FCRL3/MS4A1/LPXN/CD79A	8
GO:0022408	BP	GO:0022408	negative regulation of cell-cell adhesion	9/73	191/18866	5.14e-08	1.07e-06	7.57e-07	TIGIT/CTLA4/IL2RA/LAX1/CD80/PLA2G2D/CD86/FOXP3/CD74	9
GO:0050855	BP	GO:0050855	regulation of B cell receptor signaling pathway	5/73	29/18866	8.34e-08	1.71e-06	1.21e-06	PAX5/CD19/GCSAM/FCRL3/LPXN	5
GO:1903708	BP	GO:1903708	positive regulation of hemopoiesis	9/73	204/18866	9.04e-08	1.81e-06	1.29e-06	LILRB4/RHOH/CD27/IL2RA/CD80/CD86/CD83/FOXP3/CD74	9
GO:0035710	BP	GO:0035710	CD4-positive, alpha-beta T cell activation	7/73	97/18866	9.42e-08	1.81e-06	1.29e-06	BATF/CD80/PLA2G2D/CD86/CD83/RELB/FOXP3	7
GO:1990868	BP	GO:1990868	response to chemokine	7/73	97/18866	9.42e-08	1.81e-06	1.29e-06	CXCR3/CCR4/CCR8/CXCR6/CXCR5/CCR7/CCL17	7
GO:1990869	BP	GO:1990869	cellular response to chemokine	7/73	97/18866	9.42e-08	1.81e-06	1.29e-06	CXCR3/CCR4/CCR8/CXCR6/CXCR5/CCR7/CCL17	7
GO:0050852	BP	GO:0050852	T cell receptor signaling pathway	9/73	206/18866	9.83e-08	1.87e-06	1.32e-06	PSMB9/HLA-DPB1/HLA-DRA/LILRB4/CD28/CTLA4/CCR7/CSK/FOXP3	9
GO:0002381	BP	GO:0002381	immunoglobulin production involved in immunoglobulin mediated immune response	6/73	61/18866	1.28e-07	2.39e-06	1.69e-06	C17orf99/CD28/BATF/AICDA/CD40/FOXP3	6
GO:0045589	BP	GO:0045589	regulation of regulatory T cell differentiation	5/73	32/18866	1.4e-07	2.57e-06	1.82e-06	LILRB4/CD28/CTLA4/IL2RA/FOXP3	5
GO:0030888	BP	GO:0030888	regulation of B cell proliferation	6/73	62/18866	1.41e-07	2.57e-06	1.82e-06	CTLA4/IKZF3/FCRL3/TNFRSF13C/CD40/CD74	6
GO:0002449	BP	GO:0002449	lymphocyte mediated immunity	11/73	366/18866	1.53e-07	2.75e-06	1.95e-06	LTA/C17orf99/CD28/CD19/BATF/CD27/AICDA/CD40/FOXP3/SLAMF7/CD74	11
GO:0046635	BP	GO:0046635	positive regulation of alpha-beta T cell activation	6/73	63/18866	1.55e-07	2.75e-06	1.95e-06	CD28/CD80/CD86/CD83/EBI3/FOXP3	6
GO:0002824	BP	GO:0002824	positive regulation of adaptive immune response based on somatic recombination of immune receptors built from immunoglobulin superfamily domains	7/73	105/18866	1.63e-07	2.84e-06	2.02e-06	LTA/C17orf99/CD28/TNFRSF13C/CD80/CD40/FOXP3	7
GO:0042130	BP	GO:0042130	negative regulation of T cell proliferation	6/73	64/18866	1.71e-07	2.95e-06	2.09e-06	CTLA4/IL2RA/CD80/PLA2G2D/CD86/FOXP3	6
GO:0046632	BP	GO:0046632	alpha-beta T cell differentiation	7/73	106/18866	1.74e-07	2.96e-06	2.1e-06	BATF/CD80/PLA2G2D/CD86/CD83/RELB/FOXP3	7
GO:0071356	BP	GO:0071356	cellular response to tumor necrosis factor	10/73	297/18866	2.08e-07	3.49e-06	2.48e-06	PSMB9/LTA/AIM2/TNFRSF13C/OTULIN/CD27/CCL17/CD40/TRAF1/TNFRSF9	10
GO:0032633	BP	GO:0032633	interleukin-4 production	5/73	35/18866	2.24e-07	3.67e-06	2.6e-06	CLECL1/CD28/CD86/CD83/FOXP3	5
GO:0002821	BP	GO:0002821	positive regulation of adaptive immune response	7/73	110/18866	2.24e-07	3.67e-06	2.6e-06	LTA/C17orf99/CD28/TNFRSF13C/CD80/CD40/FOXP3	7
GO:0007162	BP	GO:0007162	negative regulation of cell adhesion	10/73	301/18866	2.35e-07	3.81e-06	2.7e-06	TIGIT/CTLA4/IL2RA/LAX1/CD80/PLA2G2D/CD86/LPXN/FOXP3/CD74	10
GO:0060326	BP	GO:0060326	cell chemotaxis	10/73	311/18866	3.18e-07	5.08e-06	3.6e-06	CNR2/CXCR3/CCR4/CCR8/CXCR6/CXCR5/SLAMF8/CCR7/CCL17/CD74	10
GO:0034612	BP	GO:0034612	response to tumor necrosis factor	10/73	320/18866	4.13e-07	6.53e-06	4.62e-06	PSMB9/LTA/AIM2/TNFRSF13C/OTULIN/CD27/CCL17/CD40/TRAF1/TNFRSF9	10
GO:0050672	BP	GO:0050672	negative regulation of lymphocyte proliferation	6/73	79/18866	6.05e-07	9.44e-06	6.69e-06	CTLA4/IL2RA/CD80/PLA2G2D/CD86/FOXP3	6
GO:0032945	BP	GO:0032945	negative regulation of mononuclear cell proliferation	6/73	80/18866	6.52e-07	1.01e-05	7.13e-06	CTLA4/IL2RA/CD80/PLA2G2D/CD86/FOXP3	6
GO:0070664	BP	GO:0070664	negative regulation of leukocyte proliferation	6/73	86/18866	1e-06	1.53e-05	1.08e-05	CTLA4/IL2RA/CD80/PLA2G2D/CD86/FOXP3	6
GO:0032663	BP	GO:0032663	regulation of interleukin-2 production	5/73	49/18866	1.26e-06	1.88e-05	1.33e-05	CD28/CD80/CD86/CD83/FOXP3	5
GO:0045058	BP	GO:0045058	T cell selection	5/73	49/18866	1.26e-06	1.88e-05	1.33e-05	CD28/BATF/CCR7/FOXP3/CD74	5
GO:0002377	BP	GO:0002377	immunoglobulin production	8/73	210/18866	1.49e-06	2.19e-05	1.56e-05	C17orf99/CD28/FCRL3/BATF/CD86/AICDA/CD40/FOXP3	8
GO:0002204	BP	GO:0002204	somatic recombination of immunoglobulin genes involved in immune response	5/73	51/18866	1.54e-06	2.2e-05	1.56e-05	CD28/BATF/AICDA/CD40/FOXP3	5
GO:0002208	BP	GO:0002208	somatic diversification of immunoglobulins involved in immune response	5/73	51/18866	1.54e-06	2.2e-05	1.56e-05	CD28/BATF/AICDA/CD40/FOXP3	5
GO:0045190	BP	GO:0045190	isotype switching	5/73	51/18866	1.54e-06	2.2e-05	1.56e-05	CD28/BATF/AICDA/CD40/FOXP3	5
GO:0046634	BP	GO:0046634	regulation of alpha-beta T cell activation	6/73	97/18866	2.04e-06	2.87e-05	2.03e-05	CD28/CD80/CD86/CD83/EBI3/FOXP3	6
GO:0032623	BP	GO:0032623	interleukin-2 production	5/73	54/18866	2.06e-06	2.87e-05	2.03e-05	CD28/CD80/CD86/CD83/FOXP3	5
GO:0002822	BP	GO:0002822	regulation of adaptive immune response based on somatic recombination of immune receptors built from immunoglobulin superfamily domains	7/73	153/18866	2.09e-06	2.89e-05	2.05e-05	LTA/C17orf99/CD28/TNFRSF13C/CD80/CD40/FOXP3	7
GO:0002699	BP	GO:0002699	positive regulation of immune effector process	8/73	223/18866	2.33e-06	3.19e-05	2.26e-05	LTA/C17orf99/CD28/CD80/CD86/CD40/FOXP3/CD74	8
GO:0002712	BP	GO:0002712	regulation of B cell mediated immunity	5/73	56/18866	2.47e-06	3.27e-05	2.32e-05	LTA/C17orf99/CD28/CD40/FOXP3	5
GO:0002889	BP	GO:0002889	regulation of immunoglobulin mediated immune response	5/73	56/18866	2.47e-06	3.27e-05	2.32e-05	LTA/C17orf99/CD28/CD40/FOXP3	5
GO:0016447	BP	GO:0016447	somatic recombination of immunoglobulin gene segments	5/73	56/18866	2.47e-06	3.27e-05	2.32e-05	CD28/BATF/AICDA/CD40/FOXP3	5
GO:0002440	BP	GO:0002440	production of molecular mediator of immune response	9/73	306/18866	2.7e-06	3.54e-05	2.51e-05	C17orf99/CD28/FCRL3/BATF/CD86/AICDA/CD40/FOXP3/CD74	9
GO:0002507	BP	GO:0002507	tolerance induction	4/73	26/18866	2.89e-06	3.71e-05	2.63e-05	CCR4/ICOS/IL2RA/FOXP3	4
GO:0032743	BP	GO:0032743	positive regulation of interleukin-2 production	4/73	26/18866	2.89e-06	3.71e-05	2.63e-05	CD28/CD80/CD86/CD83	4
GO:0019882	BP	GO:0019882	antigen processing and presentation	8/73	232/18866	3.13e-06	3.98e-05	2.82e-05	HLA-DOB/PSMB9/HLA-DPB1/IFI30/HLA-DRA/CCR7/RELB/CD74	8
GO:0042093	BP	GO:0042093	T-helper cell differentiation	5/73	60/18866	3.49e-06	4.4e-05	3.12e-05	BATF/CD80/CD86/RELB/FOXP3	5
GO:0002819	BP	GO:0002819	regulation of adaptive immune response	7/73	168/18866	3.9e-06	4.86e-05	3.44e-05	LTA/C17orf99/CD28/TNFRSF13C/CD80/CD40/FOXP3	7
GO:0002335	BP	GO:0002335	mature B cell differentiation	4/73	28/18866	3.94e-06	4.87e-05	3.45e-05	C17orf99/CD19/SLAMF8/POU2AF1	4
GO:0002286	BP	GO:0002286	T cell activation involved in immune response	6/73	109/18866	4.03e-06	4.9e-05	3.47e-05	BATF/CD80/CD86/RELB/FOXP3/CD74	6
GO:0007204	BP	GO:0007204	positive regulation of cytosolic calcium ion concentration	9/73	322/18866	4.09e-06	4.9e-05	3.47e-05	CXCR3/CCR4/CCR8/CD19/CXCR6/CXCR5/MS4A1/CCR7/P2RY10	9
GO:0002260	BP	GO:0002260	lymphocyte homeostasis	5/73	62/18866	4.11e-06	4.9e-05	3.47e-05	TNFRSF13C/SIT1/IL2RA/FOXP3/CD74	5
GO:0002294	BP	GO:0002294	CD4-positive, alpha-beta T cell differentiation involved in immune response	5/73	62/18866	4.11e-06	4.9e-05	3.47e-05	BATF/CD80/CD86/RELB/FOXP3	5
GO:0002287	BP	GO:0002287	alpha-beta T cell activation involved in immune response	5/73	63/18866	4.46e-06	5.21e-05	3.69e-05	BATF/CD80/CD86/RELB/FOXP3	5
GO:0002293	BP	GO:0002293	alpha-beta T cell differentiation involved in immune response	5/73	63/18866	4.46e-06	5.21e-05	3.69e-05	BATF/CD80/CD86/RELB/FOXP3	5
GO:0045577	BP	GO:0045577	regulation of B cell differentiation	4/73	29/18866	4.55e-06	5.28e-05	3.74e-05	IKZF3/FCRL3/SLAMF8/CD27	4
GO:0002437	BP	GO:0002437	inflammatory response to antigenic stimulus	5/73	64/18866	4.82e-06	5.54e-05	3.92e-05	LTA/CD28/IL2RA/CCR7/PLA2G2D	5
GO:0043372	BP	GO:0043372	positive regulation of CD4-positive, alpha-beta T cell differentiation	4/73	30/18866	5.24e-06	5.97e-05	4.23e-05	CD80/CD86/CD83/FOXP3	4
GO:0002562	BP	GO:0002562	somatic diversification of immune receptors via germline recombination within a single locus	5/73	66/18866	5.61e-06	6.23e-05	4.42e-05	CD28/BATF/AICDA/CD40/FOXP3	5
GO:0016444	BP	GO:0016444	somatic cell DNA recombination	5/73	66/18866	5.61e-06	6.23e-05	4.42e-05	CD28/BATF/AICDA/CD40/FOXP3	5
GO:0016445	BP	GO:0016445	somatic diversification of immunoglobulins	5/73	66/18866	5.61e-06	6.23e-05	4.42e-05	CD28/BATF/AICDA/CD40/FOXP3	5
GO:0002637	BP	GO:0002637	regulation of immunoglobulin production	5/73	68/18866	6.51e-06	7.17e-05	5.08e-05	C17orf99/CD28/FCRL3/CD40/FOXP3	5
GO:0032673	BP	GO:0032673	regulation of interleukin-4 production	4/73	32/18866	6.83e-06	7.46e-05	5.29e-05	CD28/CD86/CD83/FOXP3	4
GO:0002861	BP	GO:0002861	regulation of inflammatory response to antigenic stimulus	4/73	33/18866	7.75e-06	8.39e-05	5.95e-05	LTA/CD28/CCR7/PLA2G2D	4
GO:0002292	BP	GO:0002292	T cell differentiation involved in immune response	5/73	71/18866	8.06e-06	8.65e-05	6.13e-05	BATF/CD80/CD86/RELB/FOXP3	5
GO:0045060	BP	GO:0045060	negative thymic T cell selection	3/73	11/18866	8.97e-06	9.55e-05	6.77e-05	CD28/CCR7/CD74	3
GO:0051480	BP	GO:0051480	regulation of cytosolic calcium ion concentration	9/73	357/18866	9.4e-06	9.93e-05	7.04e-05	CXCR3/CCR4/CCR8/CD19/CXCR6/CXCR5/MS4A1/CCR7/P2RY10	9
GO:0006874	BP	GO:0006874	cellular calcium ion homeostasis	10/73	456/18866	9.82e-06	0.0001029	7.29e-05	CXCR3/CCR4/CCR8/CD19/CXCR6/CXCR5/MS4A1/CCR7/CD40/P2RY10	10
GO:2000516	BP	GO:2000516	positive regulation of CD4-positive, alpha-beta T cell activation	4/73	36/18866	1.11e-05	0.000115028	8.15e-05	CD80/CD86/CD83/FOXP3	4
GO:0002517	BP	GO:0002517	T cell tolerance induction	3/73	12/18866	1.19e-05	0.000121008	8.58e-05	ICOS/IL2RA/FOXP3	3
GO:0002863	BP	GO:0002863	positive regulation of inflammatory response to antigenic stimulus	3/73	12/18866	1.19e-05	0.000121008	8.58e-05	LTA/CD28/CCR7	3
GO:0043383	BP	GO:0043383	negative T cell selection	3/73	12/18866	1.19e-05	0.000121008	8.58e-05	CD28/CCR7/CD74	3
GO:0002200	BP	GO:0002200	somatic diversification of immune receptors	5/73	77/18866	1.2e-05	0.000121008	8.58e-05	CD28/BATF/AICDA/CD40/FOXP3	5
GO:0055074	BP	GO:0055074	calcium ion homeostasis	10/73	468/18866	1.23e-05	0.000123022	8.72e-05	CXCR3/CCR4/CCR8/CD19/CXCR6/CXCR5/MS4A1/CCR7/CD40/P2RY10	10
GO:0006959	BP	GO:0006959	humoral immune response	9/73	377/18866	1.45e-05	0.000144066	0.000102102	LTA/PAX5/CD28/CD19/MS4A1/CCR7/CD83/POU2AF1/EBI3	9
GO:0048302	BP	GO:0048302	regulation of isotype switching to IgG isotypes	3/73	13/18866	1.55e-05	0.000152276	0.000107921	CD28/CD40/FOXP3	3
GO:0002714	BP	GO:0002714	positive regulation of B cell mediated immunity	4/73	40/18866	1.7e-05	0.00016463	0.000116676	LTA/C17orf99/CD28/CD40	4
GO:0002891	BP	GO:0002891	positive regulation of immunoglobulin mediated immune response	4/73	40/18866	1.7e-05	0.00016463	0.000116676	LTA/C17orf99/CD28/CD40	4
GO:0030890	BP	GO:0030890	positive regulation of B cell proliferation	4/73	41/18866	1.87e-05	0.000180558	0.000127965	FCRL3/TNFRSF13C/CD40/CD74	4
GO:0072503	BP	GO:0072503	cellular divalent inorganic cation homeostasis	10/73	492/18866	1.89e-05	0.000181046	0.000128311	CXCR3/CCR4/CCR8/CD19/CXCR6/CXCR5/MS4A1/CCR7/CD40/P2RY10	10
GO:0048291	BP	GO:0048291	isotype switching to IgG isotypes	3/73	14/18866	1.96e-05	0.000186265	0.00013201	CD28/CD40/FOXP3	3
GO:0002700	BP	GO:0002700	regulation of production of molecular mediator of immune response	6/73	144/18866	1.99e-05	0.000187664	0.000133001	C17orf99/CD28/FCRL3/CD40/FOXP3/CD74	6
GO:0001776	BP	GO:0001776	leukocyte homeostasis	5/73	86/18866	2.06e-05	0.000191925	0.000136021	TNFRSF13C/SIT1/IL2RA/FOXP3/CD74	5
GO:1902622	BP	GO:1902622	regulation of neutrophil migration	4/73	42/18866	2.07e-05	0.000191925	0.000136021	RHOH/SLAMF8/CCR7/CD74	4
GO:0050871	BP	GO:0050871	positive regulation of B cell activation	6/73	151/18866	2.6e-05	0.00024027	0.000170284	CD28/FCRL3/TNFRSF13C/CD27/CD40/CD74	6
GO:0030595	BP	GO:0030595	leukocyte chemotaxis	7/73	232/18866	3.18e-05	0.000290981	0.000206223	CNR2/CXCR3/CXCR5/SLAMF8/CCR7/CCL17/CD74	7
GO:0046638	BP	GO:0046638	positive regulation of alpha-beta T cell differentiation	4/73	47/18866	3.24e-05	0.000295127	0.000209162	CD80/CD86/CD83/FOXP3	4
GO:0043370	BP	GO:0043370	regulation of CD4-positive, alpha-beta T cell differentiation	4/73	48/18866	3.53e-05	0.000318804	0.000225942	CD80/CD86/CD83/FOXP3	4
GO:0050727	BP	GO:0050727	regulation of inflammatory response	9/73	425/18866	3.72e-05	0.000334084	0.000236771	LTA/CNR2/CD28/SLAMF8/OTULIN/IL2RA/CCR7/PLA2G2D/FOXP3	9
GO:0019886	BP	GO:0019886	antigen processing and presentation of exogenous peptide antigen via MHC class II	5/73	99/18866	4.07e-05	0.000362661	0.000257024	HLA-DOB/HLA-DPB1/IFI30/HLA-DRA/CD74	5
GO:0002495	BP	GO:0002495	antigen processing and presentation of peptide antigen via MHC class II	5/73	103/18866	4.92e-05	0.000435629	0.000308739	HLA-DOB/HLA-DPB1/IFI30/HLA-DRA/CD74	5
GO:0002504	BP	GO:0002504	antigen processing and presentation of peptide or polysaccharide antigen via MHC class II	5/73	104/18866	5.15e-05	0.000450178	0.00031905	HLA-DOB/HLA-DPB1/IFI30/HLA-DRA/CD74	5
GO:0032649	BP	GO:0032649	regulation of interferon-gamma production	5/73	104/18866	5.15e-05	0.000450178	0.00031905	LTA/HLA-DPB1/CCR7/EBI3/FOXP3	5
GO:0002708	BP	GO:0002708	positive regulation of lymphocyte mediated immunity	5/73	106/18866	5.65e-05	0.000489859	0.000347172	LTA/C17orf99/CD28/CD40/FOXP3	5
GO:0048872	BP	GO:0048872	homeostasis of number of cells	7/73	256/18866	5.93e-05	0.000510781	0.000362	CCR4/TNFRSF13C/SIT1/IL2RA/CCR7/FOXP3/CD74	7
GO:0009615	BP	GO:0009615	response to virus	8/73	349/18866	5.97e-05	0.000510781	0.000362	IKBKE/ISG20/AIM2/IL2RA/AICDA/POU2AF1/CD40/FOXP3	8
GO:0002577	BP	GO:0002577	regulation of antigen processing and presentation	3/73	20/18866	6.04e-05	0.000510781	0.000362	HLA-DOB/CCR7/CD74	3
GO:0042089	BP	GO:0042089	cytokine biosynthetic process	3/73	20/18866	6.04e-05	0.000510781	0.000362	CD28/CD80/FOXP3	3
GO:0002478	BP	GO:0002478	antigen processing and presentation of exogenous peptide antigen	6/73	177/18866	6.34e-05	0.000532114	0.000377119	HLA-DOB/PSMB9/HLA-DPB1/IFI30/HLA-DRA/CD74	6
GO:0051897	BP	GO:0051897	positive regulation of protein kinase B signaling	6/73	178/18866	6.54e-05	0.000545509	0.000386612	CD28/CD19/ICOS/CCR7/CD80/CD86	6
GO:0042107	BP	GO:0042107	cytokine metabolic process	3/73	21/18866	7.03e-05	0.000582973	0.000413164	CD28/CD80/FOXP3	3
GO:0019884	BP	GO:0019884	antigen processing and presentation of exogenous antigen	6/73	185/18866	8.09e-05	0.000664733	0.000471108	HLA-DOB/PSMB9/HLA-DPB1/IFI30/HLA-DRA/CD74	6
GO:0045061	BP	GO:0045061	thymic T cell selection	3/73	22/18866	8.12e-05	0.000664733	0.000471108	CD28/CCR7/CD74	3
GO:0032609	BP	GO:0032609	interferon-gamma production	5/73	115/18866	8.32e-05	0.000677286	0.000480005	LTA/HLA-DPB1/CCR7/EBI3/FOXP3	5
GO:0032653	BP	GO:0032653	regulation of interleukin-10 production	4/73	60/18866	8.54e-05	0.000690494	0.000489366	TIGIT/CD28/CD83/FOXP3	4
GO:0043491	BP	GO:0043491	protein kinase B signaling	7/73	278/18866	9.94e-05	0.000798642	0.000566012	CD28/CD19/ICOS/CCR7/CD80/CD86/CD40	7
GO:0032613	BP	GO:0032613	interleukin-10 production	4/73	63/18866	0.000103398	0.000820914	0.000581796	TIGIT/CD28/CD83/FOXP3	4
GO:2000514	BP	GO:2000514	regulation of CD4-positive, alpha-beta T cell activation	4/73	63/18866	0.000103398	0.000820914	0.000581796	CD80/CD86/CD83/FOXP3	4
GO:0048002	BP	GO:0048002	antigen processing and presentation of peptide antigen	6/73	194/18866	0.000105121	0.000829573	0.000587933	HLA-DOB/PSMB9/HLA-DPB1/IFI30/HLA-DRA/CD74	6
GO:0032753	BP	GO:0032753	positive regulation of interleukin-4 production	3/73	24/18866	0.000106114	0.000832389	0.00058993	CD28/CD86/FOXP3	3
GO:0046637	BP	GO:0046637	regulation of alpha-beta T cell differentiation	4/73	64/18866	0.000109969	0.000853381	0.000604807	CD80/CD86/CD83/FOXP3	4
GO:1990266	BP	GO:1990266	neutrophil migration	5/73	122/18866	0.000110093	0.000853381	0.000604807	RHOH/SLAMF8/CCR7/CCL17/CD74	5
GO:0007249	BP	GO:0007249	I-kappaB kinase/NF-kappaB signaling	7/73	286/18866	0.000118526	0.000913346	0.000647305	IKBKE/RHOH/CCR7/RELB/CD40/TRAF1/CD74	7
GO:0002685	BP	GO:0002685	regulation of leukocyte migration	6/73	212/18866	0.000170633	0.00130719	0.00092643	CXCR3/GCSAM/RHOH/SLAMF8/CCR7/CD74	6
GO:0001782	BP	GO:0001782	B cell homeostasis	3/73	29/18866	0.000188929	0.00143893	0.0010198	TNFRSF13C/FOXP3/CD74	3
GO:0002705	BP	GO:0002705	positive regulation of leukocyte mediated immunity	5/73	138/18866	0.000196241	0.00148598	0.00105314	LTA/C17orf99/CD28/CD40/FOXP3	5
GO:0033077	BP	GO:0033077	T cell differentiation in thymus	4/73	76/18866	0.000214421	0.00161432	0.0011441	CD28/CCR7/FOXP3/CD74	4
GO:0019722	BP	GO:0019722	calcium-mediated signaling	6/73	222/18866	0.000218974	0.00163918	0.00116172	CXCR3/CCR4/CCR8/CXCR6/CXCR5/CCR7	6
GO:0050858	BP	GO:0050858	negative regulation of antigen receptor-mediated signaling pathway	3/73	31/18866	0.000231125	0.00172031	0.00121921	LILRB4/FCRL3/LPXN	3
GO:0097530	BP	GO:0097530	granulocyte migration	5/73	150/18866	0.000288961	0.00213864	0.00151569	RHOH/SLAMF8/CCR7/CCL17/CD74	5
GO:0032496	BP	GO:0032496	response to lipopolysaccharide	7/73	334/18866	0.000306429	0.00225518	0.00159829	LTA/CNR2/CCR7/CD80/CD86/AICDA/CD40	7
GO:0002706	BP	GO:0002706	regulation of lymphocyte mediated immunity	5/73	154/18866	0.000326259	0.0023877	0.00169221	LTA/C17orf99/CD28/CD40/FOXP3	5
GO:0019058	BP	GO:0019058	viral life cycle	7/73	341/18866	0.000347259	0.00252727	0.00179112	CD28/CXCR6/ISG20/CD80/CD86/AICDA/CD74	7
GO:0043368	BP	GO:0043368	positive T cell selection	3/73	36/18866	0.000362068	0.0026061	0.00184699	BATF/FOXP3/CD74	3
GO:0045622	BP	GO:0045622	regulation of T-helper cell differentiation	3/73	36/18866	0.000362068	0.0026061	0.00184699	CD80/CD86/FOXP3	3
GO:0045191	BP	GO:0045191	regulation of isotype switching	3/73	37/18866	0.000392924	0.00281273	0.00199344	CD28/CD40/FOXP3	3
GO:0032733	BP	GO:0032733	positive regulation of interleukin-10 production	3/73	38/18866	0.000425422	0.00301245	0.00213498	TIGIT/CD28/CD83	3
GO:0043029	BP	GO:0043029	T cell homeostasis	3/73	38/18866	0.000425422	0.00301245	0.00213498	SIT1/IL2RA/FOXP3	3
GO:0043122	BP	GO:0043122	regulation of I-kappaB kinase/NF-kappaB signaling	6/73	252/18866	0.000431226	0.00303713	0.00215247	IKBKE/RHOH/CCR7/CD40/TRAF1/CD74	6
GO:0051896	BP	GO:0051896	regulation of protein kinase B signaling	6/73	253/18866	0.000440364	0.0030849	0.00218633	CD28/CD19/ICOS/CCR7/CD80/CD86	6
GO:0002237	BP	GO:0002237	response to molecule of bacterial origin	7/73	356/18866	0.00044951	0.00313222	0.00221986	LTA/CNR2/CCR7/CD80/CD86/AICDA/CD40	7
GO:0042092	BP	GO:0042092	type 2 immune response	3/73	39/18866	0.000459598	0.00318557	0.00225767	BATF/CD86/CD74	3
GO:0001818	BP	GO:0001818	negative regulation of cytokine production	7/73	360/18866	0.000480488	0.00331284	0.00234787	IKBKE/TIGIT/CCR7/CD83/RELB/CSK/FOXP3	7
GO:0002702	BP	GO:0002702	positive regulation of production of molecular mediator of immune response	4/73	100/18866	0.000611129	0.00419151	0.0029706	C17orf99/CD28/CD40/CD74	4
GO:0002664	BP	GO:0002664	regulation of T cell tolerance induction	2/73	10/18866	0.000651345	0.00439031	0.00311149	IL2RA/FOXP3	2
GO:0002676	BP	GO:0002676	regulation of chronic inflammatory response	2/73	10/18866	0.000651345	0.00439031	0.00311149	LTA/FOXP3	2
GO:0048304	BP	GO:0048304	positive regulation of isotype switching to IgG isotypes	2/73	10/18866	0.000651345	0.00439031	0.00311149	CD28/CD40	2
GO:0042088	BP	GO:0042088	T-helper 1 type immune response	3/73	44/18866	0.000656871	0.00439031	0.00311149	CD80/EBI3/RELB	3
GO:0097028	BP	GO:0097028	dendritic cell differentiation	3/73	44/18866	0.000656871	0.00439031	0.00311149	BATF/CCR7/RELB	3
GO:0002639	BP	GO:0002639	positive regulation of immunoglobulin production	3/73	45/18866	0.000701843	0.00466708	0.00330764	C17orf99/CD28/CD40	3
GO:0031349	BP	GO:0031349	positive regulation of defense response	7/73	385/18866	0.000714922	0.00473004	0.00335226	IKBKE/PSMB9/LTA/CD28/AIM2/CCR7/RELB	7
GO:0038061	BP	GO:0038061	NIK/NF-kappaB signaling	5/73	184/18866	0.000734217	0.00480938	0.0034085	IKBKE/PSMB9/CD27/CD86/RELB	5
GO:1902106	BP	GO:1902106	negative regulation of leukocyte differentiation	4/73	105/18866	0.000734257	0.00480938	0.0034085	LILRB4/CTLA4/FOXP3/CD74	4
GO:0045581	BP	GO:0045581	negative regulation of T cell differentiation	3/73	46/18866	0.000748732	0.0048798	0.0034584	CTLA4/FOXP3/CD74	3
GO:0002604	BP	GO:0002604	regulation of dendritic cell antigen processing and presentation	2/73	11/18866	0.000794095	0.00514982	0.00364977	CCR7/CD74	2
GO:0071887	BP	GO:0071887	leukocyte apoptotic process	4/73	108/18866	0.000816027	0.00526599	0.0037321	CD27/IL2RA/CCR7/CD74	4
GO:2000107	BP	GO:2000107	negative regulation of leukocyte apoptotic process	3/73	49/18866	0.00090122	0.00578724	0.00410153	CD27/CCR7/CD74	3
GO:0002468	BP	GO:0002468	dendritic cell antigen processing and presentation	2/73	12/18866	0.000950529	0.00607411	0.00430483	CCR7/CD74	2
GO:0050728	BP	GO:0050728	negative regulation of inflammatory response	5/73	196/18866	0.000974854	0.00619931	0.00439357	CNR2/SLAMF8/OTULIN/IL2RA/FOXP3	5
GO:0072676	BP	GO:0072676	lymphocyte migration	4/73	117/18866	0.00109976	0.00695981	0.00493255	CXCR3/GCSAM/CCR7/CCL17	4
GO:0034341	BP	GO:0034341	response to interferon-gamma	5/73	202/18866	0.0011151	0.00702302	0.00497734	HLA-DPB1/IFI30/HLA-DRA/CCL17/CD40	5
GO:0002638	BP	GO:0002638	negative regulation of immunoglobulin production	2/73	13/18866	0.00112054	0.00702349	0.00497767	FCRL3/FOXP3	2
GO:0032655	BP	GO:0032655	regulation of interleukin-12 production	3/73	55/18866	0.00126217	0.00783621	0.00555367	TIGIT/CCR7/CD40	3
GO:0045620	BP	GO:0045620	negative regulation of lymphocyte differentiation	3/73	55/18866	0.00126217	0.00783621	0.00555367	CTLA4/FOXP3/CD74	3
GO:0045591	BP	GO:0045591	positive regulation of regulatory T cell differentiation	2/73	14/18866	0.00130403	0.00805791	0.00571079	LILRB4/FOXP3	2
GO:0002573	BP	GO:0002573	myeloid leukocyte differentiation	5/73	210/18866	0.00132475	0.0081475	0.00577429	LILRB4/BATF/CCR7/RELB/CD74	5
GO:0002703	BP	GO:0002703	regulation of leukocyte mediated immunity	5/73	211/18866	0.00135286	0.00828155	0.00586929	LTA/C17orf99/CD28/CD40/FOXP3	5
GO:0002698	BP	GO:0002698	negative regulation of immune effector process	4/73	124/18866	0.00136364	0.00830868	0.00588851	FCRL3/SLAMF8/IL2RA/FOXP3	4
GO:0032615	BP	GO:0032615	interleukin-12 production	3/73	57/18866	0.00139994	0.00849036	0.00601727	TIGIT/CCR7/CD40	3
GO:0019079	BP	GO:0019079	viral genome replication	4/73	127/18866	0.0014892	0.00893708	0.00633388	CD28/CXCR6/ISG20/AICDA	4
GO:0002864	BP	GO:0002864	regulation of acute inflammatory response to antigenic stimulus	2/73	15/18866	0.00150088	0.00893708	0.00633388	CCR7/PLA2G2D	2
GO:0023035	BP	GO:0023035	CD40 signaling pathway	2/73	15/18866	0.00150088	0.00893708	0.00633388	CD86/CD40	2
GO:0045064	BP	GO:0045064	T-helper 2 cell differentiation	2/73	15/18866	0.00150088	0.00893708	0.00633388	BATF/CD86	2
GO:0097529	BP	GO:0097529	myeloid leukocyte migration	5/73	222/18866	0.00169205	0.0100298	0.0071083	RHOH/SLAMF8/CCR7/CCL17/CD74	5
GO:0002830	BP	GO:0002830	positive regulation of type 2 immune response	2/73	16/18866	0.00171101	0.0100512	0.00712348	CD86/CD74	2
GO:0042035	BP	GO:0042035	regulation of cytokine biosynthetic process	2/73	16/18866	0.00171101	0.0100512	0.00712348	CD80/FOXP3	2
GO:0019932	BP	GO:0019932	second-messenger-mediated signaling	7/73	456/18866	0.00189809	0.0111004	0.00786708	CNR2/CXCR3/CCR4/CCR8/CXCR6/CXCR5/CCR7	7
GO:0002643	BP	GO:0002643	regulation of tolerance induction	2/73	17/18866	0.00193429	0.0111627	0.00791119	IL2RA/FOXP3	2
GO:0032695	BP	GO:0032695	negative regulation of interleukin-12 production	2/73	17/18866	0.00193429	0.0111627	0.00791119	TIGIT/CCR7	2
GO:0048535	BP	GO:0048535	lymph node development	2/73	17/18866	0.00193429	0.0111627	0.00791119	LTA/CXCR5	2
GO:1905268	BP	GO:1905268	negative regulation of chromatin organization	3/73	64/18866	0.00195521	0.0112339	0.00796166	PAX5/AICDA/FOXP3	3
GO:0046330	BP	GO:0046330	positive regulation of JNK cascade	4/73	138/18866	0.0020187	0.011548	0.00818428	CD27/CCR7/MAP4K1/TRAF1	4
GO:0032729	BP	GO:0032729	positive regulation of interferon-gamma production	3/73	65/18866	0.00204417	0.0116429	0.0082515	LTA/HLA-DPB1/EBI3	3
GO:0043011	BP	GO:0043011	myeloid dendritic cell differentiation	2/73	18/18866	0.00217065	0.0123097	0.00872412	BATF/RELB	2
GO:0002922	BP	GO:0002922	positive regulation of humoral immune response	2/73	19/18866	0.00241995	0.0135476	0.00960144	LTA/CCR7	2
GO:0043373	BP	GO:0043373	CD4-positive, alpha-beta T cell lineage commitment	2/73	19/18866	0.00241995	0.0135476	0.00960144	BATF/FOXP3	2
GO:0045063	BP	GO:0045063	T-helper 1 cell differentiation	2/73	19/18866	0.00241995	0.0135476	0.00960144	CD80/RELB	2
GO:0002544	BP	GO:0002544	chronic inflammatory response	2/73	20/18866	0.00268212	0.0149514	0.0105963	LTA/FOXP3	2
GO:0070227	BP	GO:0070227	lymphocyte apoptotic process	3/73	73/18866	0.00284713	0.015804	0.0112006	CD27/IL2RA/CD74	3
GO:0002363	BP	GO:0002363	alpha-beta T cell lineage commitment	2/73	21/18866	0.00295705	0.0162762	0.0115352	BATF/FOXP3	2
GO:0046641	BP	GO:0046641	positive regulation of alpha-beta T cell proliferation	2/73	21/18866	0.00295705	0.0162762	0.0115352	CD28/EBI3	2
GO:1903900	BP	GO:1903900	regulation of viral life cycle	4/73	157/18866	0.00321801	0.0174917	0.0123967	CD28/ISG20/AICDA/CD74	4
GO:0051607	BP	GO:0051607	defense response to virus	5/73	258/18866	0.00324347	0.0174917	0.0123967	ISG20/AIM2/IL2RA/AICDA/CD40	5
GO:0002313	BP	GO:0002313	mature B cell differentiation involved in immune response	2/73	22/18866	0.00324464	0.0174917	0.0123967	C17orf99/POU2AF1	2
GO:0043369	BP	GO:0043369	CD4-positive or CD8-positive, alpha-beta T cell lineage commitment	2/73	22/18866	0.00324464	0.0174917	0.0123967	BATF/FOXP3	2
GO:0045624	BP	GO:0045624	positive regulation of T-helper cell differentiation	2/73	22/18866	0.00324464	0.0174917	0.0123967	CD80/CD86	2
GO:1903707	BP	GO:1903707	negative regulation of hemopoiesis	4/73	158/18866	0.00329206	0.0176746	0.0125263	LILRB4/CTLA4/FOXP3/CD74	4
GO:0032675	BP	GO:0032675	regulation of interleukin-6 production	4/73	159/18866	0.00336726	0.0179314	0.0127083	POU2AF1/CSK/FOXP3/CD74	4
GO:0050777	BP	GO:0050777	negative regulation of immune response	4/73	159/18866	0.00336726	0.0179314	0.0127083	CTLA4/SLAMF8/IL2RA/FOXP3	4
GO:0002407	BP	GO:0002407	dendritic cell chemotaxis	2/73	24/18866	0.00385739	0.0203757	0.0144406	SLAMF8/CCR7	2
GO:0002438	BP	GO:0002438	acute inflammatory response to antigenic stimulus	2/73	24/18866	0.00385739	0.0203757	0.0144406	CCR7/PLA2G2D	2
GO:0031348	BP	GO:0031348	negative regulation of defense response	5/73	269/18866	0.00387419	0.0203823	0.0144453	CNR2/SLAMF8/OTULIN/IL2RA/FOXP3	5
GO:0032635	BP	GO:0032635	interleukin-6 production	4/73	170/18866	0.0042732	0.0223023	0.0158061	POU2AF1/CSK/FOXP3/CD74	4
GO:0032874	BP	GO:0032874	positive regulation of stress-activated MAPK cascade	4/73	170/18866	0.0042732	0.0223023	0.0158061	CD27/CCR7/MAP4K1/TRAF1	4
GO:0070304	BP	GO:0070304	positive regulation of stress-activated protein kinase signaling cascade	4/73	172/18866	0.00445393	0.0231533	0.0164092	CD27/CCR7/MAP4K1/TRAF1	4
GO:0042832	BP	GO:0042832	defense response to protozoan	2/73	26/18866	0.00451959	0.0232201	0.0164565	BATF/CD40	2
GO:0090023	BP	GO:0090023	positive regulation of neutrophil chemotaxis	2/73	26/18866	0.00451959	0.0232201	0.0164565	CCR7/CD74	2
GO:2000106	BP	GO:2000106	regulation of leukocyte apoptotic process	3/73	86/18866	0.00451994	0.0232201	0.0164565	CD27/CCR7/CD74	3
GO:0001562	BP	GO:0001562	response to protozoan	2/73	27/18866	0.00486899	0.0248186	0.0175894	BATF/CD40	2
GO:0072539	BP	GO:0072539	T-helper 17 cell differentiation	2/73	27/18866	0.00486899	0.0248186	0.0175894	BATF/FOXP3	2
GO:0002831	BP	GO:0002831	regulation of response to biotic stimulus	6/73	409/18866	0.0050175	0.0254764	0.0180556	IKBKE/PSMB9/AIM2/SLAMF8/IL2RA/RELB	6
GO:0002360	BP	GO:0002360	T cell lineage commitment	2/73	28/18866	0.00523046	0.0263535	0.0186772	BATF/FOXP3	2
GO:0045830	BP	GO:0045830	positive regulation of isotype switching	2/73	28/18866	0.00523046	0.0263535	0.0186772	CD28/CD40	2
GO:0060333	BP	GO:0060333	interferon-gamma-mediated signaling pathway	3/73	91/18866	0.00529219	0.0265623	0.0188252	HLA-DPB1/IFI30/HLA-DRA	3
GO:0071346	BP	GO:0071346	cellular response to interferon-gamma	4/73	182/18866	0.00543527	0.0271764	0.0192604	HLA-DPB1/IFI30/HLA-DRA/CCL17	4
GO:0001959	BP	GO:0001959	regulation of cytokine-mediated signaling pathway	4/73	183/18866	0.00554072	0.0275832	0.0195487	IKBKE/OTULIN/TRAF1/CD74	4
GO:0001773	BP	GO:0001773	myeloid dendritic cell activation	2/73	29/18866	0.00560391	0.0275832	0.0195487	BATF/RELB	2
GO:0036336	BP	GO:0036336	dendritic cell migration	2/73	29/18866	0.00560391	0.0275832	0.0195487	SLAMF8/CCR7	2
GO:0071624	BP	GO:0071624	positive regulation of granulocyte chemotaxis	2/73	29/18866	0.00560391	0.0275832	0.0195487	CCR7/CD74	2
GO:0032088	BP	GO:0032088	negative regulation of NF-kappaB transcription factor activity	3/73	93/18866	0.00562193	0.0275832	0.0195487	AIM2/OTULIN/FOXP3	3
GO:0046328	BP	GO:0046328	regulation of JNK cascade	4/73	184/18866	0.00564753	0.0276055	0.0195645	CD27/CCR7/MAP4K1/TRAF1	4
GO:0035666	BP	GO:0035666	TRIF-dependent toll-like receptor signaling pathway	2/73	30/18866	0.00598924	0.0291669	0.0206711	IKBKE/CD40	2
GO:0006310	BP	GO:0006310	DNA recombination	5/73	299/18866	0.00603622	0.0292869	0.0207561	CD28/BATF/AICDA/CD40/FOXP3	5
GO:0043123	BP	GO:0043123	positive regulation of I-kappaB kinase/NF-kappaB signaling	4/73	188/18866	0.00608855	0.0294317	0.0208588	IKBKE/CCR7/CD40/CD74	4
GO:0002828	BP	GO:0002828	regulation of type 2 immune response	2/73	31/18866	0.00638635	0.0304222	0.0215608	CD86/CD74	2
GO:0070229	BP	GO:0070229	negative regulation of lymphocyte apoptotic process	2/73	31/18866	0.00638635	0.0304222	0.0215608	CD27/CD74	2
GO:0072538	BP	GO:0072538	T-helper 17 type immune response	2/73	31/18866	0.00638635	0.0304222	0.0215608	BATF/FOXP3	2
GO:1902624	BP	GO:1902624	positive regulation of neutrophil migration	2/73	31/18866	0.00638635	0.0304222	0.0215608	CCR7/CD74	2
GO:0045088	BP	GO:0045088	regulation of innate immune response	5/73	307/18866	0.00673271	0.031956	0.0226478	IKBKE/PSMB9/AIM2/SLAMF8/RELB	5
GO:0035456	BP	GO:0035456	response to interferon-beta	2/73	32/18866	0.00679515	0.0320203	0.0226934	IKBKE/AIM2	2
GO:0050869	BP	GO:0050869	negative regulation of B cell activation	2/73	32/18866	0.00679515	0.0320203	0.0226934	CTLA4/FOXP3	2
GO:0045069	BP	GO:0045069	regulation of viral genome replication	3/73	100/18866	0.00687195	0.0322662	0.0228676	CD28/ISG20/AICDA	3
GO:0060759	BP	GO:0060759	regulation of response to cytokine stimulus	4/73	196/18866	0.00703825	0.032929	0.0233374	IKBKE/OTULIN/TRAF1/CD74	4
GO:0043552	BP	GO:0043552	positive regulation of phosphatidylinositol 3-kinase activity	2/73	33/18866	0.00721555	0.0334006	0.0236716	CD19/CCR7	2
GO:0046640	BP	GO:0046640	regulation of alpha-beta T cell proliferation	2/73	33/18866	0.00721555	0.0334006	0.0236716	CD28/EBI3	2
GO:0090022	BP	GO:0090022	regulation of neutrophil chemotaxis	2/73	33/18866	0.00721555	0.0334006	0.0236716	CCR7/CD74	2
GO:0030593	BP	GO:0030593	neutrophil chemotaxis	3/73	103/18866	0.00745419	0.0343837	0.0243684	CCR7/CCL17/CD74	3
GO:0002756	BP	GO:0002756	MyD88-independent toll-like receptor signaling pathway	2/73	34/18866	0.00764745	0.0351514	0.0249125	IKBKE/CD40	2
GO:0002221	BP	GO:0002221	pattern recognition receptor signaling pathway	4/73	201/18866	0.00767899	0.035173	0.0249278	IKBKE/FCRL3/OTULIN/CD40	4
GO:0032735	BP	GO:0032735	positive regulation of interleukin-12 production	2/73	35/18866	0.00809076	0.0369299	0.0261729	CCR7/CD40	2
GO:0000018	BP	GO:0000018	regulation of DNA recombination	3/73	107/18866	0.00827472	0.0376385	0.0266751	CD28/CD40/FOXP3	3
GO:0002701	BP	GO:0002701	negative regulation of production of molecular mediator of immune response	2/73	36/18866	0.00854539	0.0386016	0.0273576	FCRL3/FOXP3	2
GO:0046633	BP	GO:0046633	alpha-beta T cell proliferation	2/73	36/18866	0.00854539	0.0386016	0.0273576	CD28/EBI3	2
GO:0071222	BP	GO:0071222	cellular response to lipopolysaccharide	4/73	208/18866	0.00863899	0.0388903	0.0275623	CD80/CD86/AICDA/CD40	4
GO:0090218	BP	GO:0090218	positive regulation of lipid kinase activity	2/73	37/18866	0.00901124	0.0404272	0.0286515	CD19/CCR7	2
GO:0007254	BP	GO:0007254	JNK cascade	4/73	213/18866	0.00937083	0.0417544	0.0295921	CD27/CCR7/MAP4K1/TRAF1	4
GO:0045089	BP	GO:0045089	positive regulation of innate immune response	4/73	213/18866	0.00937083	0.0417544	0.0295921	IKBKE/PSMB9/AIM2/RELB	4
GO:0050792	BP	GO:0050792	regulation of viral process	4/73	217/18866	0.0099846	0.0443384	0.0314234	CD28/ISG20/AICDA/CD74	4
GO:0043405	BP	GO:0043405	regulation of MAP kinase activity	5/73	342/18866	0.0104501	0.0462486	0.0327772	LAX1/MAP4K1/CSK/CD40/CD74	5
GO:0071219	BP	GO:0071219	cellular response to molecule of bacterial origin	4/73	222/18866	0.0107879	0.0475828	0.0337228	CD80/CD86/AICDA/CD40	4
GO:0009897	CC	GO:0009897	external side of plasma membrane	22/73	417/19559	9.33e-20	9.24e-18	5.99e-18	CXCR3/CCR4/CCR8/CD28/CD19/CXCR6/ICOS/CTLA4/CXCR5/TNFRSF13C/MS4A1/CD27/IL2RA/CCR7/CD80/CD86/CD83/CD79A/EBI3/CD40/TNFRSF9/CD74	22
GO:0042613	CC	GO:0042613	MHC class II protein complex	4/73	16/19559	3.14e-07	1.55e-05	1.01e-05	HLA-DOB/HLA-DPB1/HLA-DRA/CD74	4
GO:0042611	CC	GO:0042611	MHC protein complex	4/73	25/19559	2.13e-06	7.02e-05	4.56e-05	HLA-DOB/HLA-DPB1/HLA-DRA/CD74	4
GO:0045334	CC	GO:0045334	clathrin-coated endocytic vesicle	4/73	59/19559	6.96e-05	0.0017222	0.00111701	HLA-DPB1/HLA-DRA/CTLA4/CD74	4
GO:0071556	CC	GO:0071556	integral component of lumenal side of endoplasmic reticulum membrane	3/73	29/19559	0.000169984	0.00280473	0.00181912	HLA-DPB1/HLA-DRA/CD74	3
GO:0098553	CC	GO:0098553	lumenal side of endoplasmic reticulum membrane	3/73	29/19559	0.000169984	0.00280473	0.00181912	HLA-DPB1/HLA-DRA/CD74	3
GO:0098576	CC	GO:0098576	lumenal side of membrane	3/73	36/19559	0.000325986	0.00403407	0.00261646	HLA-DPB1/HLA-DRA/CD74	3
GO:0098636	CC	GO:0098636	protein complex involved in cell adhesion	3/73	36/19559	0.000325986	0.00403407	0.00261646	CD28/CTLA4/CD80	3
GO:0030669	CC	GO:0030669	clathrin-coated endocytic vesicle membrane	3/73	40/19559	0.000446283	0.00490911	0.00318401	HLA-DPB1/HLA-DRA/CD74	3
GO:0030136	CC	GO:0030136	clathrin-coated vesicle	5/73	194/19559	0.000793182	0.0078525	0.00509306	HLA-DPB1/HLA-DRA/CTLA4/NECAP2/CD74	5
GO:0030665	CC	GO:0030665	clathrin-coated vesicle membrane	4/73	118/19559	0.000994128	0.00894715	0.00580304	HLA-DPB1/HLA-DRA/NECAP2/CD74	4
GO:0012507	CC	GO:0012507	ER to Golgi transport vesicle membrane	3/73	62/19559	0.00161088	0.0132898	0.00861963	HLA-DPB1/HLA-DRA/CD74	3
GO:0030662	CC	GO:0030662	coated vesicle membrane	4/73	183/19559	0.00488491	0.0323771	0.0209995	HLA-DPB1/HLA-DRA/NECAP2/CD74	4
GO:0030135	CC	GO:0030135	coated vesicle	5/73	298/19559	0.00512596	0.0323771	0.0209995	HLA-DPB1/HLA-DRA/CTLA4/NECAP2/CD74	5
GO:0032588	CC	GO:0032588	trans-Golgi network membrane	3/73	94/19559	0.00524362	0.0323771	0.0209995	HLA-DPB1/HLA-DRA/CD74	3
GO:0030134	CC	GO:0030134	COPII-coated ER to Golgi transport vesicle	3/73	95/19559	0.00540026	0.0323771	0.0209995	HLA-DPB1/HLA-DRA/CD74	3
GO:0043202	CC	GO:0043202	lysosomal lumen	3/73	96/19559	0.0055597	0.0323771	0.0209995	IFI30/GM2A/CD74	3
GO:0016605	CC	GO:0016605	PML body	3/73	102/19559	0.00657571	0.0361664	0.0234572	IKBKE/ISG20/SP140	3
GO:0030660	CC	GO:0030660	Golgi-associated vesicle membrane	3/73	112/19559	0.00850074	0.0442933	0.0287282	HLA-DPB1/HLA-DRA/CD74	3
GO:0001772	CC	GO:0001772	immunological synapse	2/73	39/19559	0.00931219	0.0460953	0.029897	CD28/RHOH	2
GO:0140375	MF	GO:0140375	immune receptor activity	12/71	135/18352	1.35e-13	2.12e-11	1.69e-11	HLA-DOB/HLA-DRA/CXCR3/CCR4/CCR8/CXCR6/CXCR5/IL2RA/CCR7/EBI3/IL21R/CD74	12
GO:0004896	MF	GO:0004896	cytokine receptor activity	10/71	97/18352	3.74e-12	2.94e-10	2.35e-10	CXCR3/CCR4/CCR8/CXCR6/CXCR5/IL2RA/CCR7/EBI3/IL21R/CD74	10
GO:0019955	MF	GO:0019955	cytokine binding	10/71	135/18352	1.04e-10	5.47e-09	4.36e-09	CXCR3/CCR4/CCR8/CXCR6/CXCR5/IL2RA/CCR7/EBI3/TNFRSF9/CD74	10
GO:0016493	MF	GO:0016493	C-C chemokine receptor activity	6/71	23/18352	2.59e-10	1.02e-08	8.11e-09	CXCR3/CCR4/CCR8/CXCR6/CXCR5/CCR7	6
GO:0019957	MF	GO:0019957	C-C chemokine binding	6/71	24/18352	3.44e-10	1.08e-08	8.62e-09	CXCR3/CCR4/CCR8/CXCR6/CXCR5/CCR7	6
GO:0001637	MF	GO:0001637	G protein-coupled chemoattractant receptor activity	6/71	26/18352	5.85e-10	1.31e-08	1.05e-08	CXCR3/CCR4/CCR8/CXCR6/CXCR5/CCR7	6
GO:0004950	MF	GO:0004950	chemokine receptor activity	6/71	26/18352	5.85e-10	1.31e-08	1.05e-08	CXCR3/CCR4/CCR8/CXCR6/CXCR5/CCR7	6
GO:0019956	MF	GO:0019956	chemokine binding	6/71	33/18352	2.76e-09	5.41e-08	4.32e-08	CXCR3/CCR4/CCR8/CXCR6/CXCR5/CCR7	6
GO:0023026	MF	GO:0023026	MHC class II protein complex binding	4/71	16/18352	3.61e-07	6.3e-06	5.03e-06	HLA-DOB/HLA-DRA/MS4A1/CD74	4
GO:0015026	MF	GO:0015026	coreceptor activity	5/71	48/18352	1.13e-06	1.77e-05	1.42e-05	CCR8/CD28/CXCR6/CD80/CD86	5
GO:0023023	MF	GO:0023023	MHC protein complex binding	4/71	25/18352	2.45e-06	3.49e-05	2.79e-05	HLA-DOB/HLA-DRA/MS4A1/CD74	4
GO:0008528	MF	GO:0008528	G protein-coupled peptide receptor activity	6/71	148/18352	2.31e-05	0.000302443	0.000241306	CXCR3/CCR4/CCR8/CXCR6/CXCR5/CCR7	6
GO:0001653	MF	GO:0001653	peptide receptor activity	6/71	152/18352	2.69e-05	0.000324557	0.000258949	CXCR3/CCR4/CCR8/CXCR6/CXCR5/CCR7	6
GO:0032395	MF	GO:0032395	MHC class II receptor activity	2/71	10/18352	0.000650899	0.00729937	0.00582383	HLA-DOB/HLA-DRA	2
GO:0003823	MF	GO:0003823	antigen binding	4/71	168/18352	0.00408843	0.0410127	0.0327222	HLA-DPB1/HLA-DRA/LILRB4/CD40	4
GO:0043027	MF	GO:0043027	cysteine-type endopeptidase inhibitor activity involved in apoptotic process	2/71	25/18352	0.00417964	0.0410127	0.0327222	TNFAIP8/CD27	2

## Sheet: S4
GSEA enrichment results of high and low CCL22 subgroup in TCGA COAD
c2.cp.kegg.v7.0.symbols
	ID	Description	setSize	enrichmentScore	NES	pvalue	p.adjust	qvalues	rank	leading_edge	core_enrichment
KEGG_ALLOGRAFT_REJECTION	KEGG_ALLOGRAFT_REJECTION	KEGG_ALLOGRAFT_REJECTION	35	-0.823162	-3.19031	1e-10	5.60606e-10	2.39234e-10	5407	tags=71%, list=10%, signal=65%	HLA-DMA/PRF1/IL5/HLA-DRB1/CD40/HLA-DPB1/HLA-DMB/HLA-DQB1/IFNG/FASLG/HLA-DPA1/IL10/HLA-DRA/CD80/TNF/HLA-DQA2/CD86/HLA-DOA/IL2/HLA-DOB/CD40LG/HLA-DQA1/HLA-DRB5/CD28/IL12B
KEGG_ARRHYTHMOGENIC_RIGHT_VENTRICULAR_CARDIOMYOPATHY_ARVC	KEGG_ARRHYTHMOGENIC_RIGHT_VENTRICULAR_CARDIOMYOPATHY_ARVC	KEGG_ARRHYTHMOGENIC_RIGHT_VENTRICULAR_CARDIOMYOPATHY_ARVC	74	-0.640861	-2.94558	1e-10	5.60606e-10	2.39234e-10	7905	tags=47%, list=14%, signal=41%	CACNG2/RYR2/CACNB2/ITGA2B/LEF1/ITGA1/ITGAV/DMD/ITGB7/CACNG5/ITGA7/ITGA10/CACNB4/TCF7L1/CACNG4/ITGA8/CACNG6/ACTN2/ACTN3/GJA1/SLC8A1/ITGA5/SGCA/ITGB3/CACNG7/CDH2/ITGA11/CTNNA3/LAMA2/ITGA4/CACNA2D3/SGCG/DES/SGCD/CACNA2D1
KEGG_ASTHMA	KEGG_ASTHMA	KEGG_ASTHMA	28	-0.851955	-3.12369	1e-10	5.60606e-10	2.39234e-10	5407	tags=82%, list=10%, signal=74%	HLA-DMA/PRG2/IL5/HLA-DRB1/CD40/HLA-DPB1/HLA-DMB/HLA-DQB1/HLA-DPA1/IL13/IL10/HLA-DRA/TNF/HLA-DQA2/FCER1G/FCER1A/HLA-DOA/HLA-DOB/CD40LG/HLA-DQA1/CCL11/HLA-DRB5/MS4A2
KEGG_AXON_GUIDANCE	KEGG_AXON_GUIDANCE	KEGG_AXON_GUIDANCE	128	-0.522829	-2.66596	1e-10	5.60606e-10	2.39234e-10	9816	tags=38%, list=18%, signal=32%	KRAS/EFNA5/GNAI1/GNAI2/SEMA6C/ROBO3/NFAT5/ITGB1/SRGAP1/EPHB6/SEMA4A/SRGAP2/ABLIM3/FES/NFATC2/ROCK1/UNC5D/UNC5B/SEMA6A/CHP2/DCC/ROBO1/CXCR4/FYN/RAC2/NFATC1/EFNB3/SEMA6B/SEMA7A/NTN1/SEMA3E/NTNG1/CFL2/NRP1/EPHA3/SEMA6D/PLXNC1/DPYSL5/CXCL12/SLIT2/UNC5C/SEMA3D/SEMA3G/EPHA7/EPHA5/PAK3/SLIT3/EPHA6/LRRC4C
KEGG_B_CELL_RECEPTOR_SIGNALING_PATHWAY	KEGG_B_CELL_RECEPTOR_SIGNALING_PATHWAY	KEGG_B_CELL_RECEPTOR_SIGNALING_PATHWAY	75	-0.639718	-2.9428	1e-10	5.60606e-10	2.39234e-10	9888	tags=41%, list=18%, signal=34%	MALT1/KRAS/PIK3CA/NFAT5/NFKBIA/PIK3R3/SOS1/PIK3AP1/NFATC2/CHP2/FOS/VAV1/RAC2/NFATC1/DAPP1/CD72/RASGRP3/AKT3/LILRB3/PLCG2/FCGR2B/PIK3CG/PIK3CD/PIK3R5/BTK/PRKCB/CD79A/CD79B/CD19/CR2/CD22
KEGG_CALCIUM_SIGNALING_PATHWAY	KEGG_CALCIUM_SIGNALING_PATHWAY	KEGG_CALCIUM_SIGNALING_PATHWAY	177	-0.548139	-2.92145	1e-10	5.60606e-10	2.39234e-10	8011	tags=45%, list=14%, signal=38%	CACNA1H/GNAQ/ADRB1/MYLK3/PRKACB/ADCY9/ITPKB/RYR2/TBXA2R/CHRM5/PLCE1/CACNA1A/ADCY4/SPHK1/ADCY7/BDKRB2/PLCD4/CHP2/PDE1C/BDKRB1/NOS2/P2RX2/CAMK2A/PLCB2/TRPC1/GNAL/HTR6/EDNRB/CACNA1G/HTR4/RYR1/SLC8A1/RYR3/PDE1A/F2R/AVPR1B/ADORA2A/PDGFRB/P2RX1/CCKAR/SLC8A2/ATP2B2/ADCY2/P2RX5/PDGFRA/ADRB2/PTAFR/P2RX7/GRM5/ITPR1/EDNRA/TACR2/TACR1/PLCG2/CAMK4/ATP2B4/GRIN2A/HTR2B/HTR7/ATP2B3/PTGER3/ADRB3/PDE1B/AVPR1A/SLC8…
KEGG_CELL_ADHESION_MOLECULES_CAMS	KEGG_CELL_ADHESION_MOLECULES_CAMS	KEGG_CELL_ADHESION_MOLECULES_CAMS	127	-0.731085	-3.71644	1e-10	5.60606e-10	2.39234e-10	6639	tags=61%, list=12%, signal=54%	ESAM/CLDN23/MPZ/CLDN5/CLDN20/CD8B/ITGAV/ITGB7/NRXN3/NFASC/SDC2/HLA-DMA/ITGA8/MAG/ICAM1/JAM3/HLA-DRB1/NLGN2/CD40/HLA-DPB1/CDH5/PTPRM/HLA-DMB/HLA-DQB1/CDH2/SELPLG/HLA-DPA1/CD34/HLA-DRA/NCAM1/CD80/CNTNAP1/NEGR1/HLA-DQA2/CD274/CD6/CLDN11/VCAN/PECAM1/SIGLEC1/ITGA4/CD86/ICAM3/CD8A/NCAM2/ITGB2/HLA-DOA/CNTN1/ITGAM/HLA-DOB/PDCD1/PDCD1LG2/CD2/VCAM1/CNTN2/CD40LG/HLA-DQA1/CD4/JAM2/SPN/HLA-DRB5/CTLA4/NLGN4X/C…
KEGG_CHEMOKINE_SIGNALING_PATHWAY	KEGG_CHEMOKINE_SIGNALING_PATHWAY	KEGG_CHEMOKINE_SIGNALING_PATHWAY	184	-0.63759	-3.40396	1e-10	5.60606e-10	2.39234e-10	9938	tags=52%, list=18%, signal=43%	ARRB1/RAP1A/SHC3/KRAS/GNAI1/GNAI2/CCL28/CCL25/PIK3CA/GNB5/PTK2B/CCR9/CX3CL1/NFKBIA/PIK3R3/SOS1/PRKACB/ADCY9/GNG3/PF4V1/CCR10/STAT2/ADCY4/ROCK1/JAK2/ADCY7/XCL1/CXCL11/VAV1/CXCR4/STAT1/PLCB2/CXCL10/RAC2/GNG11/CCL3L3/XCL2/GNG7/ELMO1/PREX1/CCL3/CCL14/CCR3/CCR6/CXCL6/CCL16/CX3CR1/TIAM1/CXCR6/SHC4/ADCY2/GNGT2/ADCY5/HCK/CCL4/AKT3/JAK3/CCL7/CCL8/GNB4/CCL5/CXCL12/GNG2/CXCR1/CCR1/CCL2/CXCR2/PIK3CG/PIK3CD/P…
KEGG_CYTOKINE_CYTOKINE_RECEPTOR_INTERACTION	KEGG_CYTOKINE_CYTOKINE_RECEPTOR_INTERACTION	KEGG_CYTOKINE_CYTOKINE_RECEPTOR_INTERACTION	260	-0.662578	-3.75768	1e-10	5.60606e-10	2.39234e-10	8213	tags=54%, list=15%, signal=46%	IL1A/LEPR/TNFRSF1B/IL4/FAS/BMP2/IL15/IL26/PF4V1/TGFB1/GHR/CCR10/TGFB2/IL12RB2/CTF1/PDGFB/CSF3/FLT1/BMPR2/XCL1/IL1B/TNFRSF4/CXCL11/TNFSF12/CXCR4/FLT3LG/IL3RA/CXCL10/PDGFC/FLT4/OSM/IL5/CCL3L3/KDR/XCL2/PLEKHO2/IL18R1/TNFSF11/KIT/CD40/CSF2/CCL3/CCL14/IL20/CSF2RA/CCR3/IL6ST/CCR6/CXCL6/CCL16/TNFRSF18/CX3CR1/TNFSF18/IFNG/PDGFRB/FASLG/CXCR6/IL12RB1/TPO/VEGFC/IL6R/IL13/IL10/GDF5/IL18RAP/CCL4/TNF/PDGFRA/IL…
KEGG_DILATED_CARDIOMYOPATHY	KEGG_DILATED_CARDIOMYOPATHY	KEGG_DILATED_CARDIOMYOPATHY	90	-0.628607	-3.01107	1e-10	5.60606e-10	2.39234e-10	8011	tags=49%, list=14%, signal=42%	PRKACB/ADCY9/CACNG2/RYR2/CACNB2/TGFB1/TGFB2/ITGA2B/ADCY4/ITGA1/ADCY7/ITGAV/DMD/ITGB7/CACNG5/TTN/ITGA7/ITGA10/CACNB4/CACNG4/ITGA8/TPM2/CACNG6/SLC8A1/ITGA5/MYH6/SGCA/ITGB3/CACNG7/ADCY2/ITGA11/ADCY5/TNF/LAMA2/ITGA4/CACNA2D3/MYL2/SGCG/DES/SGCD/TGFB3/CACNA2D1/PLN/IGF1
KEGG_ECM_RECEPTOR_INTERACTION	KEGG_ECM_RECEPTOR_INTERACTION	KEGG_ECM_RECEPTOR_INTERACTION	83	-0.746069	-3.46573	1e-10	5.60606e-10	2.39234e-10	8289	tags=61%, list=15%, signal=52%	CHAD/COL4A6/LAMB2/SPP1/LAMB4/ITGA2B/LAMC1/ITGA1/ITGAV/ITGB7/ITGA7/ITGA10/SDC2/GP5/COL6A2/ITGA8/COL4A2/COL11A1/HSPG2/COL4A1/LAMC3/LAMA4/COL5A3/THBS1/ITGA5/ITGB3/COL5A2/COL4A4/COL1A2/SV2A/GP1BA/VWF/COL6A1/FN1/ITGA11/COL5A1/COL3A1/COL1A1/THBS2/LAMA2/COL6A6/ITGA4/COL6A3/COMP/TNC/THBS4/TNXB/CD36/RELN/SV2B/TNR
KEGG_FC_GAMMA_R_MEDIATED_PHAGOCYTOSIS	KEGG_FC_GAMMA_R_MEDIATED_PHAGOCYTOSIS	KEGG_FC_GAMMA_R_MEDIATED_PHAGOCYTOSIS	93	-0.579343	-2.82421	1e-10	5.60606e-10	2.39234e-10	11981	tags=45%, list=21%, signal=36%	PIK3R1/LYN/ARF6/ASAP2/WASL/DNM1/PRKCE/WASF2/GAB2/PIK3CA/WASF1/PIKFYVE/GSN/SCIN/PIK3R3/ASAP3/ASAP1/MARCKS/WASF3/SPHK1/DNM3/VAV1/LAT/RAC2/FCGR1A/CFL2/FCGR3A/HCK/AKT3/AMPH/FCGR2A/PLCG2/FCGR2B/PIK3CG/PIK3CD/PIK3R5/NCF1/WAS/DOCK2/FCGR2C/PRKCB/PTPRC
KEGG_FOCAL_ADHESION	KEGG_FOCAL_ADHESION	KEGG_FOCAL_ADHESION	197	-0.640837	-3.47186	1e-10	5.60606e-10	2.39234e-10	10928	tags=52%, list=20%, signal=42%	PARVA/CAPN2/LAMA5/EGFR/PTEN/SOS2/FLNB/EGF/RAP1A/SHC3/LAMA1/PPP1R12A/PIK3CA/TNN/ITGB1/RAPGEF1/PIK3R3/ILK/CHAD/COL4A6/MYLK3/TLN1/SOS1/VCL/LAMB2/SPP1/LAMB4/ITGA2B/PDGFB/CAV3/LAMC1/ITGA1/ROCK1/FLT1/PDGFD/ITGAV/CAV2/ITGB7/VAV1/ITGA7/ITGA10/FYN/COL6A2/RAC2/ITGA8/PDGFC/FLT4/COL4A2/BCL2/ACTN2/COL11A1/ACTN3/COL4A1/KDR/LAMC3/LAMA4/COL5A3/THBS1/ITGA5/FLNA/ITGB3/CAV1/PDGFRB/COL5A2/COL4A4/VEGFC/SHC4/COL1A2/VW…
KEGG_GRAFT_VERSUS_HOST_DISEASE	KEGG_GRAFT_VERSUS_HOST_DISEASE	KEGG_GRAFT_VERSUS_HOST_DISEASE	37	-0.795968	-3.18264	1e-10	5.60606e-10	2.39234e-10	8213	tags=89%, list=15%, signal=76%	KIR2DL3/HLA-F/HLA-C/HLA-E/HLA-B/IL1A/FAS/KLRC1/IL1B/HLA-DMA/PRF1/HLA-DRB1/HLA-DPB1/HLA-DMB/HLA-DQB1/IFNG/FASLG/HLA-DPA1/HLA-DRA/KIR3DL2/CD80/TNF/HLA-DQA2/KIR2DL1/CD86/HLA-DOA/IL2/HLA-DOB/KLRD1/HLA-DQA1/IL6/HLA-DRB5/CD28
KEGG_HEMATOPOIETIC_CELL_LINEAGE	KEGG_HEMATOPOIETIC_CELL_LINEAGE	KEGG_HEMATOPOIETIC_CELL_LINEAGE	84	-0.796032	-3.72973	1e-10	5.60606e-10	2.39234e-10	6959	tags=73%, list=12%, signal=64%	ITGA2B/ITGA1/CSF3/CD8B/IL1B/FLT3LG/GP5/IL3RA/IL5/CD5/CD1D/FCGR1A/CD14/KIT/HLA-DRB1/CSF2/CSF2RA/ITGA5/ITGB3/THPO/TPO/CD3D/IL6R/CD34/GP1BA/HLA-DRA/TNF/IL9R/CD33/CSF1/ITGA4/CD1A/CD8A/CD7/CSF1R/ITGAM/CD2/CSF3R/CD38/CD4/IL6/CD3G/HLA-DRB5/CD3E/IL11/IL2RA/IL1R1/IL5RA/CD36/CD37/IL7R/FLT3/CD1C/CR1/CD1E/CD19/CD1B/CR2/CD22/MS4A1/FCER2
KEGG_HYPERTROPHIC_CARDIOMYOPATHY_HCM	KEGG_HYPERTROPHIC_CARDIOMYOPATHY_HCM	KEGG_HYPERTROPHIC_CARDIOMYOPATHY_HCM	83	-0.653501	-3.03572	1e-10	5.60606e-10	2.39234e-10	7905	tags=46%, list=14%, signal=39%	CACNG2/RYR2/CACNB2/TGFB1/TGFB2/ITGA2B/ITGA1/ITGAV/DMD/ITGB7/CACNG5/TTN/ITGA7/ITGA10/CACNB4/CACNG4/ITGA8/TPM2/CACNG6/SLC8A1/ITGA5/MYH6/SGCA/ITGB3/CACNG7/ITGA11/TNF/LAMA2/ITGA4/CACNA2D3/MYL2/SGCG/DES/SGCD/TGFB3/CACNA2D1/IL6/IGF1
KEGG_INTESTINAL_IMMUNE_NETWORK_FOR_IGA_PRODUCTION	KEGG_INTESTINAL_IMMUNE_NETWORK_FOR_IGA_PRODUCTION	KEGG_INTESTINAL_IMMUNE_NETWORK_FOR_IGA_PRODUCTION	45	-0.800752	-3.35215	1e-10	5.60606e-10	2.39234e-10	9581	tags=91%, list=17%, signal=76%	CCL28/CCL25/CCR9/ICOSLG/TNFSF13/IL4/IL15/TGFB1/CCR10/ITGB7/CXCR4/HLA-DMA/IL5/HLA-DRB1/CD40/HLA-DPB1/HLA-DMB/HLA-DQB1/HLA-DPA1/IL10/HLA-DRA/CD80/HLA-DQA2/TNFRSF17/ITGA4/CD86/TNFSF13B/CXCL12/HLA-DOA/IL2/HLA-DOB/CD40LG/HLA-DQA1/IL6/HLA-DRB5/ICOS/MADCAM1/TNFRSF13C/TNFRSF13B/CD28/AICDA
KEGG_JAK_STAT_SIGNALING_PATHWAY	KEGG_JAK_STAT_SIGNALING_PATHWAY	KEGG_JAK_STAT_SIGNALING_PATHWAY	155	-0.558946	-2.95379	1e-10	5.60606e-10	2.39234e-10	8614	tags=40%, list=15%, signal=34%	IFNAR2/PIK3R3/EP300/LEPR/SOS1/IL4/IL15/IL26/PIM1/GHR/STAT2/IL12RB2/CTF1/CBL/JAK2/CSF3/IL13RA2/STAT1/IL3RA/OSM/IL5/CSF2/IL20/CSF2RA/IL6ST/IFNG/IL12RB1/TPO/IL6R/IL13/IL10/IL9R/SOCS3/STAT4/AKT3/JAK3/CNTFR/GH1/IL2/CSF3R/PIK3CG/PIK3CD/PIK3R5/OSMR/LIFR/IL6/IL2RB/IL11/IL10RA/IL2RA/IL5RA/IL24/IL22/IL21/IL7R/CRLF2/IL21R/CSF2RB/IL22RA2/IL12B/PRL/LEP
KEGG_LEISHMANIA_INFECTION	KEGG_LEISHMANIA_INFECTION	KEGG_LEISHMANIA_INFECTION	70	-0.750747	-3.42936	1e-10	5.60606e-10	2.39234e-10	9134	tags=64%, list=16%, signal=54%	JAK1/ITGB1/NFKBIA/MAPK11/IL1A/IL4/TGFB1/NCF4/TGFB2/JAK2/IL1B/FOS/NOS2/STAT1/HLA-DMA/FCGR1A/FCGR3B/HLA-DRB1/TLR2/HLA-DPB1/HLA-DMB/HLA-DQB1/IFNG/FCGR3A/HLA-DPA1/IL10/NCF2/HLA-DRA/TNF/HLA-DQA2/ITGA4/FCGR2A/ITGB2/HLA-DOA/ITGAM/HLA-DOB/TGFB3/HLA-DQA1/NCF1/HLA-DRB5/FCGR2C/PRKCB/C3/IL12B/CR1
KEGG_LEUKOCYTE_TRANSENDOTHELIAL_MIGRATION	KEGG_LEUKOCYTE_TRANSENDOTHELIAL_MIGRATION	KEGG_LEUKOCYTE_TRANSENDOTHELIAL_MIGRATION	114	-0.554042	-2.75625	1e-10	5.60606e-10	2.39234e-10	6646	tags=45%, list=12%, signal=40%	GNAI1/GNAI2/PIK3CA/PTK2B/ITGB1/MAPK11/PIK3R3/VCL/NCF4/ROCK1/ESAM/CLDN23/CLDN5/CLDN20/VAV1/CXCR4/RAC2/THY1/ACTN2/ICAM1/ACTN3/JAM3/TXK/CDH5/NCF2/MSN/MYL9/CTNNA3/CLDN11/PECAM1/ITGA4/MYL2/PLCG2/RASSF5/CXCL12/ITGB2/ITGAM/RHOH/VCAM1/PIK3CG/PIK3CD/MMP2/PIK3R5/NCF1/JAM2/CYBB/MMP9/CLDN8/PRKCB/ITGAL/ITK
KEGG_MAPK_SIGNALING_PATHWAY	KEGG_MAPK_SIGNALING_PATHWAY	KEGG_MAPK_SIGNALING_PATHWAY	266	-0.465595	-2.65229	1e-10	5.60606e-10	2.39234e-10	13759	tags=51%, list=25%, signal=38%	MAPK1/NFKB1/IKBKG/STK3/PTPRR/CDC42/TRAF6/MAPK7/PRKCA/RAP1B/PPP3CB/RASA2/HSPA2/ARRB2/PRKACA/PPM1A/MAP3K6/MAP2K4/GRB2/MKNK1/MAPK8IP2/PAK2/CACNG1/NF1/DUSP7/ATF2/NFKB2/NFATC4/TAOK3/BRAF/PPP3CC/MAP3K14/GNG12/MAX/STK4/GNA12/MAP2K6/EGFR/NR4A1/SOS2/MAP4K4/TAB2/CACNA1I/NTF4/CACNG3/FLNB/EGF/CACNA1E/MAP3K1/ARRB1/RAP1A/FGF13/TGFBR1/KRAS/TGFBR2/NGF/FGF9/MAP3K2/RAPGEF2/CACNA1H/GADD45B/MAPK11/PLA2G2A/IL1A/MAP3K…
KEGG_NATURAL_KILLER_CELL_MEDIATED_CYTOTOXICITY	KEGG_NATURAL_KILLER_CELL_MEDIATED_CYTOTOXICITY	KEGG_NATURAL_KILLER_CELL_MEDIATED_CYTOTOXICITY	132	-0.531511	-2.7121	1e-10	5.60606e-10	2.39234e-10	10544	tags=48%, list=19%, signal=39%	SOS2/ICAM2/HLA-C/TNFSF10/SHC3/HLA-E/KRAS/HLA-B/PIK3CA/PTK2B/NFAT5/RAET1E/LCK/IFNAR2/PIK3R3/KLRC2/SH2D1B/MICB/SOS1/FAS/KLRC1/NFATC2/KIR2DS4/CHP2/VAV1/LAT/CD244/FYN/PRF1/RAC2/KIR2DL4/KLRC3/TYROBP/NFATC1/ICAM1/FCGR3B/CSF2/NCR1/IFNG/NCR2/FASLG/FCGR3A/SHC4/KIR3DL2/KLRK1/HCST/TNF/ZAP70/FCER1G/CD247/CD48/KIR2DL1/PLCG2/ITGB2/KLRD1/PIK3CG/PIK3CD/PIK3R5/LCP2/PRKCB/SH2D1A/NCR3/ITGAL
KEGG_NEUROACTIVE_LIGAND_RECEPTOR_INTERACTION	KEGG_NEUROACTIVE_LIGAND_RECEPTOR_INTERACTION	KEGG_NEUROACTIVE_LIGAND_RECEPTOR_INTERACTION	271	-0.546678	-3.09085	1e-10	5.60606e-10	2.39234e-10	9098	tags=51%, list=16%, signal=43%	HTR1F/GABRA1/SCTR/GRM6/HTR1B/MCHR2/PTGDR/ADRB1/GRIK4/GABRR2/HCRTR1/LEPR/NPY4R/GRM3/TSHB/NMBR/TBXA2R/ADORA1/ADRA2A/NMUR1/GNRHR/CHRM5/GHR/P2RY1/FSHR/PTH2R/GABRA5/HRH3/GLRB/S1PR2/RXFP1/BDKRB2/MCHR1/ADORA3/CHRNE/GZMA/BDKRB1/P2RX2/CHRNB4/GRIA4/THRB/S1PR4/MC5R/HTR6/PRLHR/EDNRB/LPAR1/HTR4/CHRM4/GRIK1/AGTR2/HCRTR2/P2RY4/P2RY6/VIPR2/GRIK2/PTGIR/F2RL3/GRM2/S1PR3/TSHR/OPRL1/F2R/GRIA3/PTH1R/GRID1/AVPR1B/ADOR…
KEGG_NEUROTROPHIN_SIGNALING_PATHWAY	KEGG_NEUROTROPHIN_SIGNALING_PATHWAY	KEGG_NEUROTROPHIN_SIGNALING_PATHWAY	125	-0.518211	-2.63449	1e-10	5.60606e-10	2.39234e-10	14358	tags=50%, list=26%, signal=38%	RPS6KA3/YWHAG/YWHAZ/PSEN1/MAPKAPK2/MAP3K5/PIK3CB/MAPK1/NFKB1/CDC42/TRAF6/MAPK7/PDPK1/RAP1B/ABL1/CAMK2D/GRB2/PTPN11/SHC1/FOXO3/IRAK2/PIK3R1/BRAF/FRS2/IRS4/KIDINS220/SOS2/NTF4/MAP3K1/RAP1A/SHC3/KRAS/NGF/GAB1/PIK3CA/NFKBIA/RAPGEF1/MAPK11/PIK3R3/SOS1/NTF3/RPS6KA2/MAP3K3/IRS1/ARHGDIB/RPS6KA5/CAMK2A/BCL2/SH2B3/FASLG/SHC4/IRAK3/BDNF/AKT3/PLCG2/CAMK4/MAPK10/PIK3CG/PIK3CD/PIK3R5/NTRK3/NTRK1/NGFR
KEGG_NOD_LIKE_RECEPTOR_SIGNALING_PATHWAY	KEGG_NOD_LIKE_RECEPTOR_SIGNALING_PATHWAY	KEGG_NOD_LIKE_RECEPTOR_SIGNALING_PATHWAY	61	-0.62766	-2.79015	1e-10	5.60606e-10	2.39234e-10	8639	tags=64%, list=15%, signal=54%	NOD1/CHUK/MAPK1/NFKB1/CXCL2/IKBKG/TRAF6/XIAP/TAB3/CXCL8/BIRC2/CASP8/CXCL1/IL18/TAB2/CASP1/NFKBIA/MAPK11/CARD6/CARD8/IL1B/CASP5/TNFAIP3/NLRC4/PSTPIP1/NAIP/BIRC3/TNF/CCL7/CCL8/NLRP3/CCL5/MAPK10/MEFV/CCL2/NLRP1/CCL11/IL6/CCL13
KEGG_OLFACTORY_TRANSDUCTION	KEGG_OLFACTORY_TRANSDUCTION	KEGG_OLFACTORY_TRANSDUCTION	357	0.404508	2.02974	1e-10	5.60606e-10	2.39234e-10	21506	tags=70%, list=38%, signal=43%	OR2B2/OR13H1/OR1N2/OR2T10/OR10A4/GUCA1C/OR51G2/OR13J1/OR2D2/OR2A12/OR13G1/OR52B6/OR10Q1/OR2J3/OR6V1/OR6N2/OR11H6/OR4K2/OR6X1/OR5K1/OR1D2/OR52L1/OR10J3/OR4K1/OR5T2/OR4B1/OR5M9/OR52M1/OR51Q1/OR11H4/OR52E8/OR3A3/OR9Q1/OR51M1/OR10A2/OR51B4/OR51L1/OR7G3/OR7D4/OR51B6/OR10G3/OR8K1/OR5AP2/OR6F1/OR10C1/OR4K5/OR7G2/OR8J1/OR56A3/OR2T1/OR9G4/OR2F1/OR4C3/OR4C46/OR2T33/OR5B17/OR51I1/OR11G2/OR10A7/OR2M2/OR6Y1/O…
KEGG_PATHWAYS_IN_CANCER	KEGG_PATHWAYS_IN_CANCER	KEGG_PATHWAYS_IN_CANCER	322	-0.485216	-2.77734	1e-10	5.60606e-10	2.39234e-10	10544	tags=39%, list=19%, signal=31%	SOS2/PIAS3/STAT3/CBLB/ARNT/EGF/NKX3-1/PIAS1/TRAF3/TCF7L2/FGF13/TGFBR1/KRAS/FZD7/PTGS2/WNT8B/LAMA1/TGFBR2/FGF9/PIK3CA/JAK1/ITGB1/ARNT2/SUFU/APC/NFKBIA/PIK3R3/EP300/COL4A6/SOS1/LAMB2/FAS/BMP2/DAPK1/LAMB4/TGFB1/TGFB2/PTCH2/RUNX1/ITGA2B/PDGFB/WNT2/FZD1/LEF1/LAMC1/FOXO1/CBL/ITGAV/WNT5A/TRAF1/HIF1A/FOS/DCC/WNT9A/NOS2/FGF12/EPAS1/FLT3LG/STAT1/FGF16/TCF7L1/RAC2/FGF11/COL4A2/BCL2/RARB/COL4A1/LAMC3/LAMA4/K…
KEGG_PRIMARY_IMMUNODEFICIENCY	KEGG_PRIMARY_IMMUNODEFICIENCY	KEGG_PRIMARY_IMMUNODEFICIENCY	35	-0.795145	-3.08172	1e-10	5.60606e-10	2.39234e-10	4260	tags=60%, list=8%, signal=55%	CD8B/TAP2/CD40/IGLL1/CD3D/ZAP70/JAK3/CD8A/CIITA/CD40LG/CD4/BTK/CD3E/ICOS/PTPRC/IL7R/TNFRSF13C/TNFRSF13B/CD79A/CD19/AICDA
KEGG_REGULATION_OF_ACTIN_CYTOSKELETON	KEGG_REGULATION_OF_ACTIN_CYTOSKELETON	KEGG_REGULATION_OF_ACTIN_CYTOSKELETON	212	-0.476204	-2.61217	1e-10	5.60606e-10	2.39234e-10	9985	tags=40%, list=18%, signal=33%	FGD3/WASF2/ABI2/FGF13/KRAS/MYH9/SLC9A1/PPP1R12A/FGF9/PIK3CA/ITGAD/ITGB1/SSH2/WASF1/PIKFYVE/APC/GSN/SCIN/PIK3R3/GNA13/MYLK3/SOS1/VCL/SSH1/CHRM5/ITGA2B/PDGFB/ITGA1/ROCK1/PDGFD/BDKRB2/ITGAV/ITGB7/BDKRB1/FGF12/VAV1/ITGA7/ITGA10/FGF16/RAC2/ITGA8/PIP4K2A/PDGFC/FGF11/ACTN2/CHRM4/ACTN3/CD14/RDX/FGFR1/F2R/ITGA5/CFL2/MYH10/TIAM1/ITGB3/PDGFRB/FN1/ITGA11/MSN/PDGFRA/MRAS/MYL9/FGF1/ITGA4/MYL2/ITGB2/ITGAM/ITGAX…
KEGG_TOLL_LIKE_RECEPTOR_SIGNALING_PATHWAY	KEGG_TOLL_LIKE_RECEPTOR_SIGNALING_PATHWAY	KEGG_TOLL_LIKE_RECEPTOR_SIGNALING_PATHWAY	102	-0.555719	-2.76164	1e-10	5.60606e-10	2.39234e-10	8639	tags=38%, list=15%, signal=32%	NFKBIA/IFNAR2/MAPK11/PIK3R3/TLR3/TLR5/MAP3K8/SPP1/TLR9/IL1B/FOS/CXCL11/STAT1/CXCL10/LBP/CD14/CD40/CCL3/TLR2/CTSK/LY96/CCL4/CD80/TNF/TLR1/TICAM2/AKT3/CD86/CCL5/MAPK10/TLR6/TLR7/PIK3CG/PIK3CD/PIK3R5/IL6/TLR8/CXCL9/IL12B
KEGG_T_CELL_RECEPTOR_SIGNALING_PATHWAY	KEGG_T_CELL_RECEPTOR_SIGNALING_PATHWAY	KEGG_T_CELL_RECEPTOR_SIGNALING_PATHWAY	107	-0.646477	-3.22848	1e-10	5.60606e-10	2.39234e-10	9888	tags=45%, list=18%, signal=37%	MALT1/KRAS/PIK3CA/NFAT5/LCK/NFKBIA/MAPK11/PIK3R3/MAP3K8/SOS1/IL4/NFATC2/CBL/CD8B/CHP2/FOS/VAV1/LAT/FYN/IL5/NFATC1/CSF2/IFNG/CD3D/IL10/TNF/ZAP70/GRAP2/AKT3/CD247/CD8A/IL2/PDCD1/PIK3CG/PIK3CD/RASGRP1/CD40LG/PIK3R5/CD4/LCP2/CD3G/CD3E/CTLA4/PAK3/ICOS/PTPRC/ITK/CD28
KEGG_VASCULAR_SMOOTH_MUSCLE_CONTRACTION	KEGG_VASCULAR_SMOOTH_MUSCLE_CONTRACTION	KEGG_VASCULAR_SMOOTH_MUSCLE_CONTRACTION	113	-0.544693	-2.71936	1e-10	5.60606e-10	2.39234e-10	8795	tags=39%, list=16%, signal=33%	NPR2/GNAQ/PLA2G2A/GNA13/MYLK3/PRKACB/ADCY9/RAMP2/ADCY4/ROCK1/ADCY7/CYP4A11/ACTA2/PLA2G2C/RAMP3/PRKG1/PLCB2/PRKCH/PTGIR/AVPR1B/ADORA2A/NPR1/PLA2G5/ADCY2/CALCRL/MRVI1/CALD1/ADCY5/MYL9/ITPR1/PLA2G2F/EDNRA/PPP1R12B/GUCY1A2/AVPR1A/KCNMA1/KCNMB1/ADRA1A/MYLK/ACTG2/PRKCB/AGTR1/MYH11/PLA2G2D
KEGG_VIRAL_MYOCARDITIS	KEGG_VIRAL_MYOCARDITIS	KEGG_VIRAL_MYOCARDITIS	68	-0.725409	-3.29119	1e-10	5.60606e-10	2.39234e-10	6448	tags=53%, list=12%, signal=47%	MYH15/DMD/FYN/HLA-DMA/PRF1/RAC2/ICAM1/MYH13/HLA-DRB1/CD40/HLA-DPB1/HLA-DMB/MYH6/MYH10/MYH8/SGCA/HLA-DQB1/CAV1/HLA-DPA1/HLA-DRA/CD80/HLA-DQA2/LAMA2/CD86/SGCG/ITGB2/HLA-DOA/SGCD/HLA-DOB/CD40LG/HLA-DQA1/HLA-DRB5/ITGAL/CD28/MYH11/MYH2
KEGG_FC_EPSILON_RI_SIGNALING_PATHWAY	KEGG_FC_EPSILON_RI_SIGNALING_PATHWAY	KEGG_FC_EPSILON_RI_SIGNALING_PATHWAY	79	-0.56957	-2.64032	2.10578e-10	1.14579e-09	4.88959e-10	10544	tags=43%, list=19%, signal=35%	SOS2/PRKCE/KRAS/GAB2/PIK3CA/MAPK11/PIK3R3/PLA2G2A/SOS1/IL4/PLA2G2C/VAV1/LAT/FYN/RAC2/IL5/CSF2/PLA2G5/IL13/TNF/PLA2G2F/AKT3/FCER1G/PLCG2/MAPK10/FCER1A/PIK3CG/PIK3CD/PIK3R5/LCP2/BTK/PRKCB/MS4A2/PLA2G2D
KEGG_SMALL_CELL_LUNG_CANCER	KEGG_SMALL_CELL_LUNG_CANCER	KEGG_SMALL_CELL_LUNG_CANCER	84	-0.554318	-2.5972	5.52539e-10	2.89454e-09	1.23522e-09	13905	tags=58%, list=25%, signal=44%	PIK3CB/CHUK/NFKB1/IKBKG/CDK6/TRAF6/LAMC2/XIAP/PIAS2/BIRC2/APAF1/PIK3R1/MAX/LAMA3/LAMA5/PTEN/PIAS3/PIAS1/TRAF3/PTGS2/LAMA1/PIK3CA/ITGB1/NFKBIA/PIK3R3/COL4A6/LAMB2/LAMB4/ITGA2B/LAMC1/ITGAV/TRAF1/NOS2/COL4A2/BCL2/RARB/COL4A1/LAMC3/LAMA4/COL4A4/RXRG/FN1/BIRC3/CDKN2B/LAMA2/AKT3/PIK3CG/PIK3CD/PIK3R5
KEGG_ANTIGEN_PROCESSING_AND_PRESENTATION	KEGG_ANTIGEN_PROCESSING_AND_PRESENTATION	KEGG_ANTIGEN_PROCESSING_AND_PRESENTATION	81	-0.550953	-2.56271	5.65903e-10	2.89454e-09	1.23522e-09	11112	tags=51%, list=20%, signal=41%	RFX5/KIR2DL3/B2M/HLA-F/HLA-C/CREB1/CTSS/HLA-E/CTSB/HLA-B/KLRC2/TAP1/KLRC1/CTSL/IFI30/CD8B/TAP2/KIR2DS4/HLA-DMA/KIR2DL4/KLRC3/HLA-DRB1/HLA-DPB1/CD74/HLA-DMB/HLA-DQB1/KLRC4/HLA-DPA1/HLA-DRA/KIR3DL2/HLA-DQA2/KIR2DL1/CD8A/HLA-DOA/HLA-DOB/KLRD1/CIITA/HLA-DQA1/CD4/HLA-DRB5/LTA
KEGG_TYPE_I_DIABETES_MELLITUS	KEGG_TYPE_I_DIABETES_MELLITUS	KEGG_TYPE_I_DIABETES_MELLITUS	41	-0.688436	-2.80396	5.78908e-10	2.89454e-09	1.23522e-09	6176	tags=61%, list=11%, signal=54%	IL1B/HLA-DMA/PRF1/HLA-DRB1/GAD2/HLA-DPB1/HLA-DMB/HLA-DQB1/IFNG/PTPRN/FASLG/HLA-DPA1/HLA-DRA/CD80/TNF/HLA-DQA2/CD86/HLA-DOA/IL2/HLA-DOB/HLA-DQA1/HLA-DRB5/LTA/CD28/IL12B
KEGG_APOPTOSIS	KEGG_APOPTOSIS	KEGG_APOPTOSIS	87	-0.502267	-2.40082	7.23663e-09	3.52309e-08	1.50345e-08	14221	tags=57%, list=25%, signal=43%	PRKX/EXOG/PIK3CB/CHUK/TNFRSF1A/NFKB1/IKBKG/XIAP/PPP3CB/PRKACA/BIRC2/MYD88/CASP8/CASP7/APAF1/IRAK2/PIK3R1/PPP3CC/MAP3K14/ENDOD1/CAPN2/PRKAR1A/TNFSF10/NGF/IL1RAP/PIK3CA/NFKBIA/PIK3R3/CFLAR/IL1A/PRKACB/ATM/FAS/CASP10/CHP2/IL1B/IL3RA/BCL2/FASLG/PRKAR2B/IRAK3/BIRC3/TNF/AKT3/PIK3CG/PIK3CD/PIK3R5/NTRK1/IL1R1/CSF2RB
KEGG_ENDOCYTOSIS	KEGG_ENDOCYTOSIS	KEGG_ENDOCYTOSIS	178	-0.399988	-2.13437	1.26689e-08	6.00962e-08	2.56456e-08	13591	tags=41%, list=24%, signal=31%	CDC42/PDCD6IP/TRAF6/ARFGAP3/RAB11FIP5/RAB5A/HSPA2/EPN2/ARRB2/USP8/ARAP1/SH3GLB1/PIP5K1C/RAB11FIP2/EHD1/VPS37A/ARF6/RABEP1/ASAP2/EHD4/VPS4B/SH3KBP1/IL2RG/EPS15/EGFR/HLA-F/DNM1/CBLB/HLA-C/EGF/ACAP2/PARD6G/GRK5/DAB2/ARRB1/RAB11FIP1/HLA-E/HLA-B/EEA1/PIKFYVE/ADRB1/ASAP3/IQSEC1/ARAP2/ASAP1/GIT2/PSD3/SMAP2/AGAP2/CBL/FLT1/DNM3/CXCR4/SH3GL3/KDR/EHD3/KIT/F2R/EHD2/PDGFRA/ADRB2/ACAP1/PSD/RAB31/CSF1R/CXCR1/AD…
KEGG_ADIPOCYTOKINE_SIGNALING_PATHWAY	KEGG_ADIPOCYTOKINE_SIGNALING_PATHWAY	KEGG_ADIPOCYTOKINE_SIGNALING_PATHWAY	67	-0.547348	-2.47211	1.89517e-08	8.76517e-08	3.74047e-08	13936	tags=51%, list=25%, signal=38%	PRKAA1/CHUK/TNFRSF1A/NFKB1/IKBKG/PPARGC1A/CPT1A/PRKAA2/PTPN11/ACSL4/ACSL1/PRKCQ/IRS4/STAT3/ACACB/NFKBIA/LEPR/TNFRSF1B/PCK1/G6PC2/SLC2A4/JAK2/POMC/IRS1/NPY/CPT1C/RXRG/TNF/SOCS3/AKT3/MAPK10/CD36/LEP/ADIPOQ
KEGG_RENAL_CELL_CARCINOMA	KEGG_RENAL_CELL_CARCINOMA	KEGG_RENAL_CELL_CARCINOMA	66	-0.553446	-2.48265	3.8876e-08	1.75416e-07	7.48575e-08	12626	tags=55%, list=23%, signal=42%	PIK3CB/MAPK1/CDC42/RAP1B/GRB2/PAK2/CREBBP/PAK6/PTPN11/PIK3R1/BRAF/SOS2/ARNT/RAP1A/KRAS/GAB1/PIK3CA/ARNT2/RAPGEF1/PIK3R3/EP300/SOS1/TGFB1/TGFB2/PDGFB/HIF1A/EPAS1/VEGFC/AKT3/ETS1/TGFB3/PIK3CG/PIK3CD/HGF/PIK3R5/PAK3
KEGG_ACUTE_MYELOID_LEUKEMIA	KEGG_ACUTE_MYELOID_LEUKEMIA	KEGG_ACUTE_MYELOID_LEUKEMIA	57	-0.563891	-2.49006	4.19035e-08	1.84575e-07	7.8766e-08	13905	tags=61%, list=25%, signal=46%	PIK3CB/CHUK/MAPK1/NFKB1/IKBKG/STAT5B/PML/GRB2/RPS6KB1/PPARD/PIK3R1/BRAF/STAT5A/SOS2/STAT3/TCF7L2/KRAS/PIK3CA/PIK3R3/SOS1/PIM1/RUNX1/LEF1/TCF7L1/PIM2/KIT/CCNA1/SPI1/AKT3/PIK3CG/PIK3CD/RUNX1T1/PIK3R5/ZBTB16/FLT3
KEGG_AUTOIMMUNE_THYROID_DISEASE	KEGG_AUTOIMMUNE_THYROID_DISEASE	KEGG_AUTOIMMUNE_THYROID_DISEASE	50	-0.600955	-2.55647	5.46841e-08	2.35269e-07	1.00399e-07	5407	tags=50%, list=10%, signal=45%	HLA-DMA/PRF1/IL5/HLA-DRB1/CD40/HLA-DPB1/TSHR/HLA-DMB/HLA-DQB1/FASLG/TPO/HLA-DPA1/IL10/HLA-DRA/CD80/HLA-DQA2/CD86/HLA-DOA/IL2/HLA-DOB/CD40LG/HLA-DQA1/HLA-DRB5/CTLA4/CD28
KEGG_LONG_TERM_DEPRESSION	KEGG_LONG_TERM_DEPRESSION	KEGG_LONG_TERM_DEPRESSION	68	-0.539178	-2.44625	7.45565e-08	3.13476e-07	1.33774e-07	9955	tags=40%, list=18%, signal=33%	CRH/KRAS/GNAI1/GNAI2/CRHR1/GNAQ/PLA2G2A/GNA13/CACNA1A/PLA2G2C/PRKG1/PLCB2/RYR1/PPP1R17/GRIA3/PRKG2/PLA2G5/GRM5/ITPR1/PLA2G2F/GUCY1A2/GRIA1/NOS1/PRKCB/GNAO1/IGF1/PLA2G2D
KEGG_ERBB_SIGNALING_PATHWAY	KEGG_ERBB_SIGNALING_PATHWAY	KEGG_ERBB_SIGNALING_PATHWAY	86	-0.475196	-2.24245	2.27771e-07	9.36394e-07	3.99599e-07	13369	tags=48%, list=24%, signal=36%	STAT5B/PRKCA/NCK1/ABL1/CAMK2D/MAP2K4/GRB2/RPS6KB1/PAK2/PAK6/SHC1/PIK3R1/HBEGF/BRAF/STAT5A/EGFR/SOS2/CBLB/EGF/SHC3/KRAS/NRG4/ABL2/GAB1/PIK3CA/PIK3R3/SOS1/CBL/NRG3/CAMK2A/NRG2/NRG1/SHC4/AKT3/PLCG2/MAPK10/PIK3CG/PIK3CD/PIK3R5/PAK3/PRKCB
KEGG_GAP_JUNCTION	KEGG_GAP_JUNCTION	KEGG_GAP_JUNCTION	88	-0.474114	-2.2627	2.99641e-07	1.19279e-06	5.09015e-07	10859	tags=44%, list=19%, signal=36%	EGFR/SOS2/TUBA1A/EGF/KRAS/GNAI1/GNAI2/GJD2/MAP3K2/GNAQ/ADRB1/SOS1/PRKACB/TUBB1/ADCY9/TUBB6/TUBA3C/PDGFB/ADCY4/PDGFD/ADCY7/TUBB2B/PRKG1/PLCB2/PDGFC/LPAR1/GJA1/PRKG2/PDGFRB/ADCY2/ADCY5/PDGFRA/GRM5/ITPR1/TUBB4A/HTR2B/GUCY1A2/HTR2A/PRKCB
KEGG_TGF_BETA_SIGNALING_PATHWAY	KEGG_TGF_BETA_SIGNALING_PATHWAY	KEGG_TGF_BETA_SIGNALING_PATHWAY	85	-0.474979	-2.23607	3.03033e-07	1.19279e-06	5.09015e-07	13347	tags=54%, list=24%, signal=41%	SMAD4/PPP2CB/SMAD3/RBL2/ID4/RPS6KB1/CREBBP/ACVR1/ROCK2/SMAD2/SP1/ZFYVE16/THBS3/ACVRL1/TGFBR1/TGFBR2/AMHR2/SMAD7/BMPR1B/BMP8A/EP300/SMAD1/BMP2/NOG/BMP5/FST/TGFB1/TGFB2/ROCK1/BMPR2/CHRD/GDF7/LTBP1/THBS1/BMP6/IFNG/GDF5/TNF/CDKN2B/THBS2/DCN/INHBA/GDF6/TGFB3/COMP/THBS4
KEGG_PANCREATIC_CANCER	KEGG_PANCREATIC_CANCER	KEGG_PANCREATIC_CANCER	69	-0.506078	-2.29923	4.86608e-07	1.87547e-06	8.00342e-07	13923	tags=51%, list=25%, signal=38%	RALBP1/PIK3CB/CHUK/MAPK1/NFKB1/IKBKG/CDK6/CDC42/SMAD4/SMAD3/RALB/PIK3R1/SMAD2/BRAF/EGFR/STAT3/EGF/TGFBR1/KRAS/TGFBR2/PIK3CA/JAK1/PIK3R3/TGFB1/TGFB2/STAT1/RAC2/VEGFC/AKT3/MAPK10/TGFB3/PIK3CG/PIK3CD/PIK3R5/ARHGEF6
KEGG_COLORECTAL_CANCER	KEGG_COLORECTAL_CANCER	KEGG_COLORECTAL_CANCER	62	-0.518933	-2.31109	7.69039e-07	2.90352e-06	1.23905e-06	9959	tags=34%, list=18%, signal=28%	TCF7L2/TGFBR1/KRAS/TGFBR2/PIK3CA/APC/PIK3R3/TGFB1/TGFB2/LEF1/FOS/DCC/TCF7L1/RAC2/BCL2/AKT3/MAPK10/TGFB3/PIK3CG/PIK3CD/PIK3R5
KEGG_TIGHT_JUNCTION	KEGG_TIGHT_JUNCTION	KEGG_TIGHT_JUNCTION	128	-0.40225	-2.05112	9.3149e-07	3.44651e-06	1.47077e-06	6448	tags=22%, list=12%, signal=19%	MYH15/CLDN23/CLDN5/CLDN20/ACTN2/ACTN3/MYH13/JAM3/PRKCH/MYH6/MYH10/MYH8/EPB41L3/MRAS/MYL9/CTNNA3/CLDN11/AKT3/AMOTL1/MYL2/MPDZ/JAM2/PPP2R2B/HCLS1/CLDN8/PRKCB/MYH11/MYH2
KEGG_COMPLEMENT_AND_COAGULATION_CASCADES	KEGG_COMPLEMENT_AND_COAGULATION_CASCADES	KEGG_COMPLEMENT_AND_COAGULATION_CASCADES	69	-0.49654	-2.25589	1.02085e-06	3.7031e-06	1.58027e-06	7259	tags=45%, list=13%, signal=39%	PLAT/KNG1/BDKRB2/CFI/BDKRB1/C1QC/TFPI/C6/PLAU/C1QB/C8B/SERPINE1/F2R/C1QA/VWF/THBD/C1R/C5AR1/C3AR1/SERPING1/CFH/A2M/C1S/C4B/C7/MASP1/C4A/C3/F13A1/CR1/CR2
KEGG_RETINOL_METABOLISM	KEGG_RETINOL_METABOLISM	KEGG_RETINOL_METABOLISM	64	-0.504897	-2.24214	1.27805e-06	4.5469e-06	1.94036e-06	9185	tags=38%, list=16%, signal=31%	ADH4/CYP2A6/CYP26C1/UGT1A5/CYP2A7/CYP2C19/UGT2B15/UGT1A10/ADH1A/CYP4A11/UGT2B17/ADH1C/UGT2A3/UGT1A8/AWAT2/UGT2B10/DHRS9/UGT2B11/CYP26B1/LRAT/RDH8/RPE65/ADH7/ADH1B
KEGG_ADHERENS_JUNCTION	KEGG_ADHERENS_JUNCTION	KEGG_ADHERENS_JUNCTION	68	-0.499491	-2.26619	1.95911e-06	6.83839e-06	2.91823e-06	13953	tags=56%, list=25%, signal=42%	PTPN6/MAPK1/PTPRB/CDC42/SMAD4/ACTN1/SMAD3/TJP1/IQGAP1/CREBBP/PTPN1/YES1/SMAD2/SNAI1/WASL/EGFR/CTNND1/WASF2/TCF7L2/TGFBR1/TGFBR2/WASF1/FER/EP300/VCL/WASF3/LEF1/FYN/TCF7L1/RAC2/SORBS1/ACTN2/ACTN3/FGFR1/SNAI2/PTPRM/CTNNA3/WAS
KEGG_CHRONIC_MYELOID_LEUKEMIA	KEGG_CHRONIC_MYELOID_LEUKEMIA	KEGG_CHRONIC_MYELOID_LEUKEMIA	73	-0.475469	-2.1704	3.57624e-06	1.22519e-05	5.22842e-06	14019	tags=52%, list=25%, signal=39%	MDM2/PIK3CB/CHUK/MAPK1/NFKB1/IKBKG/CDK6/STAT5B/SMAD4/SMAD3/ABL1/GRB2/PTPN11/SHC1/PIK3R1/BRAF/STAT5A/SOS2/CBLB/TGFBR1/SHC3/KRAS/TGFBR2/GAB2/PIK3CA/NFKBIA/PIK3R3/SOS1/TGFB1/TGFB2/RUNX1/CBL/SHC4/AKT3/TGFB3/PIK3CG/PIK3CD/PIK3R5
KEGG_PROSTATE_CANCER	KEGG_PROSTATE_CANCER	KEGG_PROSTATE_CANCER	89	-0.437549	-2.08894	4.62182e-06	1.55461e-05	6.63419e-06	14019	tags=49%, list=25%, signal=37%	MDM2/SRD5A2/PIK3CB/CHUK/MAPK1/NFKB1/IKBKG/PDPK1/GRB2/CREBBP/PIK3R1/BRAF/CREB3L3/EGFR/PTEN/SOS2/EGF/CREB1/NKX3-1/TCF7L2/KRAS/PIK3CA/NFKBIA/PIK3R3/CREB3L2/EP300/SOS1/PDGFB/LEF1/FOXO1/PDGFD/TCF7L1/PDGFC/BCL2/CREB5/FGFR1/PDGFRB/PDGFRA/AKT3/AR/PIK3CG/PIK3CD/PIK3R5/IGF1
KEGG_DRUG_METABOLISM_CYTOCHROME_P450	KEGG_DRUG_METABOLISM_CYTOCHROME_P450	KEGG_DRUG_METABOLISM_CYTOCHROME_P450	71	-0.471827	-2.1603	6.11944e-06	2.00329e-05	8.5489e-06	9613	tags=38%, list=17%, signal=32%	GSTM1/MAOB/GSTA1/ADH4/CYP2A6/GSTT2/GSTM2/UGT1A5/CYP2A7/CYP2C19/UGT2B15/UGT1A10/ADH1A/UGT2B17/ADH1C/UGT2A3/UGT1A8/UGT2B10/FMO3/FMO1/UGT2B11/ALDH1A3/GSTM5/ADH7/AOX1/FMO2/ADH1B
KEGG_AMYOTROPHIC_LATERAL_SCLEROSIS_ALS	KEGG_AMYOTROPHIC_LATERAL_SCLEROSIS_ALS	KEGG_AMYOTROPHIC_LATERAL_SCLEROSIS_ALS	53	-0.506616	-2.19402	6.17231e-06	2.00329e-05	8.5489e-06	6210	tags=47%, list=11%, signal=42%	ALS2/MAP3K5/TNFRSF1A/PPP3CB/RAB5A/GRIA2/APAF1/PPP3CC/MAP2K6/GRIN2B/CASP1/MAPK11/TNFRSF1B/CHP2/BCL2/PRPH2/TNF/GRIN2A/NEFL/SLC1A2/NEFH/GRIA1/PRPH/NOS1/NEFM
KEGG_MELANOMA	KEGG_MELANOMA	KEGG_MELANOMA	71	-0.467065	-2.13849	8.29265e-06	2.64507e-05	1.12876e-05	6875	tags=31%, list=12%, signal=27%	PDGFB/PDGFD/FGF12/FGF16/PDGFC/FGF11/FGFR1/PDGFRB/MITF/PDGFRA/FGF1/AKT3/FGF2/PIK3CG/PIK3CD/HGF/PIK3R5/FGF14/FGF7/FGF5/FGF10/IGF1
KEGG_GLIOMA	KEGG_GLIOMA	KEGG_GLIOMA	65	-0.464385	-2.06526	9.63763e-06	3.02197e-05	1.2896e-05	14019	tags=48%, list=25%, signal=36%	MDM2/PIK3CB/MAPK1/CDK6/PRKCA/CAMK2D/GRB2/SHC1/PIK3R1/BRAF/EGFR/PTEN/SOS2/EGF/SHC3/KRAS/PIK3CA/PIK3R3/SOS1/PDGFB/CAMK2A/PDGFRB/SHC4/PDGFRA/AKT3/PLCG2/PIK3CG/PIK3CD/PIK3R5/PRKCB/IGF1
KEGG_RIBOSOME	KEGG_RIBOSOME	KEGG_RIBOSOME	87	0.475656	1.99227	1.286e-05	3.96518e-05	1.69211e-05	25294	tags=83%, list=45%, signal=45%	RPS21/RPS4Y1/RPS5/RPS15/RPL13/RPS18/RPS16/RPL18/RPL8/RPL36/RPS2/RPL28/RPL35/RPS6/RPS28/RPS3/RPLP2/RPL12/RPL18A/RPLP0/RPL27/RPLP1/RPS11/RPL29/RPS8/RPL7A/RPS4X/UBA52/RPL37A/RPL9/RPL22L1/RPS19/RPL36A/RPL27A/RPL35A/RPL23/RPS9/RPL19/RPL38/RPSA/RPL31/RPL37/RPL32/RPL10A/RPS26/RPL34/RPL21/RPL24/RPS13/RPS3A/RPL3/RPL23A/FAU/RPS29/RSL24D1/RPL5/RPL11/RPS7/RPL13A/RPS12/RPS27A/RPS24/RPL15/RPS10/RPL14/RPL10/RPL…
KEGG_VEGF_SIGNALING_PATHWAY	KEGG_VEGF_SIGNALING_PATHWAY	KEGG_VEGF_SIGNALING_PATHWAY	76	-0.449189	-2.05978	1.51929e-05	4.60763e-05	1.96627e-05	9837	tags=32%, list=18%, signal=26%	NOS3/KRAS/PTGS2/PIK3CA/NFAT5/MAPK11/PIK3R3/PLA2G2A/NFATC2/SPHK1/CHP2/PLA2G2C/RAC2/NFATC1/KDR/PLA2G5/PLA2G2F/AKT3/PLCG2/PIK3CG/PIK3CD/PIK3R5/PRKCB/PLA2G2D
KEGG_EPITHELIAL_CELL_SIGNALING_IN_HELICOBACTER_PYLORI_INFECTION	KEGG_EPITHELIAL_CELL_SIGNALING_IN_HELICOBACTER_PYLORI_INFECTION	KEGG_EPITHELIAL_CELL_SIGNALING_IN_HELICOBACTER_PYLORI_INFECTION	68	-0.469904	-2.13196	1.54418e-05	4.60763e-05	1.96627e-05	14102	tags=49%, list=25%, signal=36%	NOD1/CHUK/NFKB1/IKBKG/CDC42/ATP6V1B1/ADAM10/CXCL8/ATP6V1A/TJP1/MAP2K4/ADAM17/PTPN11/CXCL1/ATP6V1C1/LYN/HBEGF/MAP3K14/ATP6V1B2/EGFR/ATP6V0C/NFKBIA/MAPK11/JAM3/ATP6V0D2/ATP6V1G2/PLCG2/CCL5/MAPK10/CXCR1/PTPRZ1/CXCR2/JAM2
KEGG_HEDGEHOG_SIGNALING_PATHWAY	KEGG_HEDGEHOG_SIGNALING_PATHWAY	KEGG_HEDGEHOG_SIGNALING_PATHWAY	56	-0.482246	-2.12437	2.71318e-05	7.96729e-05	3.39998e-05	9703	tags=41%, list=17%, signal=34%	WNT8B/CSNK1G1/SUFU/BMP8A/PRKACB/BMP2/BMP5/PTCH2/WNT2/WNT5A/RAB23/WNT9A/WNT2B/HHIP/BMP6/GLI1/GLI2/DHH/WNT9B/GAS1/WNT7B/WNT1/GLI3
KEGG_PRION_DISEASES	KEGG_PRION_DISEASES	KEGG_PRION_DISEASES	35	-0.578629	-2.24257	3.0881e-05	8.92654e-05	3.80933e-05	9116	tags=49%, list=16%, signal=41%	PRNP/IL1A/PRKACB/LAMC1/IL1B/FYN/C1QC/C6/EGR1/C1QB/C8B/C1QA/NCAM1/CCL5/NCAM2/IL6/C7
KEGG_TYPE_II_DIABETES_MELLITUS	KEGG_TYPE_II_DIABETES_MELLITUS	KEGG_TYPE_II_DIABETES_MELLITUS	47	-0.495093	-2.0717	4.06219e-05	0.000115616	4.93383e-05	10853	tags=45%, list=19%, signal=36%	IRS4/SOCS1/PRKCE/CACNA1E/GCK/PIK3CA/PIK3R3/HK2/SLC2A4/CACNA1A/IRS1/SLC2A2/CACNA1G/TNF/SOCS3/HK3/MAPK10/PIK3CG/PIK3CD/PIK3R5/ADIPOQ
KEGG_WNT_SIGNALING_PATHWAY	KEGG_WNT_SIGNALING_PATHWAY	KEGG_WNT_SIGNALING_PATHWAY	150	-0.339951	-1.76853	4.28668e-05	0.000120157	5.1276e-05	6798	tags=20%, list=12%, signal=18%	WNT2/NFATC2/FZD1/LEF1/FOSL1/ROCK1/CHP2/WNT5A/WNT9A/SFRP5/SOX17/TCF7L1/CAMK2A/PLCB2/RAC2/NFATC1/FZD4/WNT2B/PRICKLE2/DKK2/DAAM2/WNT9B/MAPK10/SFRP4/PRICKLE1/SFRP2/WNT7B/WNT1/PRKCB/SFRP1
KEGG_ALDOSTERONE_REGULATED_SODIUM_REABSORPTION	KEGG_ALDOSTERONE_REGULATED_SODIUM_REABSORPTION	KEGG_ALDOSTERONE_REGULATED_SODIUM_REABSORPTION	42	-0.534389	-2.19886	5.88724e-05	0.000162558	6.93704e-05	6325	tags=36%, list=11%, signal=32%	IRS1/KCNJ1/NR3C2/SCNN1B/SGK1/ATP1B2/PIK3CG/PIK3CD/PIK3R5/ATP1A2/ATP1A4/HSD11B1/PRKCB/IGF1/SCNN1G
KEGG_NON_SMALL_CELL_LUNG_CANCER	KEGG_NON_SMALL_CELL_LUNG_CANCER	KEGG_NON_SMALL_CELL_LUNG_CANCER	54	-0.476098	-2.06479	9.08472e-05	0.000247158	0.000105473	13905	tags=48%, list=25%, signal=36%	PIK3CB/MAPK1/CDK6/PDPK1/PRKCA/GRB2/FOXO3/PIK3R1/BRAF/STK4/EGFR/SOS2/EGF/KRAS/PIK3CA/PIK3R3/SOS1/RARB/RXRG/AKT3/PLCG2/RASSF5/PIK3CG/PIK3CD/PIK3R5/PRKCB
KEGG_SYSTEMIC_LUPUS_ERYTHEMATOSUS	KEGG_SYSTEMIC_LUPUS_ERYTHEMATOSUS	KEGG_SYSTEMIC_LUPUS_ERYTHEMATOSUS	131	-0.351677	-1.79549	0.000100512	0.000269489	0.000115002	5407	tags=32%, list=10%, signal=29%	HLA-DMA/C1QC/C6/ACTN2/C1QB/ACTN3/C8B/FCGR1A/FCGR3B/HLA-DRB1/CD40/HLA-DPB1/HLA-DMB/C1QA/HLA-DQB1/IFNG/FCGR3A/HLA-DPA1/IL10/HLA-DRA/CD80/TNF/C1R/HLA-DQA2/FCGR2A/CD86/GRIN2A/FCGR2B/HLA-DOA/ELANE/C1S/HLA-DOB/CD40LG/HLA-DQA1/HLA-DRB5/C4B/C7/FCGR2C/C4A/C3/CD28/CTSG
KEGG_STEROID_HORMONE_BIOSYNTHESIS	KEGG_STEROID_HORMONE_BIOSYNTHESIS	KEGG_STEROID_HORMONE_BIOSYNTHESIS	55	-0.468355	-2.04521	0.000103938	0.000274693	0.000117223	7672	tags=35%, list=14%, signal=30%	UGT1A5/AKR1C2/UGT2B15/CYP19A1/STS/UGT1A10/UGT2B17/UGT2A3/UGT1A8/HSD17B6/UGT2B10/AKR1D1/UGT2B11/CYP11A1/CYP7B1/CYP21A2/HSD11B1/HSD3B2/CYP1B1
KEGG_RENIN_ANGIOTENSIN_SYSTEM	KEGG_RENIN_ANGIOTENSIN_SYSTEM	KEGG_RENIN_ANGIOTENSIN_SYSTEM	17	-0.690111	-2.22634	0.000250742	0.000653343	0.000278809	7588	tags=53%, list=14%, signal=46%	LNPEP/ANPEP/ENPEP/AGTR2/MAS1/CPA3/AGTR1/CTSG/CMA1
KEGG_PHOSPHATIDYLINOSITOL_SIGNALING_SYSTEM	KEGG_PHOSPHATIDYLINOSITOL_SIGNALING_SYSTEM	KEGG_PHOSPHATIDYLINOSITOL_SIGNALING_SYSTEM	76	-0.405472	-1.85931	0.000260424	0.000666477	0.000284414	12339	tags=37%, list=22%, signal=29%	PIP5K1C/PIK3R1/ITPR2/DGKH/PIK3C3/PIK3C2G/PTEN/PIK3C2A/INPP4B/PIK3CA/IMPA1/PIKFYVE/PIK3R3/DGKA/INPP4A/ITPKB/PLCE1/SYNJ1/PLCD4/PLCB2/PIP4K2A/DGKI/ITPR1/PLCG2/PIK3CG/PIK3CD/PIK3R5/PRKCB
KEGG_ABC_TRANSPORTERS	KEGG_ABC_TRANSPORTERS	KEGG_ABC_TRANSPORTERS	44	-0.497076	-2.06077	0.000262988	0.000666477	0.000284414	7738	tags=30%, list=14%, signal=25%	TAP1/ABCA10/TAP2/ABCB11/ABCG2/ABCA1/ABCG4/ABCC9/ABCA9/ABCA8/ABCD2/ABCA6/ABCB5
KEGG_PPAR_SIGNALING_PATHWAY	KEGG_PPAR_SIGNALING_PATHWAY	KEGG_PPAR_SIGNALING_PATHWAY	69	-0.409433	-1.86015	0.000279447	0.000698617	0.00029813	8358	tags=32%, list=15%, signal=27%	ILK/FABP3/PCK1/FABP1/ANGPTL4/FADS2/ACADL/CYP4A11/UCP1/SORBS1/FABP2/LPL/CPT1C/RXRG/CYP8B1/MMP1/CD36/OLR1/SLC27A6/FABP4/PLIN1/ADIPOQ
KEGG_PATHOGENIC_ESCHERICHIA_COLI_INFECTION	KEGG_PATHOGENIC_ESCHERICHIA_COLI_INFECTION	KEGG_PATHOGENIC_ESCHERICHIA_COLI_INFECTION	56	-0.433453	-1.90943	0.000398102	0.000981986	0.000419055	14433	tags=43%, list=26%, signal=32%	TUBB2A/ARHGEF2/YWHAZ/CDC42/PRKCA/NCK1/ABL1/TUBAL3/ROCK2/WASL/TUBA1A/ITGB1/TLR5/TUBB1/TUBB6/TUBA3C/ROCK1/TUBB2B/FYN/CD14/LY96/TUBB4A/WAS/HCLS1
KEGG_METABOLISM_OF_XENOBIOTICS_BY_CYTOCHROME_P450	KEGG_METABOLISM_OF_XENOBIOTICS_BY_CYTOCHROME_P450	KEGG_METABOLISM_OF_XENOBIOTICS_BY_CYTOCHROME_P450	69	-0.403337	-1.83245	0.00043175	0.00105097	0.000448493	9280	tags=30%, list=17%, signal=25%	GSTA1/ADH4/GSTT2/GSTM2/UGT1A5/AKR1C2/CYP2C19/UGT2B15/UGT1A10/ADH1A/UGT2B17/ADH1C/UGT2A3/UGT1A8/UGT2B10/UGT2B11/ALDH1A3/GSTM5/ADH7/ADH1B/CYP1B1
KEGG_BASAL_CELL_CARCINOMA	KEGG_BASAL_CELL_CARCINOMA	KEGG_BASAL_CELL_CARCINOMA	55	-0.432891	-1.89035	0.000563602	0.00135411	0.000577856	9959	tags=40%, list=18%, signal=33%	TCF7L2/FZD7/WNT8B/SUFU/APC/BMP2/PTCH2/WNT2/FZD1/LEF1/WNT5A/WNT9A/TCF7L1/FZD4/WNT2B/HHIP/GLI1/GLI2/WNT9B/WNT7B/WNT1/GLI3
KEGG_GNRH_SIGNALING_PATHWAY	KEGG_GNRH_SIGNALING_PATHWAY	KEGG_GNRH_SIGNALING_PATHWAY	101	-0.3527	-1.74177	0.000729795	0.00173092	0.000738658	13928	tags=44%, list=25%, signal=33%	PLCB1/MAPK1/CDC42/MAPK7/PRKCA/ADCY1/PRKACA/GNRH1/CAMK2D/MAP2K4/GRB2/ITPR2/HBEGF/GNA11/MAP2K6/EGFR/SOS2/MAP3K1/KRAS/MAP3K2/PTK2B/GNAQ/MAPK11/PLA2G2A/SOS1/PRKACB/ADCY9/GNRHR/MAP3K3/ADCY4/ADCY7/MMP14/PLA2G2C/CAMK2A/PLCB2/PLA2G5/ADCY2/ADCY5/ITPR1/PLA2G2F/MAPK10/MMP2/PRKCB/PLA2G2D
KEGG_TRYPTOPHAN_METABOLISM	KEGG_TRYPTOPHAN_METABOLISM	KEGG_TRYPTOPHAN_METABOLISM	40	-0.476331	-1.93023	0.000745774	0.00174643	0.000745277	6285	tags=30%, list=11%, signal=27%	WARS/MAOB/INMT/KYNU/IL4I1/TDO2/KMO/TPH1/IDO1/AOX1/IDO2/CYP1B1
KEGG_DRUG_METABOLISM_OTHER_ENZYMES	KEGG_DRUG_METABOLISM_OTHER_ENZYMES	KEGG_DRUG_METABOLISM_OTHER_ENZYMES	51	-0.443066	-1.88939	0.000765486	0.00177019	0.000755414	9226	tags=35%, list=16%, signal=30%	UPP1/CYP2A6/CES5A/UGT1A5/UPP2/CYP2A7/UGT2B15/UGT1A10/UGT2B17/TYMP/UGT2A3/UGT1A8/UGT2B10/UGT2B11/XDH/DPYS/DPYD/UPB1
KEGG_INSULIN_SIGNALING_PATHWAY	KEGG_INSULIN_SIGNALING_PATHWAY	KEGG_INSULIN_SIGNALING_PATHWAY	137	-0.300828	-1.54501	0.0012792	0.00292164	0.00124679	12839	tags=40%, list=23%, signal=31%	PRKAA1/PIK3CB/MAPK1/PPARGC1A/PPP1CB/PDPK1/PRKACA/PRKAA2/SOCS4/GRB2/MKNK1/RPS6KB1/PTPN1/SHC1/PIK3R1/PHKG1/PPP1R3B/BRAF/PRKAR1A/IRS4/SOCS1/SOS2/CBLB/SHC3/KRAS/GCK/PDE3B/PIK3CA/ACACB/RAPGEF1/PIK3R3/SOS1/PRKACB/HK2/PCK1/G6PC2/SLC2A4/RHOQ/FOXO1/CBL/IRS1/PPP1R3C/GYS2/SORBS1/PDE3A/SHC4/PRKAR2B/SOCS3/AKT3/HK3/MAPK10/PYGM/PIK3CG/PIK3CD/PIK3R5
KEGG_STARCH_AND_SUCROSE_METABOLISM	KEGG_STARCH_AND_SUCROSE_METABOLISM	KEGG_STARCH_AND_SUCROSE_METABOLISM	52	-0.419234	-1.80325	0.00163823	0.00369601	0.00157725	10286	tags=38%, list=18%, signal=31%	UGDH/GCK/SI/HK2/UGP2/UGT1A5/G6PC2/PGM2L1/UGT2B15/UGT1A10/UGT2B17/MGAM/GYS2/UGT2A3/UGT1A8/UGT2B10/UGT2B11/GBA3/HK3/PYGM
KEGG_INOSITOL_PHOSPHATE_METABOLISM	KEGG_INOSITOL_PHOSPHATE_METABOLISM	KEGG_INOSITOL_PHOSPHATE_METABOLISM	54	-0.417624	-1.81119	0.0016961	0.00378046	0.00161328	14177	tags=46%, list=25%, signal=35%	PLCD1/PLCB1/PIK3CB/PI4KA/INPP5B/PIP5K1C/PIK3C3/PIK3C2G/PTEN/PIK3C2A/INPP4B/PIK3CA/IPMK/IMPA1/PIKFYVE/INPP4A/ITPKB/PLCE1/SYNJ1/PLCD4/PLCB2/PIP4K2A/PLCG2/PIK3CG/PIK3CD
KEGG_GLYCOSPHINGOLIPID_BIOSYNTHESIS_GANGLIO_SERIES	KEGG_GLYCOSPHINGOLIPID_BIOSYNTHESIS_GANGLIO_SERIES	KEGG_GLYCOSPHINGOLIPID_BIOSYNTHESIS_GANGLIO_SERIES	15	-0.639681	-1.99748	0.0023185	0.00510622	0.00217904	6585	tags=47%, list=12%, signal=41%	ST6GALNAC3/ST6GALNAC6/ST3GAL5/ST3GAL1/B4GALNT1/ST6GALNAC5/ST8SIA1
KEGG_GLYCOSAMINOGLYCAN_BIOSYNTHESIS_CHONDROITIN_SULFATE	KEGG_GLYCOSAMINOGLYCAN_BIOSYNTHESIS_CHONDROITIN_SULFATE	KEGG_GLYCOSAMINOGLYCAN_BIOSYNTHESIS_CHONDROITIN_SULFATE	22	-0.532208	-1.81277	0.00257578	0.00559326	0.00238688	8556	tags=55%, list=15%, signal=46%	CHST7/UST/CSGALNACT1/B3GAT1/XYLT1/CHSY1/CHST3/CHSY3/CSGALNACT2/DSE/CHST15/CHST11
KEGG_ENDOMETRIAL_CANCER	KEGG_ENDOMETRIAL_CANCER	KEGG_ENDOMETRIAL_CANCER	52	-0.409659	-1.76206	0.00260011	0.00559326	0.00238688	12626	tags=48%, list=23%, signal=37%	PIK3CB/MAPK1/PDPK1/GRB2/FOXO3/PIK3R1/BRAF/EGFR/PTEN/SOS2/EGF/TCF7L2/KRAS/PIK3CA/APC/PIK3R3/ILK/SOS1/LEF1/TCF7L1/CTNNA3/AKT3/PIK3CG/PIK3CD/PIK3R5
KEGG_BETA_ALANINE_METABOLISM	KEGG_BETA_ALANINE_METABOLISM	KEGG_BETA_ALANINE_METABOLISM	22	-0.531618	-1.81076	0.00263398	0.005601	0.00239019	4256	tags=27%, list=8%, signal=25%	CNDP1/GAD2/DPYS/DPYD/UPB1/AOC3
KEGG_MELANOGENESIS	KEGG_MELANOGENESIS	KEGG_MELANOGENESIS	101	-0.32623	-1.61105	0.00294808	0.00619767	0.00264481	9959	tags=35%, list=18%, signal=29%	TCF7L2/KRAS/FZD7/WNT8B/GNAI1/GNAI2/GNAQ/CREB3L2/EP300/PRKACB/ADCY9/TYRP1/ADCY4/WNT2/FZD1/LEF1/POMC/ADCY7/WNT5A/WNT9A/TCF7L1/CAMK2A/PLCB2/EDNRB/KIT/FZD4/WNT2B/ADCY2/ADCY5/MITF/WNT9B/WNT7B/WNT1/PRKCB/GNAO1
KEGG_PANTOTHENATE_AND_COA_BIOSYNTHESIS	KEGG_PANTOTHENATE_AND_COA_BIOSYNTHESIS	KEGG_PANTOTHENATE_AND_COA_BIOSYNTHESIS	16	-0.622892	-1.96441	0.00302487	0.00628765	0.00268321	4040	tags=50%, list=7%, signal=46%	PANK1/ENPP1/PANK3/DPYS/DPYD/UPB1/VNN2/BCAT1
KEGG_LONG_TERM_POTENTIATION	KEGG_LONG_TERM_POTENTIATION	KEGG_LONG_TERM_POTENTIATION	70	-0.361682	-1.65214	0.00335872	0.00690403	0.00294625	15054	tags=57%, list=27%, signal=42%	MAP2K1/PPP3CA/CHP1/NRAS/CACNA1C/RPS6KA3/PRKX/PLCB1/MAPK1/PPP1CB/PRKCA/RAP1B/PPP3CB/ADCY1/PRKACA/CAMK2D/GRIA2/CREBBP/RAPGEF3/ITPR2/BRAF/PPP3CC/GRIN2B/RAP1A/KRAS/PPP1R12A/GNAQ/EP300/PRKACB/RPS6KA2/CHP2/CAMK2A/PLCB2/GRM5/ITPR1/PPP1R1A/CAMK4/GRIN2A/GRIA1/PRKCB
KEGG_GLYCOSAMINOGLYCAN_BIOSYNTHESIS_KERATAN_SULFATE	KEGG_GLYCOSAMINOGLYCAN_BIOSYNTHESIS_KERATAN_SULFATE	KEGG_GLYCOSAMINOGLYCAN_BIOSYNTHESIS_KERATAN_SULFATE	15	-0.624963	-1.95152	0.00359479	0.0073081	0.00311868	11722	tags=60%, list=21%, signal=47%	CHST6/B3GNT2/ST3GAL3/CHST4/B4GALT1/ST3GAL1/B3GNT7/CHST1/CHST2
KEGG_GLYCOSAMINOGLYCAN_BIOSYNTHESIS_HEPARAN_SULFATE	KEGG_GLYCOSAMINOGLYCAN_BIOSYNTHESIS_HEPARAN_SULFATE	KEGG_GLYCOSAMINOGLYCAN_BIOSYNTHESIS_HEPARAN_SULFATE	26	-0.516454	-1.85207	0.0041715	0.00838835	0.00357966	10627	tags=58%, list=19%, signal=47%	EXTL2/HS6ST1/B3GAT2/HS2ST1/NDST2/EXT1/B3GAT1/XYLT1/NDST3/HS3ST2/NDST1/EXTL1/HS3ST3B1/HS3ST3A1/HS6ST3
KEGG_PROGESTERONE_MEDIATED_OOCYTE_MATURATION	KEGG_PROGESTERONE_MEDIATED_OOCYTE_MATURATION	KEGG_PROGESTERONE_MEDIATED_OOCYTE_MATURATION	85	-0.343719	-1.61814	0.00497171	0.00988997	0.00422047	9816	tags=28%, list=18%, signal=23%	KRAS/GNAI1/GNAI2/PDE3B/PIK3CA/MAPK11/PIK3R3/PRKACB/ADCY9/RPS6KA2/ADCY4/ADCY7/PDE3A/CCNA1/ADCY2/ADCY5/CPEB1/AKT3/MAPK10/PIK3CG/PIK3CD/PIK3R5/PGR/IGF1
KEGG_GLYCOSPHINGOLIPID_BIOSYNTHESIS_GLOBO_SERIES	KEGG_GLYCOSPHINGOLIPID_BIOSYNTHESIS_GLOBO_SERIES	KEGG_GLYCOSPHINGOLIPID_BIOSYNTHESIS_GLOBO_SERIES	14	-0.615032	-1.85199	0.00836448	0.016462	0.00702504	6683	tags=50%, list=12%, signal=44%	GBGT1/B3GALNT1/B3GALT5/ST3GAL1/A4GALT/ST8SIA1/FUT9
KEGG_ETHER_LIPID_METABOLISM	KEGG_ETHER_LIPID_METABOLISM	KEGG_ETHER_LIPID_METABOLISM	30	-0.457488	-1.69512	0.0087617	0.0170622	0.00728119	5980	tags=23%, list=11%, signal=21%	PLA2G2C/ENPP6/PLA2G5/PLA2G7/PLA2G2F/ENPP2/PLA2G2D
KEGG_FATTY_ACID_METABOLISM	KEGG_FATTY_ACID_METABOLISM	KEGG_FATTY_ACID_METABOLISM	42	-0.402442	-1.65593	0.00922903	0.0177851	0.00758966	6349	tags=93%, list=11%, signal=82%	ECHS1/ACAT2/CPT1B/CYP4A22/ACSL6/HADH/ALDH2/ALDH7A1/ADH5/ALDH9A1/ACADVL/ACSL5/ACAA1/ALDH3A2/ACOX3/ACAT1/ADH6/ACSL3/HADHA/ECI2/EHHADH/ACADS/HADHB/ACOX1/ACADM/ACADSB/ACAA2/CPT1A/CPT2/ACSL4/ACSL1/ADH4/ADH1A/ACADL/CYP4A11/ADH1C/CPT1C/ADH7/ADH1B
KEGG_PROXIMAL_TUBULE_BICARBONATE_RECLAMATION	KEGG_PROXIMAL_TUBULE_BICARBONATE_RECLAMATION	KEGG_PROXIMAL_TUBULE_BICARBONATE_RECLAMATION	23	-0.492703	-1.70525	0.0107728	0.0205461	0.00876787	7886	tags=39%, list=14%, signal=34%	PCK1/AQP1/SLC9A3/CA2/SLC4A4/ATP1B2/CA4/ATP1A2/ATP1A4
KEGG_ARACHIDONIC_ACID_METABOLISM	KEGG_ARACHIDONIC_ACID_METABOLISM	KEGG_ARACHIDONIC_ACID_METABOLISM	58	-0.362435	-1.60923	0.0120819	0.0228077	0.00973304	6136	tags=22%, list=11%, signal=20%	CYP2C19/CYP4A11/PLA2G2C/ALOX15B/PLA2G5/HPGDS/GGT5/GPX3/PLA2G2F/PTGS1/PTGDS/PTGIS/PLA2G2D
KEGG_LYSOSOME	KEGG_LYSOSOME	KEGG_LYSOSOME	121	-0.277331	-1.39871	0.01237	0.0231157	0.00986447	10589	tags=36%, list=19%, signal=29%	IGF2R/FUCA1/ASAH1/GALC/LGMN/GBA/AP1G1/CTNS/HGSNAT/SCARB2/GNS/PSAP/ACP2/SMPD1/CTSD/CTSC/ENTPD4/NPC1/AP4E1/CTSS/CTSB/ATP6V0C/MAN2B1/GNPTAB/AP3B2/TPP1/LIPA/GM2A/AP1S2/CTSF/CTSL/ARSB/ACP5/IDS/CTSO/CD68/SLC11A1/ATP6V0D2/CTSK/LAMP3/CTSW/LAPTM5/CTSG
KEGG_GLYCOSPHINGOLIPID_BIOSYNTHESIS_LACTO_AND_NEOLACTO_SERIES	KEGG_GLYCOSPHINGOLIPID_BIOSYNTHESIS_LACTO_AND_NEOLACTO_SERIES	KEGG_GLYCOSPHINGOLIPID_BIOSYNTHESIS_LACTO_AND_NEOLACTO_SERIES	26	-0.474913	-1.70309	0.0129719	0.023998	0.010241	11566	tags=46%, list=21%, signal=37%	B3GNT2/ST3GAL3/ABO/B4GALT1/B3GNT5/B3GALT5/FUT7/ST3GAL6/B3GALT1/GCNT2/ST8SIA1/FUT9
KEGG_CELL_CYCLE	KEGG_CELL_CYCLE	KEGG_CELL_CYCLE	124	-0.273612	-1.38247	0.0138688	0.0252239	0.0107641	34436	tags=96%, list=61%, signal=37%	MAD2L2/CDC6/ORC6/CDC45/CDK4/CDC25C/CCNB2/ANAPC7/CCNB1/CDK1/CDC25A/PTTG1/ORC5/ANAPC5/CDC20/CDC16/MCM7/FZR1/MAD2L1/ANAPC2/PCNA/CCNB3/CHEK2/RBX1/CDK7/MCM2/MCM5/MCM3/E2F4/CCNA2/PLK1/ORC4/BUB3/SKP2/ESPL1/ANAPC13/CCNH/TTK/TP53/MAD1L1/ORC3/HDAC2/MYC/TFDP1/E2F5/ZBTB17/YWHAE/ORC1/ANAPC10/CDKN2D/CDKN1C/HDAC1/CDC23/CUL1/DBF4/BUB1B/ORC2/CDK2/ATR/MCM6/BUB1/ANAPC4/YWHAQ/SKP1/CCND1/MCM4/CCND3/RBL1/CCNE2/CDC25B/…
KEGG_CARDIAC_MUSCLE_CONTRACTION	KEGG_CARDIAC_MUSCLE_CONTRACTION	KEGG_CARDIAC_MUSCLE_CONTRACTION	78	-0.312241	-1.44265	0.0139072	0.0252239	0.0107641	7905	tags=23%, list=14%, signal=20%	CACNG2/RYR2/CACNB2/CACNG5/CACNB4/CACNG4/TPM2/CACNG6/SLC8A1/MYH6/CACNG7/CACNA2D3/MYL2/ATP1B2/CACNA2D1/ATP1A2/ATP1A4/COX7B2
KEGG_VASOPRESSIN_REGULATED_WATER_REABSORPTION	KEGG_VASOPRESSIN_REGULATED_WATER_REABSORPTION	KEGG_VASOPRESSIN_REGULATED_WATER_REABSORPTION	43	-0.36899	-1.51683	0.0173361	0.0311377	0.0132878	13238	tags=40%, list=24%, signal=30%	RAB5A/DCTN1/PRKACA/AVPR2/CREB3L3/CREB1/DYNC1LI2/CREB3L2/AQP2/PRKACB/ADCY9/DYNC1I1/VAMP2/ARHGDIB/DYNC2H1/CREB5/AQP4
KEGG_ASCORBATE_AND_ALDARATE_METABOLISM	KEGG_ASCORBATE_AND_ALDARATE_METABOLISM	KEGG_ASCORBATE_AND_ALDARATE_METABOLISM	25	-0.457653	-1.59877	0.0185484	0.0329948	0.0140803	7672	tags=36%, list=14%, signal=31%	UGDH/UGT1A5/UGT2B15/UGT1A10/UGT2B17/UGT2A3/UGT1A8/UGT2B10/UGT2B11
KEGG_AMINOACYL_TRNA_BIOSYNTHESIS	KEGG_AMINOACYL_TRNA_BIOSYNTHESIS	KEGG_AMINOACYL_TRNA_BIOSYNTHESIS	41	-0.379971	-1.5476	0.0188492	0.0332104	0.0141723	31536	tags=98%, list=56%, signal=43%	SARS/QARS/GARS/IARS/PSTK/FARSA/AARS/VARS/MARS/FARSB/YARS/MARS2/PARS2/VARS2/FARS2/YARS2/TARS2/SARS2/AARS2/KARS/NARS2/WARS2/RARS2/MTFMT/CARS/DARS/HARS/LARS/RARS/TARS/EARS2/EPRS/SEPSECS/HARS2/IARS2/NARS/DARS2/LARS2/TARSL2/WARS
KEGG_BLADDER_CANCER	KEGG_BLADDER_CANCER	KEGG_BLADDER_CANCER	41	-0.378958	-1.54347	0.0190893	0.0333162	0.0142174	5793	tags=46%, list=10%, signal=42%	MAP2K1/NRAS/RB1/PGF/MDM2/MAPK1/CXCL8/BRAF/EGFR/EGF/KRAS/DAPK1/RPS6KA5/TYMP/THBS1/VEGFC/MMP1/MMP2/MMP9
KEGG_DORSO_VENTRAL_AXIS_FORMATION	KEGG_DORSO_VENTRAL_AXIS_FORMATION	KEGG_DORSO_VENTRAL_AXIS_FORMATION	24	-0.441693	-1.54852	0.0238336	0.0412076	0.017585	12626	tags=58%, list=23%, signal=45%	GRB2/ETV6/SPIRE1/ETV7/EGFR/SOS2/KRAS/SOS1/NOTCH4/NOTCH2/NOTCH3/FMN2/CPEB1/ETS1
c5.all.v7.0.symbols
	ID	Description	setSize	enrichmentScore	NES	pvalue	p.adjust	qvalues	rank	leading_edge	core_enrichment
GO_ACIDIC_AMINO_ACID_TRANSPORT	GO_ACIDIC_AMINO_ACID_TRANSPORT	GO_ACIDIC_AMINO_ACID_TRANSPORT	64	-0.63746	-2.82918	1e-10	8.9651e-10	3.87849e-10	7407	tags=38%, list=13%, signal=33%	ADORA1/KCNJ10/HRH3/SNCA/SLC6A1/CCK/ADORA2A/GRM2/SLC1A2/KMO/P2RX7/SLC17A7/SLC1A3/SLC1A6/LRRC8C/AVPR1A/SLC17A8/RIMS1/SYT4/PPFIA2/NPY5R/NTSR1/ATP1A2/SNAP25
GO_ACTIN_BINDING	GO_ACTIN_BINDING	GO_ACTIN_BINDING	411	-0.486887	-2.7704	1e-10	8.9651e-10	3.87849e-10	11592	tags=42%, list=21%, signal=33%	ACTN1/MYO1B/DAAM1/MYO9B/KLHL20/PRKCE/MICAL3/AIF1L/DBN1/GSN/PHACTR3/KLHL3/MYO3B/PXK/PANX1/MYH3/AFAP1/ENAH/FGD4/XIRP2/ACTR2/EPB41L2/MPRIP/TMOD3/TPM4/PARVA/SPIRE1/CNN3/SPTB/MYO1H/WASF2/MYH9/FMN1/SSH2/JMY/NCALD/VASH2/MICAL2/TRPV4/MYO16/ABL2/NOS3/MYH1/ERMN/FHOD3/MAPT/TMSB15A/MARCKS/ITGB1/ANXA6/MYO9A/CORO2B/TNNI2/SNTB2/WASF1/PHACTR2/TLN1/ABLIM3/CACNB2/TULP1/ACTN2/PDLIM5/MYH15/ANXA8L1/UTRN/DST/COTL1/SAM…
GO_ACTIN_CYTOSKELETON	GO_ACTIN_CYTOSKELETON	GO_ACTIN_CYTOSKELETON	479	-0.46497	-2.67634	1e-10	8.9651e-10	3.87849e-10	11816	tags=39%, list=21%, signal=31%	AMOT/PLS3/CGNL1/ADAM17/ACTN1/MYO1B/SORBS2/YES1/DAAM1/MYO9B/PTPN12/KLHL20/AIF1L/DBN1/GSN/MYO3B/MYH3/CDC42BPA/AFAP1/XIRP2/ACTR2/CCDC102A/EPB41L2/MPRIP/TMOD3/TPM4/PARVA/CNN3/ABCB4/SPTB/MPP4/MYO1H/WASF2/CLIC5/ARHGAP21/MYH9/FMN1/CTTNBP2NL/TRPV4/PPP1R12A/GABARAP/MYO16/ABL2/ARHGAP6/MYH1/MYLK3/SEPT11/FHOD3/MARCKS/ACTC1/BMF/MYO9A/CORO2B/TNNI2/PDLIM7/WASF1/IFIT5/PVALB/FER/ABLIM3/ACTN2/PDLIM5/ILK/KLHL14/MYH…
GO_ACTIN_CYTOSKELETON_REORGANIZATION	GO_ACTIN_CYTOSKELETON_REORGANIZATION	GO_ACTIN_CYTOSKELETON_REORGANIZATION	98	-0.601486	-2.84531	1e-10	8.9651e-10	3.87849e-10	11122	tags=45%, list=20%, signal=36%	GSN/CDC42BPA/GAB1/PARVA/TNIK/MKLN1/RICTOR/MYH9/TRPV4/ABL2/FER/NTF3/PDLIM4/FES/TGFB1/S1PR2/ARHGDIB/ANXA1/CSF3/NRK/GMFG/KIT/FLNA/PHACTR1/EFS/HCK/PARVG/GPR65/THSD7B/NRP1/PDGFRA/CSF1R/CASS4/TEK/PLEK/S1PR1/HCLS1/ANTXR1/STAP1/THSD7A/NTRK3/FGF7/FGF10/SEMA3E
GO_ACTIN_FILAMENT	GO_ACTIN_FILAMENT	GO_ACTIN_FILAMENT	94	-0.558222	-2.6222	1e-10	8.9651e-10	3.87849e-10	12428	tags=46%, list=22%, signal=36%	WASL/FKBP15/SPECC1/AMOT/PLS3/ACTN1/MYO1B/YES1/MYO9B/AIF1L/TPM4/FMN1/ARHGAP6/ACTC1/ACTN2/AKAP13/PDLIM4/CORO1A/ANXA1/RHOQ/RAC2/TPM2/FYN/ACTN3/PALLD/FLNA/MYO3A/AIF1/TMOD1/PSTPIP1/PKD2/HCK/ACKR2/DPYSL3/SMTNL1/WIPF3/MYO5A/TEK/WIPF1/WAS/RCSD1/LCP1/LMOD1
GO_ACTIN_FILAMENT_BASED_MOVEMENT	GO_ACTIN_FILAMENT_BASED_MOVEMENT	GO_ACTIN_FILAMENT_BASED_MOVEMENT	138	-0.573038	-2.87613	1e-10	8.9651e-10	3.87849e-10	6801	tags=36%, list=12%, signal=31%	RYR2/ROCK1/CAV3/TTN/TPM2/DMD/SCN1B/FGF12/PDE4D/CACNA1G/KCNJ8/KCNA5/STC1/ACTN3/KCNJ5/GJA1/FLNA/GJC1/MYH8/TMOD1/PDE4B/MYH6/MYH10/FRMD6/KCND3/MYL2/VIM/SCN4B/MYBPC2/KCNE4/PDPN/CAV1/KCNE1/WIPF3/MYO5A/GJA5/SCN3B/WIPF1/WAS/DES/SGCD/CTNNA3/CACNA2D1/PLN/MYH2/SCN2B/ANK2/TNNT3/ATP1A2
GO_ACTIN_FILAMENT_BINDING	GO_ACTIN_FILAMENT_BINDING	GO_ACTIN_FILAMENT_BINDING	184	-0.451409	-2.38096	1e-10	8.9651e-10	3.87849e-10	9182	tags=31%, list=16%, signal=26%	TRPV4/MYO16/ABL2/MYH1/ERMN/MARCKS/ANXA6/CORO2B/TLN1/ABLIM3/CACNB2/TULP1/ACTN2/MYH15/ANXA8L1/UTRN/SAMD14/CORO1A/HIP1/MACF1/SVIL/TTN/TPM2/SPTA1/CFL2/TAGLN3/MYH13/FLNA/AIF1/MYH8/MYOM1/TMOD1/PSTPIP1/ANXA8/MYH6/MYH10/TAGLN/SYNE3/ADD2/MYBPC2/FLNC/XIRP1/SYNE1/FMNL1/FERMT2/WIPF3/MYO5A/WIPF1/WAS/RCSD1/LCP1/PKNOX2/ANTXR1/CTNNA3/NEXN/MYH2/MYH11
GO_ACTIN_FILAMENT_BUNDLE_ORGANIZATION	GO_ACTIN_FILAMENT_BUNDLE_ORGANIZATION	GO_ACTIN_FILAMENT_BUNDLE_ORGANIZATION	147	-0.477804	-2.42647	1e-10	8.9651e-10	3.87849e-10	9045	tags=46%, list=16%, signal=39%	ARAP1/SLC9A1/LIMA1/ZYX/ASAP3/RAPGEF3/FSCN3/NEDD9/CLASP1/PIK3R1/LIMCH1/ADD1/PTK2B/PPFIA1/PLS3/ROCK2/ACTN1/MYO1B/ARRB1/AIF1L/BRAF/SPIRE1/WASF2/PPM1F/RHOF/TGFBR1/ARHGAP6/RND3/MARCKS/CX3CL1/TACSTD2/SWAP70/RND2/ROCK1/FRMD7/SH3PXD2B/LPAR1/SHANK3/SYNPO/SYNPO2L/SORBS1/RDX/FLNA/PHACTR1/AIF1/ARHGAP28/SHANK1/FMN2/ELN/ADD2/GPR65/ARHGEF15/DLC1/NRP1/DPYSL3/NOX4/TMEFF2/PHLDB2/EVL/PLEK/WAS/S1PR1/TGFB3/LCP1/FAM10…
GO_ACTIN_FILAMENT_ORGANIZATION	GO_ACTIN_FILAMENT_ORGANIZATION	GO_ACTIN_FILAMENT_ORGANIZATION	380	-0.442677	-2.49156	1e-10	8.9651e-10	3.87849e-10	9216	tags=42%, list=16%, signal=35%	ARF6/LIMA1/CD2AP/ZYX/ARHGAP17/ASAP3/MTPN/RAPGEF3/FSCN3/RHOBTB2/NEDD9/CLASP1/WASL/ARFGEF1/PIK3R1/GMFB/LATS1/LIMCH1/ADD1/PTK2B/PPFIA1/PLS3/CGNL1/ROCK2/ACTN1/MYO1B/SORBS2/ARRB1/PRKCE/MICAL3/AIF1L/DBN1/ARPIN/GSN/BRAF/ACTR2/TMOD3/TPM4/SPIRE1/RUFY3/SPTB/WASF2/PPARGC1B/RICTOR/KANK4/FMN1/PPM1F/SSH2/JMY/MICAL2/TRPV4/ABI2/RHOF/TGFBR1/ARHGAP6/ERMN/RND3/FHOD3/KANK3/TMSB15A/MARCKS/ACTC1/WASF1/FER/CX3CL1/TACST…
GO_ACTIN_MEDIATED_CELL_CONTRACTION	GO_ACTIN_MEDIATED_CELL_CONTRACTION	GO_ACTIN_MEDIATED_CELL_CONTRACTION	116	-0.573897	-2.81651	1e-10	8.9651e-10	3.87849e-10	8538	tags=42%, list=15%, signal=36%	ACTC1/TNNI2/CACNB2/ACTN2/ADORA1/RYR2/ROCK1/CAV3/TTN/TPM2/DMD/SCN1B/FGF12/PDE4D/CACNA1G/KCNJ8/KCNA5/STC1/ACTN3/KCNJ5/GJA1/FLNA/GJC1/MYH8/TMOD1/PDE4B/MYH6/FRMD6/KCND3/MYL2/VIM/SCN4B/MYBPC2/KCNE4/PDPN/CAV1/KCNE1/GJA5/SCN3B/DES/SGCD/CTNNA3/CACNA2D1/PLN/MYH2/SCN2B/ANK2/TNNT3/ATP1A2
GO_ACTIN_POLYMERIZATION_OR_DEPOLYMERIZATION	GO_ACTIN_POLYMERIZATION_OR_DEPOLYMERIZATION	GO_ACTIN_POLYMERIZATION_OR_DEPOLYMERIZATION	197	-0.430042	-2.28535	1e-10	8.9651e-10	3.87849e-10	10715	tags=32%, list=19%, signal=26%	ACTR2/TMOD3/SPIRE1/SPTB/RICTOR/KANK4/FMN1/SSH2/JMY/MICAL2/ABI2/ARHGAP6/FHOD3/KANK3/TMSB15A/WASF1/FER/ACTN2/SWAP70/SSH1/CORO1A/MYADM/CDC42EP3/FCHSD2/JAK2/SPTBN4/WASF3/TMOD2/CSF3/GHRL/SPTA1/GMFG/CFL2/PREX1/ICAM1/PLEKHG2/RDX/CAP2/AIF1/TMOD1/PSTPIP1/ARHGAP28/ELN/HCK/ADD2/PLEKHH2/MAGEL2/WIPF3/CXCL12/EVL/TENM1/PLEK/WIPF1/WAS/NCKAP1L/HCLS1/CCL11/LMOD1/SLIT2/CCL21/PAK3/FAM107A/CCR7
GO_ACTION_POTENTIAL	GO_ACTION_POTENTIAL	GO_ACTION_POTENTIAL	130	-0.594441	-2.94571	1e-10	8.9651e-10	3.87849e-10	7525	tags=38%, list=13%, signal=33%	CACNA1H/KCNA2/KCNIP2/RYR2/CAV3/SCN4A/CHRNB4/GRIK2/DMD/SCN1B/FGF12/AKAP6/CACNA1G/KCNJ8/KCNA5/P2RX1/SCN3A/SCN2A/KCNJ5/GJA1/FLNA/GJC1/SLC8A1/CHRNA4/KCND3/SCN4B/KCNE4/CAV1/CD36/SCN9A/KCNE1/KCND2/CNTNAP1/GJA5/SCN3B/SCN11A/CTNNA3/ADRA1A/CACNA2D1/NTRK3/SCN2B/CNR1/ANK2/NTSR1/ATP1A2/GPR88/CNR2/KCNB1/SCN7A/KCNA1
GO_ACTIVATION_OF_INNATE_IMMUNE_RESPONSE	GO_ACTIVATION_OF_INNATE_IMMUNE_RESPONSE	GO_ACTIVATION_OF_INNATE_IMMUNE_RESPONSE	304	-0.473972	-2.60272	1e-10	8.9651e-10	3.87849e-10	9133	tags=30%, list=16%, signal=25%	DMBT1/TLR5/SFTPD/NFKBIA/IRF1/PGLYRP2/EP300/NR1H4/TRIL/MUC4/MUC17/OTUD4/PJA2/DDX60/PIK3AP1/DDX58/SEC14L1/CTSL/PGLYRP4/SFTPA2/TLR9/IRGM/RSAD2/PTPRS/RPS6KA5/CYLD/FYN/NLRP6/CD300A/CD14/LBP/PGLYRP3/TNFAIP3/FFAR2/NLRC4/IFI16/RAB7B/TLR2/S100A8/AIM2/CD300LF/HAVCR2/CTSK/LTF/CLEC4A/PTPN22/RFTN1/BIRC3/HCK/PLCG2/LY96/IRAK3/KLRK1/TLR1/ICAM3/PSMA8/LILRA2/CAV1/CD36/TLR6/FCER1G/TICAM2/ITGB2/TNIP3/ITGAM/MUC21/BTK…
GO_ACTIVATION_OF_MAPK_ACTIVITY	GO_ACTIVATION_OF_MAPK_ACTIVITY	GO_ACTIVATION_OF_MAPK_ACTIVITY	147	-0.538335	-2.73387	1e-10	8.9651e-10	3.87849e-10	8609	tags=32%, list=15%, signal=27%	EGF/MAP4K5/MAPK11/TAOK1/NTF3/GHR/C1QTNF2/S1PR2/DUSP5/CXCR4/GHRL/LPAR1/IL1B/ITGA1/CSPG4/WNT5A/MAP3K12/PROK2/CD74/KIT/TNFSF11/NRG1/TNF/THBS1/CXCL17/MDFIC/ALK/P2RX7/FGF1/C5AR1/FPR1/CD40LG/MAPK10/TGFB3/SAA1/HGF/MAP4K1/FGF2/WNT7B/PAK3/LRRK2/PTPRC/NTRK3/FGF10/IGF1/PROK1/CCL19
GO_ACTIVATION_OF_PROTEIN_KINASE_ACTIVITY	GO_ACTIVATION_OF_PROTEIN_KINASE_ACTIVITY	GO_ACTIVATION_OF_PROTEIN_KINASE_ACTIVITY	325	-0.462475	-2.56732	1e-10	8.9651e-10	3.87849e-10	12066	tags=43%, list=22%, signal=34%	EGFR/PTK2B/PAK2/BIRC7/CAB39/DUSP19/STK3/ADAM9/PAK6/BMP2/TNFSF15/PTPN11/DUSP7/SPAG9/ARRB1/EFNA5/SOCS1/TLR3/TAB2/PRKACB/BRAF/FRS2/STK4/SLK/FGF13/KIDINS220/PRKAR1A/STRADA/TNIK/IRAK2/PLCE1/ADRA2A/MAP3K1/RICTOR/ADCY9/MAP4K4/STK10/MALT1/ZFP91/GADD45B/NGF/PRNP/EIF2AK2/TGFBR2/MAP3K2/OSBPL8/PIK3CA/RAPGEF1/TGFBR1/MAP3K15/PEA15/WNK1/SBK2/EGF/MAP4K5/MAPK11/NEK1/MAP3K8/TAOK1/IL4/NTF3/ADORA1/GHR/MAP3K3/ADCY7/C…
GO_ACTIVE_TRANSMEMBRANE_TRANSPORTER_ACTIVITY	GO_ACTIVE_TRANSMEMBRANE_TRANSPORTER_ACTIVITY	GO_ACTIVE_TRANSMEMBRANE_TRANSPORTER_ACTIVITY	343	-0.359497	-2.01187	1e-10	8.9651e-10	3.87849e-10	9508	tags=25%, list=17%, signal=21%	ATP6V0A4/SLC23A2/SLC12A4/SLC34A1/SLC26A3/SLC10A1/SLC36A1/SLC41A1/SLC25A30/SLCO5A1/SLC4A4/SLC9A7/SLC36A2/SLC4A1/SLC4A7/SLC12A3/TAP1/ABCG2/SLC12A6/SLC28A3/SLC45A1/ABCA10/SLC26A4/SLC24A2/SLC4A10/SLC16A12/SLC47A1/SLC2A6/TAP2/SLC5A4/SLC46A2/SLCO2B1/SLC26A2/SLC12A5/ATP12A/SLC16A7/SLC6A1/SLC10A6/SLC36A3/SLC26A10/SLC16A6/SLC15A3/SLC6A11/SLC12A1/SLC16A2/ABCG4/ATP4B/ATP6V0D2/ABCB11/ABCA1/SLC24A3/SLC11A1/SL…
GO_ACTOMYOSIN	GO_ACTOMYOSIN	GO_ACTOMYOSIN	70	-0.59947	-2.70139	1e-10	8.9651e-10	3.87849e-10	13442	tags=56%, list=24%, signal=42%	FLNB/MYO18A/CDC42BPB/LIMA1/ZYX/LIMCH1/HDAC4/ACTN1/DAAM1/DBN1/CDC42BPA/XIRP2/TPM4/MYH9/SEPT11/ACTC1/PDLIM7/ABLIM3/ILK/PDLIM4/FHL3/KAT2B/SYNPO/SORBS1/MYL9/LURAP1/MYH6/PGM5/MYH10/ROR1/XIRP1/NOX4/FERMT2/MYO5A/TEK/LCP1/MYLK/FAM107A/SYNPO2
GO_ACTOMYOSIN_STRUCTURE_ORGANIZATION	GO_ACTOMYOSIN_STRUCTURE_ORGANIZATION	GO_ACTOMYOSIN_STRUCTURE_ORGANIZATION	187	-0.510172	-2.68708	1e-10	8.9651e-10	3.87849e-10	8996	tags=34%, list=16%, signal=28%	TGFBR1/ARHGAP6/MYLK3/ANKRD1/CFLAR/FHOD3/ACTC1/ITGB1/TACSTD2/ACTN2/AKAP13/MEF2A/NKX2-5/ROCK1/FRMD7/EPB41L4A/CAV3/MYOZ2/TTN/SH3PXD2B/TMOD2/LPAR1/CFL2/SYNPO2L/SORBS1/PHACTR1/CSRP3/MYOM1/TMOD1/LURAP1/ARHGAP28/MYH6/PGM5/MYOZ1/ELN/MYH10/FRMD6/EPB41L3/MYL2/PDGFRB/MYBPC2/GPR65/ARHGEF15/DLC1/NRP1/NOX4/TMEFF2/MEF2C/PDGFRA/PHLDB2/EVL/CNN1/WAS/S1PR1/CASQ1/TGFB3/LMOD1/LDB3/TNNT3/MYH11/CASQ2/MYOC/SFRP1
GO_ADAPTIVE_IMMUNE_RESPONSE_BASED_ON_SOMATIC_RECOMBINATION_OF_IMMUNE_RECEPTORS_BUILT_FROM_IMMUNOGLOBULIN_SUPERFAMILY_DOMAINS	GO_ADAPTIVE_IMMUNE_RESPONSE_BASED_ON_SOMATIC_RECOMBINATION_OF_IMMUNE_RECEPTORS_BUILT_FROM_IMMUNOGLOBULIN_SUPERFAMILY_DOMAINS	GO_ADAPTIVE_IMMUNE_RESPONSE_BASED_ON_SOMATIC_RECOMBINATION_OF_IMMUNE_RECEPTORS_BUILT_FROM_IMMUNOGLOBULIN_SUPERFAMILY_DOMAINS	337	-0.760899	-4.25459	1e-10	8.9651e-10	3.87849e-10	6221	tags=55%, list=11%, signal=50%	LEF1/RSAD2/C1QC/IL1B/BTN3A3/IGLL1/BCL6/HLX/CLC/IGHA1/C1QB/CFI/PRF1/CLU/CD1D/CCR6/IGLC7/TRDC/IL13RA2/C6/IGKV1D-39/CD40/IL18R1/IGLL5/TNFAIP3/ICAM1/IGHV3-72/CD74/C1QA/IGLC6/IGHV6-1/IL10/GATA3/MYO1G/SLC11A1/HLA-DQB1/IGKV1-16/TNF/IL6R/IL12RB1/IGHV3-48/GZMM/HAVCR2/IL18BP/IL18RAP/IGKV3D-11/IGHV3-66/RFTN1/IL31RA/CD80/IGLV2-11/TRBC2/CD274/JAK3/SLA2/P2RX7/SLAMF6/C1R/CD8A/IGLV2-23/FCER1G/IGKV4-1/IGKV3-15/IG…
GO_ADAPTIVE_THERMOGENESIS	GO_ADAPTIVE_THERMOGENESIS	GO_ADAPTIVE_THERMOGENESIS	149	-0.557983	-2.81361	1e-10	8.9651e-10	3.87849e-10	10192	tags=40%, list=18%, signal=32%	LPIN1/PPARGC1B/FOXC2/UCP2/ADRB1/PLAC8/TRPV4/LNPEP/APC/MFAP2/RBPJ/LEPR/KSR2/IL15/BMP8A/IL4/PLCL2/SLN/JAK2/DBH/ELOVL3/CXCR4/EPAS1/PTH2R/GHRL/UCP1/NPR3/G0S2/TRPV2/ACADL/IL18R1/PDGFC/ACTN3/ADAMTS5/TSHR/PLCL1/GJA1/LAMA4/ADRB2/DIO2/NOVA2/IL13/HOXC10/CAV1/CD36/NOVA1/CMKLR1/MC4R/IRF4/PM20D1/CCR2/EBF2/ADCYAP1/ADRB3/LEP/CIDEA/FABP4/PHOX2B/ADIPOQ
GO_ADENYLATE_CYCLASE_ACTIVATING_G_PROTEIN_COUPLED_RECEPTOR_SIGNALING_PATHWAY	GO_ADENYLATE_CYCLASE_ACTIVATING_G_PROTEIN_COUPLED_RECEPTOR_SIGNALING_PATHWAY	GO_ADENYLATE_CYCLASE_ACTIVATING_G_PROTEIN_COUPLED_RECEPTOR_SIGNALING_PATHWAY	116	-0.514264	-2.52385	1e-10	8.9651e-10	3.87849e-10	7477	tags=51%, list=13%, signal=44%	GNAI2/GNAQ/ADRB1/GNA13/RAPGEF2/ADM/LHCGR/CRHR1/AKAP13/TBXA2R/RAMP2/GPHA2/ADCY7/ADCY4/RXFP1/GPR78/GPR161/DRD5/S1PR4/CXCL10/RAMP3/FSHR/UCN2/CXCL11/PDE4D/GNAL/MC5R/ADORA2A/TSHR/OPRL1/ABCA1/GPR26/OPRM1/PTGIR/ADRB2/CHGA/PTH1R/GCG/MRAP/GPR65/GLP1R/VIP/CALCRL/ADCY5/ADCY2/ATP2B4/GNG2/MC4R/PTGER3/PTHLH/CXCL9/MC2R/ADRA1A/NOS1/PLN/PTGFR/ADCYAP1/GALR1/ADRB3
GO_ADHERENS_JUNCTION_ASSEMBLY	GO_ADHERENS_JUNCTION_ASSEMBLY	GO_ADHERENS_JUNCTION_ASSEMBLY	89	-0.595038	-2.77739	1e-10	8.9651e-10	3.87849e-10	13243	tags=55%, list=24%, signal=42%	IQGAP1/SLC9A1/CORO1C/PIP5K1C/CLASP1/LIMCH1/PTK2B/ITGA2/ROCK2/ACTN1/EFNA5/PTEN/SMAD7/SLK/FMN1/LAMA5/PPM1F/MAP4K4/WDPCP/ARHGAP6/LRP1/HIPK1/ACTN2/LIMS1/RAMP2/VCL/MACF1/COL16A1/ROCK1/GPM6B/PEAK1/BCL2/MMP14/ACTN3/THY1/SORBS1/KDR/THBS1/DLC1/NRP1/EPHA3/FERMT2/PHLDB2/TEK/APOD/FAM107A/GREM1/MYOC/SFRP1
GO_ADHERENS_JUNCTION_ORGANIZATION	GO_ADHERENS_JUNCTION_ORGANIZATION	GO_ADHERENS_JUNCTION_ORGANIZATION	134	-0.565976	-2.81133	1e-10	8.9651e-10	3.87849e-10	12611	tags=52%, list=23%, signal=41%	PIP5K1C/CLASP1/NUMB/LIMCH1/ADD1/PTK2B/ITGA2/CTNND1/ROCK2/ACTN1/MAPRE2/EFNA5/PTEN/SMAD7/SLK/CDH26/FMN1/LAMA5/PPM1F/MAP4K4/WDPCP/ARHGAP6/KIFC3/CDH8/LRP1/NUMBL/IQSEC1/HIPK1/ACTN2/CDH20/LIMS1/RAMP2/CADM1/VCL/CDH13/MACF1/COL16A1/ROCK1/CDH12/GPM6B/PEAK1/BCL2/MMP14/RAB8B/CDH6/ACTN3/THY1/SORBS1/KDR/RDX/THBS1/CDH5/CDH11/CDH2/DLC1/NRP1/EPHA3/FERMT2/RASSF8/CDH10/PHLDB2/TEK/APOD/FAM107A/GREM1/CADM2/CDH19/MYO…
GO_ADULT_BEHAVIOR	GO_ADULT_BEHAVIOR	GO_ADULT_BEHAVIOR	143	-0.51994	-2.62207	1e-10	8.9651e-10	3.87849e-10	9673	tags=40%, list=17%, signal=33%	GLRA1/NPC1/ZFHX2/NR4A2/NPY/NTF4/INPP5F/SNCG/NLGN3/CRHR1/GBX1/KCNJ10/NRXN2/SPTBN4/DBH/ADAM22/CHRNB4/GHRL/SHANK3/SNCA/FGF12/NRXN3/PBX3/GLRB/CRHBP/CUBN/GDNF/PAX5/EFNB3/UCHL1/CEND1/OPRM1/TMOD1/SLC1A2/SHANK1/CHRNA4/ALK/PCDH17/EN1/CARTPT/RNF180/CXCL12/CNTN2/CHRNA3/PREX2/SEZ6L/SLITRK1/NR4A3/CHL1/NLGN4X/SDK1/HTR2A/GABRG2/NTSR1/LEP/ATP1A2/NRXN1
GO_AGING	GO_AGING	GO_AGING	312	-0.426458	-2.34237	1e-10	8.9651e-10	3.87849e-10	8270	tags=26%, list=15%, signal=22%	CX3CL1/LITAF/ILK/TNFRSF1B/MIR34A/IL15/ATM/PITX3/ZMIZ1/LIMS1/FOS/MIR590/POU1F1/TGFB1/PRDM2/LOXL2/MAP3K3/KYNU/HAMP/BCL2/BCL6/SNCA/SOD2/SLC30A10/PDE4D/EDNRB/CDKN2B/CD68/ICAM1/NUAK1/KIR2DL4/PAX5/C1QA/ENG/IL10/COL4A2/TWIST1/RNF165/SERPINE1/BCL2A1/SLC1A2/KMO/TRPC6/PTH1R/PDGFRB/VASH1/SLC32A1/NOX4/SERPINF1/PENK/CRYAB/DCN/GJB6/ATP8A2/TIMP2/ITGB2/GRM5/SERPING1/AKT3/KCNMB1/KRT16/VCAM1/TGFB3/APOD/NTRK1/COMP/…
GO_ALPHA_BETA_T_CELL_ACTIVATION	GO_ALPHA_BETA_T_CELL_ACTIVATION	GO_ALPHA_BETA_T_CELL_ACTIVATION	133	-0.687051	-3.41122	1e-10	8.9651e-10	3.87849e-10	7991	tags=50%, list=14%, signal=43%	IL15/BATF/ITPKB/XCL1/TWSG1/IL27/LOXL3/NFKBIZ/ANXA1/RUNX1/LEF1/RSAD2/FUT7/BCL2/BCL6/HLX/CD83/GPR18/CD300A/RUNX3/IL18R1/ADORA2A/NKX2-3/IFNG/GATA3/IL6R/IL12RB1/ZAP70/CLEC4A/CD80/CD274/PRDM1/JAK3/RASAL3/SLAMF6/TNFSF4/EBI3/PAX1/NLRP3/CD86/ZNF683/RORA/SASH3/NCKAP1L/IL2/LILRB1/GPR183/SPN/CD3E/TBX21/IL6/DOCK2/TNFSF8/EOMES/IRF4/CCR2/LY9/PTPRC/FOXP3/ZBTB16/ITK/CD28/IL12B/GLI3/PLA2G2D/CCL19
GO_ALPHA_BETA_T_CELL_DIFFERENTIATION	GO_ALPHA_BETA_T_CELL_DIFFERENTIATION	GO_ALPHA_BETA_T_CELL_DIFFERENTIATION	100	-0.722045	-3.46138	1e-10	8.9651e-10	3.87849e-10	7818	tags=50%, list=14%, signal=43%	BATF/ITPKB/IL27/LOXL3/NFKBIZ/ANXA1/RUNX1/LEF1/RSAD2/FUT7/BCL2/BCL6/HLX/CD83/GPR18/RUNX3/IL18R1/NKX2-3/IFNG/GATA3/IL12RB1/ZAP70/CD80/PRDM1/JAK3/SLAMF6/TNFSF4/PAX1/NLRP3/CD86/ZNF683/RORA/SASH3/NCKAP1L/IL2/GPR183/SPN/TBX21/IL6/TNFSF8/EOMES/IRF4/LY9/FOXP3/ZBTB16/ITK/IL12B/GLI3/PLA2G2D/CCL19
GO_AMEBOIDAL_TYPE_CELL_MIGRATION	GO_AMEBOIDAL_TYPE_CELL_MIGRATION	GO_AMEBOIDAL_TYPE_CELL_MIGRATION	434	-0.409785	-2.31846	1e-10	8.9651e-10	3.87849e-10	12054	tags=42%, list=22%, signal=34%	PTK2B/NR4A1/HAS2/FBXW7/ITGA2/NF1/SP1/ADAM9/PLK2/MEGF8/AMOT/TIMP1/ADAM17/DOCK5/ROCK2/PTPN11/SYNJ2BP/MAPRE2/EDN1/SEMA3A/SOX18/MECP2/DOCK1/PRKCE/PAFAH1B1/STAT5A/ACVR1/BRAF/PTEN/GATA2/GNA12/LTB4R2/SEMA5B/HDAC7/SEMA3C/MIR221/PTPRG/WASF2/ALOX12/SMO/NR2F2/CER1/MYH9/FOXC2/AMOTL2/LAMA5/PPM1F/PIK3C2A/MAP4K4/WDPCP/PRCP/STARD13/TGFBR2/SP100/NR2E1/SEMA4A/PIK3CA/TGFBR1/NOS3/PTGS2/ITGB7/ITGB1/SEMA6C/SEMA6A/ANXA…
GO_AMIDE_BINDING	GO_AMIDE_BINDING	GO_AMIDE_BINDING	345	-0.481298	-2.69036	1e-10	8.9651e-10	3.87849e-10	7652	tags=29%, list=14%, signal=25%	TAP1/SOAT1/NMUR1/GRIA2/RAMP2/HCRTR1/KCNIP2/GHR/BACE1/PCSK5/APOE/TRGV9/BDKRB1/TGFB2/ENPEP/MCHR1/FOLH1/MAG/PTH2R/RAMP3/APBA2/APBB1/CLU/FOLR2/GLP2R/CD1D/TREM2/CRHBP/FOLR3/CD14/NPR3/EDNRB/LBP/ACADL/CD74/HLA-DPB1/VIPR2/C1QA/HLA-DRB1/OPRL1/HCRTR2/SSTR2/TLR2/OPRM1/FZD4/HSPG2/HLA-DQB1/CD300LF/HLA-DPA1/ADRB2/HLA-DRA/NPR1/PTH1R/GRIA4/MAS1/MSR1/GRIN2A/GLP1R/TLR1/TRGV3/CD36/CALCRL/TLR6/TRAV19/ITM2A/CRYAB/GRI…
GO_AMINE_TRANSPORT	GO_AMINE_TRANSPORT	GO_AMINE_TRANSPORT	100	-0.588023	-2.8189	1e-10	8.9651e-10	3.87849e-10	7966	tags=49%, list=14%, signal=42%	CRHR1/HTR1B/CRH/ADORA1/KCNA2/HRH3/SYT3/SYT12/SNCA/SLC6A1/SYT9/CCK/SLC22A16/OSR1/GDNF/ADORA2A/SYT6/RGS2/SYT2/TACR2/KMO/CHRNA4/CHGA/AGTR2/FFAR3/SV2A/VIP/RGS4/P2RX7/CARTPT/SLC18A2/SYT11/CHRNA6/CXCL12/AQP9/CHRNA3/AVPR1A/SYT4/P2RY12/NPY5R/HTR2A/CNR1/SYT15/NPY2R/SYT10/NTSR1/LEP/ATP1A2/KCNB1
GO_AMINOGLYCAN_BIOSYNTHETIC_PROCESS	GO_AMINOGLYCAN_BIOSYNTHETIC_PROCESS	GO_AMINOGLYCAN_BIOSYNTHETIC_PROCESS	111	-0.599878	-2.91333	1e-10	8.9651e-10	3.87849e-10	12044	tags=54%, list=22%, signal=43%	HAS2/ST3GAL3/B3GNT2/HS2ST1/B4GALT6/CHST6/HAS3/CHST5/B3GNT9/NDST2/EXT1/B4GALT1/B4GALT5/B3GNT5/SDC3/CSPG5/EGF/CSGALNACT1/XYLT1/TGFB1/NDST1/HS3ST2/CHSY1/NDST3/ACAN/PDGFB/GPC3/IL1B/CSPG4/ST3GAL1/CHST3/GCNT2/SDC2/CHSY3/ST3GAL6/NCAN/CSGALNACT2/HSPG2/CHST1/ANGPT1/HS3ST3B1/CHST2/DSE/PDGFRB/GPC5/CHST15/KERA/HS3ST3A1/BGN/LUM/DCN/CHST11/VCAN/HAS1/DSEL/OMD/GPC6/PRELP/CHST9/OGN
GO_AMINOGLYCAN_CATABOLIC_PROCESS	GO_AMINOGLYCAN_CATABOLIC_PROCESS	GO_AMINOGLYCAN_CATABOLIC_PROCESS	64	-0.642061	-2.8496	1e-10	8.9651e-10	3.87849e-10	7187	tags=42%, list=13%, signal=37%	TGFB1/STAB2/ACAN/PGLYRP4/ARSB/GPC3/IDS/CSPG4/LYG2/SDC2/PGLYRP3/NCAN/HSPG2/HPSE2/GPC5/KERA/CHIT1/BGN/LUM/DCN/VCAN/OMD/GPC6/FGF2/PRELP/LYVE1/OGN
GO_AMINOGLYCAN_METABOLIC_PROCESS	GO_AMINOGLYCAN_METABOLIC_PROCESS	GO_AMINOGLYCAN_METABOLIC_PROCESS	132	-0.597134	-2.95113	1e-10	8.9651e-10	3.87849e-10	10392	tags=55%, list=19%, signal=45%	HAS2/ST3GAL3/B3GNT2/HS2ST1/B4GALT6/CHST6/HAS3/CHST5/B3GNT9/NDST2/EXT1/B4GALT1/IMPAD1/B4GALT5/B3GNT5/SDC3/CSPG5/EGF/B3GAT1/IL15/CSGALNACT1/XYLT1/ITIH4/PIM1/TGFB1/NDST1/ITIH3/HS3ST2/CHSY1/NDST3/ACAN/PDGFB/GPC3/IL1B/EGFLAM/CSPG4/ST3GAL1/CHST3/GCNT2/SDC2/CHSY3/ST3GAL6/NCAN/CSGALNACT2/HSPG2/CHST1/ANGPT1/HS3ST3B1/CHST2/DSE/PDGFRB/GPC5/CHST15/KERA/HS3ST3A1/BGN/LUM/DCN/ITIH1/CHST11/VCAN/HAS1/DSEL/ITIH5/S…
GO_AMINO_ACID_TRANSPORT	GO_AMINO_ACID_TRANSPORT	GO_AMINO_ACID_TRANSPORT	139	-0.504922	-2.54075	1e-10	8.9651e-10	3.87849e-10	5724	tags=28%, list=10%, signal=25%	ADORA1/KCNJ10/HRH3/SLC16A12/SNCA/SLC6A1/CCK/OSR1/SLC36A3/SLC7A2/ADORA2A/SLC6A11/SLC11A1/RGS2/GRM2/SLC1A2/KMO/TRPC4/SV2A/PDPN/SLC32A1/RGS4/P2RX7/SLC17A7/SLC1A3/SLC1A6/LRRC8C/SLC6A17/AVPR1A/SLC17A8/RIMS1/SYT4/PPFIA2/NPY5R/NTSR1/LEP/ATP1A2/SLC7A14/SNAP25
GO_AMYLOID_BETA_BINDING	GO_AMYLOID_BETA_BINDING	GO_AMYLOID_BETA_BINDING	76	-0.608662	-2.74464	1e-10	8.9651e-10	3.87849e-10	9090	tags=50%, list=16%, signal=42%	PRNP/CACNA1A/GRIN2B/COL25A1/LRP1/GRIA2/BACE1/APOE/TGFB2/RAMP3/APBA2/APBB1/CLU/TREM2/CD74/C1QA/TLR2/FZD4/HSPG2/ADRB2/GRIA4/MSR1/GRIN2A/CD36/TLR6/ITM2A/CRYAB/GRIA3/FPR2/ITGB2/FCGR2B/BCHE/ITGAM/MARCO/LILRB2/GRIA1/NGFR/NLGN1
GO_ANCHORED_COMPONENT_OF_MEMBRANE	GO_ANCHORED_COMPONENT_OF_MEMBRANE	GO_ANCHORED_COMPONENT_OF_MEMBRANE	166	-0.500037	-2.589	1e-10	8.9651e-10	3.87849e-10	7298	tags=40%, list=13%, signal=35%	CEACAM7/IGSF21/LY6K/BST2/OPCML/CDH13/OTOA/CPO/CD109/LY6H/GPC3/VNN3/PSCA/TECTA/FOLR2/ART4/NTNG2/OMG/FOLR3/GP1BA/MDGA2/CD14/CNTN6/TFPI/LPL/FCGR3B/THY1/CNTFR/ENPP6/SEMA7A/GFRA3/RECK/DPEP3/VNN2/LYPD2/GAD2/MMP25/ALPP/CPM/NTM/CD48/GPC5/NTNG1/CD177/DPEP2/GFRA1/NCAM1/CD52/RGMA/MDGA1/ALPL/ART1/RGS7BP/CNTN4/CD2/NEGR1/CNTN2/LYNX1/GFRA2/GAS1/GPC6/CNTN1/LSAMP/GPIHBP1/RAB3C/PRND
GO_ANTIGEN_BINDING	GO_ANTIGEN_BINDING	GO_ANTIGEN_BINDING	182	-0.853665	-4.46862	1e-10	8.9651e-10	3.87849e-10	5778	tags=82%, list=10%, signal=74%	IGLL1/IGHA1/IGLV8-61/CD1D/IGLV9-49/IGLV5-37/IGLC7/TRDC/IGLV3-12/IGLV4-3/IGKV1D-39/SIRPA/IGKV1D-13/CD40/IGLL5/IGHV3-72/HLA-DPB1/IGLV3-10/IGLC6/IGKV1-6/IGHV6-1/IGKV1D-43/HLA-DRB1/LAG3/IGLV3-16/HLA-DQB1/IGKV1-16/IGKV1D-8/IGHV3-48/HLA-DPA1/IGKV3D-11/HLA-DRA/IGHV3-66/CD48/IGLV2-11/IGKV2-24/TRBC2/LILRA2/TRGV3/IGLV2-18/TRAV19/IGLV2-23/IGKV4-1/TRBV12-3/IGKV3-15/IGLC2/ITGA4/IGHV3-20/IGHV4-59/IGLV2-8/IGHV4…
GO_ANTIGEN_PROCESSING_AND_PRESENTATION	GO_ANTIGEN_PROCESSING_AND_PRESENTATION	GO_ANTIGEN_PROCESSING_AND_PRESENTATION	218	-0.524798	-2.79341	1e-10	8.9651e-10	3.87849e-10	6590	tags=25%, list=12%, signal=22%	CTSL/IFI30/RAB34/TAP2/HLA-DMA/ITGAV/CD1D/TREM2/HLA-DQB2/RAB33A/RAB8B/FCGR1A/CD68/ICAM1/CD74/HLA-DPB1/HLA-DRB1/HLA-DMB/LAG3/SLC11A1/HLA-DQB1/THBS1/HLA-DPA1/HLA-DQA2/FCGR1B/CLEC4A/HLA-DRA/RFTN1/NCF2/MARCH1/PSMA8/HLA-DOB/KIF5A/CD36/CD8A/FCER1G/CD207/HLA-DOA/NCF1/CD1A/FCGR2B/WAS/HLA-DQA1/LILRB2/CLEC4M/HLA-DRB5/CD209/CYBB/CCL21/RAB3C/CD1C/CD1E/CD1B/CCR7/CCL19
GO_ANTIGEN_RECEPTOR_MEDIATED_SIGNALING_PATHWAY	GO_ANTIGEN_RECEPTOR_MEDIATED_SIGNALING_PATHWAY	GO_ANTIGEN_RECEPTOR_MEDIATED_SIGNALING_PATHWAY	293	-0.726887	-3.97003	1e-10	8.9651e-10	3.87849e-10	5990	tags=46%, list=11%, signal=41%	GCSAM/LAT2/BTN3A3/BCL2/IGLL1/CYLD/IGHA1/LAT/FYN/HLA-DQB2/CD300A/PDE4D/IGLC7/TRDC/TXK/IGLL5/CMTM3/IGHV3-72/HLA-DPB1/LPXN/PAX5/THY1/PRKCH/IGLC6/IGHV6-1/HLA-DRB1/GATA3/CD3D/HLA-DQB1/IGHV3-48/THEMIS2/HLA-DPA1/PDE4B/GBP1/HLA-DQA2/ZAP70/HLA-DRA/IGHV3-66/PTPN22/RFTN1/PLCG2/GRAP2/TRBC2/PSMA8/NFAM1/CD247/SLA2/TRAV19/TRBV12-3/IGLC2/IGHV3-20/IGHV4-59/UBASH3A/IGHV4-28/MEF2C/PIK3CD/IGHV3-33/FCGR2B/THEMIS/TRAC…
GO_APICAL_PART_OF_CELL	GO_APICAL_PART_OF_CELL	GO_APICAL_PART_OF_CELL	368	-0.39649	-2.2309	1e-10	8.9651e-10	3.87849e-10	9879	tags=30%, list=18%, signal=25%	AMOTL2/RHCG/WDPCP/TRPM6/MLC1/PARD6G/ATP6V0A4/SLC23A2/SLC34A1/SLC26A3/RAPGEF2/TRPV4/LRP1/RAB27A/PARD3B/IFIT5/MUC17/DUOX2/CEACAM7/CRHR1/GM2A/SLC4A7/SLC12A3/C5AR2/CYP4A11/PODXL/AQP2/BST2/PLAT/SLC26A4/TMEM114/NHS/OTOA/ANXA1/CPO/TLR9/ENPEP/NIN/UPK2/BMPR2/AQP1/HAMP/SLC26A2/CSPG4/SNX10/SCNN1G/DCHS1/PDE4D/ITGA8/CLIC4/SLC2A5/FXYD1/P2RX2/CUBN/KCNA5/SLC12A1/STC1/THY1/CNTFR/P2RY6/ATP6V0D2/RDX/GJA1/IL6R/ADRB2…
GO_APICAL_PLASMA_MEMBRANE	GO_APICAL_PLASMA_MEMBRANE	GO_APICAL_PLASMA_MEMBRANE	304	-0.401375	-2.20407	1e-10	8.9651e-10	3.87849e-10	10429	tags=32%, list=19%, signal=26%	P2RY1/ABCB4/TNIK/ANO1/DSTYK/AMOTL2/RHCG/WDPCP/TRPM6/MLC1/PARD6G/ATP6V0A4/SLC23A2/SLC34A1/SLC26A3/RAPGEF2/TRPV4/RAB27A/PARD3B/MUC17/DUOX2/CEACAM7/GM2A/SLC4A7/SLC12A3/CYP4A11/PODXL/AQP2/BST2/SLC26A4/TMEM114/NHS/OTOA/ANXA1/CPO/TLR9/ENPEP/UPK2/BMPR2/AQP1/SLC26A2/CSPG4/SCNN1G/PDE4D/SLC2A5/FXYD1/P2RX2/CUBN/KCNA5/SLC12A1/STC1/THY1/CNTFR/P2RY6/ATP6V0D2/RDX/GJA1/IL6R/ADRB2/TRPV5/PTH1R/AJAP1/CDH2/PDGFRB/SL…
GO_AXON_DEVELOPMENT	GO_AXON_DEVELOPMENT	GO_AXON_DEVELOPMENT	499	-0.499892	-2.88415	1e-10	8.9651e-10	3.87849e-10	10449	tags=41%, list=19%, signal=34%	GOLGA4/RUFY3/SPTB/SEMA3C/MIR221/VAX2/EXT1/SMO/NRCAM/ALCAM/GAB2/PICALM/CREB1/ROBO3/TRAK2/B4GALT5/SSH2/NGF/NFIB/ZSWIM6/NR2E1/NR4A2/EPHB6/SEMA4A/MYCBP2/PIK3CA/CAMSAP2/INPP5F/COL25A1/MAPT/LRP1/NUMBL/SYNGAP1/ITGB1/SEMA6C/SEMA6A/NLGN3/SHC3/PDLIM7/ILK/TNN/CDKL5/SOS1/BMPR1B/EMB/GBX1/SPON2/RAPH1/UNC5B/SSH1/LAMB2/VCL/NFASC/RND2/NREP/MACF1/JAK2/APOE/SPP1/SPTBN4/TSPAN2/RAC2/DCC/KLF7/TRPC5/CXCR4/PTPRS/NIN/MAG…
GO_AXON_EXTENSION	GO_AXON_EXTENSION	GO_AXON_EXTENSION	116	-0.570234	-2.79854	1e-10	8.9651e-10	3.87849e-10	10548	tags=44%, list=19%, signal=36%	SEMA5B/GOLGA4/RUFY3/SEMA3C/NRCAM/ALCAM/SEMA4A/MAPT/LRP1/ITGB1/SEMA6C/SEMA6A/NLGN3/ILK/CDKL5/RAPH1/LAMB2/VCL/MACF1/APOE/TRPC5/PTPRS/MAG/BMPR2/DSCAM/NDN/WNT5A/TRIM46/TRPV2/SEMA6B/SEMA7A/NTN1/OLFM1/POU4F2/ISLR2/MAP2/NRP1/SEMA6D/FN1/NRP2/CXCL12/MAP1B/SEMA3D/SLIT2/SEMA3G/NTRK3/PLXNA4/TNR/SLIT3/DCLK1/SEMA3E
GO_AXON_PART	GO_AXON_PART	GO_AXON_PART	367	-0.506808	-2.83189	1e-10	8.9651e-10	3.87849e-10	8114	tags=35%, list=14%, signal=30%	CDH8/MAPT/LRP1/EEA1/NPTXR/TULP1/MGARP/ILK/TNN/TNFRSF1B/CDKL5/UTRN/HTR1B/CRH/DST/ITSN1/ADORA1/CALB1/KCNA2/SSH1/NFASC/SYNJ1/LAMP5/FRMD7/CBL/PRRT2/SPTBN4/ERC2/KCNC1/TRPC5/NIN/TMOD2/MAG/HIF1A/DSCAM/GRIK2/APBB1/STMN2/SNCA/SCN1B/AAK1/KCNAB1/CPEB4/DLG4/ANK1/TRIM46/MAP3K12/KIF1A/UNC13A/CBX6/CRHBP/CCK/LRRC7/CNGB1/TRPV2/SEPT6/CD40/NAV1/PREX1/ADORA2A/PALLD/THY1/KCNQ3/UCHL1/SCN2A/TIAM1/DLG2/KIF5C/DGKI/OLFM1/…
GO_BASEMENT_MEMBRANE	GO_BASEMENT_MEMBRANE	GO_BASEMENT_MEMBRANE	92	-0.633595	-2.96316	1e-10	8.9651e-10	3.87849e-10	7919	tags=48%, list=14%, signal=41%	P3H2/LOXL1/COLQ/DST/LAMB2/LOXL2/EFEMP2/COL4A3/ACAN/HMCN2/LAMC1/TIMP3/EGFLAM/EGFL6/LAMB4/LAMC3/COL4A2/SPARC/COL18A1/NTN1/NID1/HSPG2/NID2/COL4A1/LAMA4/COL7A1/COL4A4/MMRN2/COL8A2/PTN/COL5A1/FBLN1/FN1/SERPINF1/THBS2/LAMA2/FBN1/ADAMTS1/HMCN1/COL15A1/COL8A1/TNC/THBS4/CCDC80
GO_BIOMINERAL_TISSUE_DEVELOPMENT	GO_BIOMINERAL_TISSUE_DEVELOPMENT	GO_BIOMINERAL_TISSUE_DEVELOPMENT	150	-0.492421	-2.50043	1e-10	8.9651e-10	3.87849e-10	9040	tags=41%, list=16%, signal=34%	BMP2K/NOS3/PTGS2/DMP1/ASGR2/ANXA6/DUOX2/TFAP2A/MMP20/BMPR1B/GATA1/TGFB1/FOXO1/ENAM/ROCK1/SPP1/GPM6B/GPC3/HIF1A/BMPR2/SNX10/TBX1/ROR2/OSR1/CCL3/FBN2/FAM20C/ASPN/TWIST1/BMP6/ADRB2/SLC8A1/LTF/PTH1R/LOX/COL1A2/PTN/SRGN/P2RX7/CLEC3B/COL1A1/DSPP/MEF2C/GPNMB/ALPL/FAM20A/CCR1/TMEM119/S1PR1/OMD/TGFB3/FGR/COMP/PTHLH/MMP13/RSPO2/MGP/DDR2/GREM1/LEP/IGF1
GO_BLOOD_MICROPARTICLE	GO_BLOOD_MICROPARTICLE	GO_BLOOD_MICROPARTICLE	143	-0.476834	-2.40469	1e-10	8.9651e-10	3.87849e-10	6645	tags=43%, list=12%, signal=38%	APOE/CPN2/ORM1/ITGA2B/APOL1/C1QC/ANGPTL4/IGHA1/C1QB/CLU/CD5L/STOM/A1BG/CP/ENG/IGKV3D-11/HSPA7/MSN/FN1/C1R/IGKV4-1/IGKV3-15/IGLC2/ACTG2/ITIH1/CFH/IGKV1D-12/SERPING1/BCHE/A2M/IGHG2/IGLV3-21/IGKV1-5/IGHV3-23/C1S/IGHM/IGKV1-17/IGKC/IGLV3-25/IGLC3/C4B/HP/IGHV3-13/APOA4/IGKV1D-33/F13A1/IGKV3-20/CFHR1/IGHD/IGKV2-40/C4A/IGLV1-47/C3/IGHG1/IGKV2-30/IGHG3/IGHG4/KRT1/IGKV1-39/IGHV3-7/IGKV2D-28
GO_BONE_DEVELOPMENT	GO_BONE_DEVELOPMENT	GO_BONE_DEVELOPMENT	205	-0.55135	-2.92366	1e-10	8.9651e-10	3.87849e-10	10218	tags=46%, list=18%, signal=38%	WASF2/CER1/SULF2/SKI/IMPAD1/BBX/MATN3/TGFBR2/PHOSPHO1/TRPV4/MED1/MEF2D/NPR2/EP300/ANXA6/SMAD1/TFAP2A/BMPR1B/CSGALNACT1/XYLT1/AKAP13/NOTCH2/TGFB1/SCARA3/RIPPLY2/CHSY1/NPPC/ACP5/LRRC17/RAB23/SH3PXD2B/BMPR2/FOXN3/GHRL/ZNF385A/MMP14/PIP4K2A/DCHS1/TYROBP/COL13A1/COL6A2/RYR1/PDGFC/STC1/SHOX2/KIT/ENG/RANBP3L/SPARC/RARB/FAM20C/TNFSF11/GJA1/TWIST1/COL7A1/BMP6/LTF/RUNX2/CYP26B1/LOX/COL21A1/GPR68/COL6A1/FAT…
GO_BONE_MINERALIZATION	GO_BONE_MINERALIZATION	GO_BONE_MINERALIZATION	107	-0.555235	-2.65709	1e-10	8.9651e-10	3.87849e-10	6003	tags=46%, list=11%, signal=41%	PHOSPHO1/BMP2K/PTGS2/ASGR2/DUOX2/TFAP2A/BMPR1B/GATA1/TGFB1/GPM6B/GPC3/HIF1A/BMPR2/SNX10/ROR2/OSR1/CCL3/FBN2/FAM20C/ASPN/TWIST1/BMP6/ADRB2/SLC8A1/LTF/PTH1R/LOX/COL1A2/PTN/SRGN/P2RX7/CLEC3B/MEF2C/GPNMB/CCR1/TMEM119/S1PR1/OMD/TGFB3/FGR/COMP/PTHLH/MMP13/RSPO2/MGP/DDR2/GREM1/LEP/IGF1
GO_BONE_MORPHOGENESIS	GO_BONE_MORPHOGENESIS	GO_BONE_MORPHOGENESIS	111	-0.51421	-2.49728	1e-10	8.9651e-10	3.87849e-10	10109	tags=47%, list=18%, signal=38%	CER1/SKI/IMPAD1/MATN3/TGFBR2/PHOSPHO1/TRPV4/MEF2D/ANXA6/TFAP2A/BMPR1B/CSGALNACT1/TGFB1/SCARA3/RIPPLY2/CHSY1/NPPC/ACP5/RAB23/BMPR2/FOXN3/MMP14/COL13A1/COL6A2/STC1/SHOX2/RARB/TWIST1/COL7A1/BMP6/LTF/RUNX2/CYP26B1/COL21A1/COL6A1/COL12A1/COL1A1/PAX1/MEF2C/ALPL/MMP16/PAPPA2/SFRP4/TEK/TGFB3/COL6A3/COMP/SFRP2/TIFAB/MMP13/COL14A1/GLI3
GO_BRANCHING_MORPHOGENESIS_OF_AN_EPITHELIAL_TUBE	GO_BRANCHING_MORPHOGENESIS_OF_AN_EPITHELIAL_TUBE	GO_BRANCHING_MORPHOGENESIS_OF_AN_EPITHELIAL_TUBE	149	-0.516474	-2.6043	1e-10	8.9651e-10	3.87849e-10	7187	tags=41%, list=13%, signal=36%	SMO/SPRY1/NKX3-1/LAMA5/TGFBR2/GNA13/SIX4/MED1/EGF/RASIP1/TACSTD2/ILK/TGFB1/NOTCH4/PBX1/CAV3/LEF1/SALL1/GPC3/PLXND1/BCL2/WNT2/MMP14/WNT5A/DCHS1/CLIC4/GDF7/GDNF/HHIP/WNT2B/ENG/FOXF1/COL4A1/TNF/PKD2/AGTR2/TCF21/NRP1/SIX1/FAT4/CSF1/GLI2/FGF1/EDNRA/ADAMTS16/ESR1/CASR/WNT9B/CCL11/FGF2/SFRP2/SLIT2/AR/TNC/RSPO2/WNT1/PGR/GREM1/FGF10/GLI3/SEMA3E
GO_B_CELL_ACTIVATION	GO_B_CELL_ACTIVATION	GO_B_CELL_ACTIVATION	286	-0.708793	-3.85606	1e-10	8.9651e-10	3.87849e-10	7884	tags=53%, list=14%, signal=46%	ATM/BATF/ATP11C/IL4/ZFP36L1/KLF6/SWAP70/NOTCH2/PLCL2/BST2/LYL1/POU1F1/IGHV4-61/TGFB1/NFATC2/IGHA2/TLR9/LEF1/LAT2/TNFRSF4/BCL2/IGLL1/BCL6/CYLD/IGHA1/MMP14/CCR6/CD300A/HHEX/IGLC7/TYROBP/TRDC/CD40/IGLL5/TNFAIP3/NKX2-3/IGHV3-72/CD74/KIT/IGLC6/IGHV6-1/BANK1/MFNG/IL10/IGHV3-48/IL5/ZAP70/CHRNA4/IGHV3-66/MZB1/TBC1D10C/HDAC9/PLCG2/IL13/TRBC2/NFAM1/JAK3/SLA2/ITM2A/IGLC2/ITGA4/TNFSF4/IGHV3-20/IGHV4-59/TNFSF…
GO_B_CELL_ACTIVATION_INVOLVED_IN_IMMUNE_RESPONSE	GO_B_CELL_ACTIVATION_INVOLVED_IN_IMMUNE_RESPONSE	GO_B_CELL_ACTIVATION_INVOLVED_IN_IMMUNE_RESPONSE	69	-0.698374	-3.1301	1e-10	8.9651e-10	3.87849e-10	7818	tags=41%, list=14%, signal=35%	BATF/IL4/SWAP70/NOTCH2/PLCL2/TGFB1/BCL6/CCR6/CD40/NKX2-3/MFNG/IL10/PLCG2/ITM2A/TNFSF4/FCGR2B/CD40LG/IL2/GPR183/TBX21/CD180/DOCK10/PTPRC/CD19/FOXP3/GAPT/CD28/AICDA
GO_B_CELL_DIFFERENTIATION	GO_B_CELL_DIFFERENTIATION	GO_B_CELL_DIFFERENTIATION	124	-0.555123	-2.75668	1e-10	8.9651e-10	3.87849e-10	8776	tags=42%, list=16%, signal=35%	DOCK11/EP300/ITGB1/RBPJ/ATM/ATP11C/IL4/ZFP36L1/KLF6/NOTCH2/PLCL2/LYL1/POU1F1/TLR9/BCL2/BCL6/CYLD/MMP14/HHEX/NKX2-3/KIT/MFNG/IL10/HDAC9/PLCG2/NFAM1/JAK3/ITM2A/ITGA4/FCGR2B/IKZF3/CD40LG/INHBA/BTK/VCAM1/NCKAP1L/SLAMF8/GPR183/NTRK1/CD27/POU2F2/DOCK10/CD79B/IL11/PTPRC/CD19/CD79A/FLT3/AICDA/CR2/FCRL3/SFRP1
GO_B_CELL_MEDIATED_IMMUNITY	GO_B_CELL_MEDIATED_IMMUNITY	GO_B_CELL_MEDIATED_IMMUNITY	199	-0.80606	-4.25039	1e-10	8.9651e-10	3.87849e-10	5778	tags=66%, list=10%, signal=59%	IGLL1/BCL6/IGHA1/C1QB/CFI/CLU/CCR6/IGLC7/TRDC/IL13RA2/C6/IGKV1D-39/CD40/IGLL5/IGHV3-72/CD74/C1QA/IGLC6/IGHV6-1/IL10/HLA-DQB1/IGKV1-16/TNF/IGHV3-48/IGKV3D-11/IGHV3-66/IGLV2-11/TRBC2/SLA2/C1R/IGLV2-23/FCER1G/IGKV4-1/IGKV3-15/IGLC2/TNFSF4/IGHV3-20/IGHV4-59/IGLV2-8/IGHV4-28/IGKV1D-12/IGHV3-33/FCGR2B/SERPING1/CD40LG/IGHV1-69/IGKV3D-20/IGHG2/IGLV3-21/IGKV1-5/BTK/IGHV3-23/IGHV3-43/C1S/IGHM/IL2/IGHV3-30/…
GO_B_CELL_PROLIFERATION	GO_B_CELL_PROLIFERATION	GO_B_CELL_PROLIFERATION	93	-0.605499	-2.84465	1e-10	8.9651e-10	3.87849e-10	6346	tags=46%, list=11%, signal=41%	ATM/IL4/PLCL2/NFATC2/TLR9/LEF1/TNFRSF4/BCL2/BCL6/CD300A/TYROBP/CD40/CD74/IL10/IL5/MZB1/IL13/TNFSF13B/MEF2C/FCGR2B/IKZF3/CD40LG/TNFRSF13C/SASH3/BTK/CD38/NCKAP1L/IL2/GPR183/CD180/CTLA4/MNDA/IL21/PTPRC/CD19/CD79A/TNFRSF13B/GAPT/IL7R/CD22/CR2/FCRL3/MS4A1
GO_B_CELL_RECEPTOR_SIGNALING_PATHWAY	GO_B_CELL_RECEPTOR_SIGNALING_PATHWAY	GO_B_CELL_RECEPTOR_SIGNALING_PATHWAY	111	-0.844108	-4.09945	1e-10	8.9651e-10	3.87849e-10	5990	tags=77%, list=11%, signal=69%	GCSAM/LAT2/BCL2/IGLL1/IGHA1/CD300A/IGLC7/TRDC/IGLL5/CMTM3/IGHV3-72/LPXN/PAX5/PRKCH/IGLC6/IGHV6-1/IGHV3-48/IGHV3-66/PTPN22/RFTN1/PLCG2/TRBC2/NFAM1/IGLC2/IGHV3-20/IGHV4-59/IGHV4-28/MEF2C/PIK3CD/IGHV3-33/FCGR2B/IGHV1-69/IGHG2/BTK/IGHV3-23/CD38/IGHV3-43/IGHM/NCKAP1L/IGHV3-30/IGHE/IGHV1-3/IGHV4-31/IGHV1-58/GCSAML/IGHV3-53/IGHV1-45/IGHV3-15/CTLA4/IGKC/MNDA/IGHV3-73/CD79B/IGLC3/IGHV5-51/KLHL6/IGHV3-13/I…
GO_CALCIUM_ION_REGULATED_EXOCYTOSIS	GO_CALCIUM_ION_REGULATED_EXOCYTOSIS	GO_CALCIUM_ION_REGULATED_EXOCYTOSIS	152	-0.551262	-2.80591	1e-10	8.9651e-10	3.87849e-10	6945	tags=30%, list=12%, signal=27%	SYT3/BACE1/SYNJ1/SYT12/PRRT2/ERC2/DOC2B/APBA2/SNCA/VAMP1/TRIM9/UNC13A/SYT9/CACNA1G/CAMK2A/ADORA2A/P2RX1/SYT6/DGKI/SYT2/CHRNA4/SNPH/GRIN3A/SV2A/GRIK5/P2RX7/STX11/SYT11/CHRNA6/RIMS1/TRPV6/SYT4/PPFIA2/RIMS2/ADRA1A/LRRK2/ZP4/HTR2A/CHRM2/PRKCB/CNR1/SYT15/NLGN1/SYT10/SNAP25/KCNB1
GO_CALCIUM_ION_TRANSMEMBRANE_IMPORT_INTO_CYTOSOL	GO_CALCIUM_ION_TRANSMEMBRANE_IMPORT_INTO_CYTOSOL	GO_CALCIUM_ION_TRANSMEMBRANE_IMPORT_INTO_CYTOSOL	135	-0.623984	-3.10714	1e-10	8.9651e-10	3.87849e-10	7187	tags=44%, list=13%, signal=38%	TGFB1/CORO1A/RYR2/UBASH3B/BDKRB1/TRDN/CXCL10/RAMP3/SNCA/DMD/PLCB2/FYN/CXCL11/RYR3/PDE4D/AKAP6/RYR1/TRPC1/THY1/P2RY6/FAM155A/CCL3/FASLG/F2RL3/SLC8A1/PKD2/F2R/TRPV5/PLCG2/GRIN2A/IL13/P2RX7/ITPR1/ATP2B4/JPH2/MYO5A/CLIC2/JPH4/APLNR/CASQ1/SLC8A3/HTR2B/TRPV6/FGF2/CXCL9/CCR5/CCL21/NOS1/CACNA2D1/PLN/PTPRC/CD19/HTR2A/ANK2/NTSR1/CASQ2/ATP1A2/CCR7/CCL19
GO_CALCIUM_ION_TRANSMEMBRANE_TRANSPORT	GO_CALCIUM_ION_TRANSMEMBRANE_TRANSPORT	GO_CALCIUM_ION_TRANSMEMBRANE_TRANSPORT	304	-0.536295	-2.94496	1e-10	8.9651e-10	3.87849e-10	9980	tags=43%, list=18%, signal=35%	FKBP1A/JPH3/CACNG2/NCS1/TRPV3/LCK/TRPM6/GNB5/PRNP/GSTM2/ORAI2/CACNA1E/TRPA1/TRPV4/CACNA1A/GRIN2B/SESTD1/RASA3/CLCA3P/ANXA6/CX3CL1/CACNB2/CRHR1/RRAD/CACNG3/XCL1/CACNA1H/TGFB1/CORO1A/SLC24A2/PKD2L1/RYR2/SLN/UBASH3B/BDKRB1/CAV3/TLR9/TMC1/TRPC5/AHNAK/TRDN/CXCL10/RAMP3/ITGAV/SNCA/DMD/PLCB2/FYN/CXCL11/CACNB4/RYR3/PDE4D/AKAP6/CACNA1G/RYR1/TRPV2/TRPC1/CACNG7/THY1/DYSF/P2RY6/CACNG4/PKD2L2/PKD1L2/EHD3/CACN…
GO_CALCIUM_ION_TRANSMEMBRANE_TRANSPORTER_ACTIVITY	GO_CALCIUM_ION_TRANSMEMBRANE_TRANSPORTER_ACTIVITY	GO_CALCIUM_ION_TRANSMEMBRANE_TRANSPORTER_ACTIVITY	138	-0.548206	-2.7515	1e-10	8.9651e-10	3.87849e-10	9961	tags=45%, list=18%, signal=37%	JPH3/CACNG2/NCS1/TRPV3/TRPM6/ORAI2/CACNA1E/TRPA1/TRPV4/CACNA1A/GRIN2B/RASA3/CLCA3P/ANXA6/CACNB2/HTR1B/CACNG3/CACNA1H/SLC24A2/PKD2L1/RYR2/TMC1/TRPC5/ITGAV/CACNB4/RYR3/CACNA1G/RYR1/TRPV2/TRPC1/CACNG7/CACNG4/PKD2L2/PKD1L2/CACNG6/FAM155A/SLC24A3/OPRM1/SLC8A2/TRPC3/IL1RAPL1/ATP2B2/SLC8A1/TRPC6/PKD2/TRPV5/GRIN3A/GRIN2A/TRPC4/ITPR1/ATP2B4/JPH2/PDE2A/CACNA2D3/JPH4/SLC24A4/SLC8A3/TRPV6/ATP2B3/CACNA2D1/GPM…
GO_CALCIUM_MEDIATED_SIGNALING	GO_CALCIUM_MEDIATED_SIGNALING	GO_CALCIUM_MEDIATED_SIGNALING	213	-0.629769	-3.34845	1e-10	8.9651e-10	3.87849e-10	6315	tags=41%, list=11%, signal=36%	IRGM/LMCD1/TRDN/CXCR4/MYOZ2/LAT2/SPHK1/ACKR4/DMD/LAT/C10orf71/TREM2/CCR6/PDE4D/NFATC1/P2RX2/AKAP6/EDNRB/CXCR1/CX3CR1/ACTN3/P2RY6/P2RX5/CCR3/KDR/CCL3/RCAN2/TNFSF11/NRG1/TNF/CXCR6/GBP1/SLC8A1/MCTP1/PKD2/ZAP70/MYOZ1/TBC1D10C/PLCG2/GRIN2A/ACKR2/CCL4/SLA2/P2RX7/ITPR1/FPR2/ATP2B4/JPH2/GRM5/CCR1/MYO5A/CLIC2/CMKLR1/BTK/CXCR2/PLEK/VCAM1/JPH4/CASQ1/CD4/AVPR1A/CD3E/HTR2B/SGCD/XCR1/P2RY12/CCR5/LRRK2/TMEM100/…
GO_CALMODULIN_BINDING	GO_CALMODULIN_BINDING	GO_CALMODULIN_BINDING	197	-0.510064	-2.71061	1e-10	8.9651e-10	3.87849e-10	10441	tags=38%, list=19%, signal=31%	CNN3/UNC13C/ENKUR/PNCK/MYH9/VAMP2/AKAP5/FAS/TRPV4/NOS3/MYH1/CAMSAP2/KCNN1/EEA1/MARCKS/SNTB2/MYH15/IQCG/RRAD/DAPK1/ITPKB/RYR2/NOS2/RGS16/RASGRF2/TTN/SPHK1/CFAP221/PDE1C/RYR3/UNC13A/CAMK2A/RYR1/MYH13/KCNQ3/REM1/MYO1G/MYO3A/GEM/SLC8A2/RGS2/MYH8/ATP2B2/CAMK1G/SLC8A1/MAP2/MYH6/MYO1F/MYH10/TRPV5/PDE1A/ADD2/KCNH1/RGS1/RGS4/AEBP1/CAMK4/ATP2B4/SMTNL1/MAP6/MYO5A/CNN1/CALD1/KCNN3/PDE1B/MYLK/SLC8A3/TRPV6/NOS…
GO_CAMERA_TYPE_EYE_DEVELOPMENT	GO_CAMERA_TYPE_EYE_DEVELOPMENT	GO_CAMERA_TYPE_EYE_DEVELOPMENT	300	-0.432673	-2.37169	1e-10	8.9651e-10	3.87849e-10	9446	tags=34%, list=17%, signal=28%	TGFBR2/TBX2/NR2E1/ARID1A/MED1/ABI2/TGFBR1/WNT16/CC2D2A/RS1/MERTK/HIPK1/TULP1/PROX2/TFAP2A/SOS1/MYH15/BMPR1B/FOXF2/CDON/PITX3/ALDH1A2/THRB/CALB1/NEUROD1/LAMB2/TGFB1/TWSG1/DCX/NHS/NR2E3/LCTL/TGFB2/WNT9A/FOXP2/HIF1A/BMPR2/DSCAM/WNT2/WNT5A/CLIC4/CELF4/PDE6B/RHO/THY1/WNT2B/LAMC3/BFSP2/FBN2/GATA3/FZD4/COL4A1/TWIST1/PRPH2/MYOM1/TMOD1/POU4F2/PTPRM/MYH10/PDGFRB/VIM/RD3/COL8A2/KERA/ARHGEF15/PTN/NRP1/UNC45B…
GO_CANONICAL_WNT_SIGNALING_PATHWAY	GO_CANONICAL_WNT_SIGNALING_PATHWAY	GO_CANONICAL_WNT_SIGNALING_PATHWAY	315	-0.381201	-2.08967	1e-10	8.9651e-10	3.87849e-10	10201	tags=28%, list=18%, signal=23%	TLE4/TMEM170B/SULF2/FZD7/CSNK1G1/PTPRU/GNAQ/SHISA6/DAB2/NR4A2/RAPGEF1/LGR6/USP34/APC/FGF9/WNK1/EGF/RBPJ/WNT8B/TMEM88/ILK/TNN/IGFBP6/BCL9L/SFRP5/FOXO1/NKX2-5/RYR2/FZD1/APOE/WNT9A/DACT1/LEF1/LATS2/DKK3/ANKRD6/GPC3/SOX17/CYLD/WNT2/WNT5A/TCF7L1/GPRC5B/ROR2/EGR1/DIXDC1/SCEL/SOST/WNT2B/RECK/CTHRC1/GATA3/FZD4/SNAI2/MYH6/GLI1/DKK2/DAAM2/CDH2/WWTR1/BICC1/PSMA8/CAV1/HECW1/COL1A1/SOX7/MITF/CDK14/DACT3/PYGO1…
GO_CARBOHYDRATE_BINDING	GO_CARBOHYDRATE_BINDING	GO_CARBOHYDRATE_BINDING	260	-0.566173	-3.09288	1e-10	8.9651e-10	3.87849e-10	7086	tags=37%, list=13%, signal=33%	KLRC2/LOXL2/SCARA3/PLOD2/KLRC1/ACAN/SFTPA2/DBH/KLRF1/MAG/CLC/PRG2/ATRNL1/CLEC2L/CD72/SLC2A5/SIGLEC8/CLEC4F/SUSD2/PTX3/LAYN/PKD1L2/ENG/CD302/KLRC3/CD248/NCAN/SIGLEC16/SIGLEC12/CLEC2B/CLEC14A/CLEC12A/CLEC4A/SIGLEC7/SLC2A3/CD33/CLEC12B/KLRK1/CD34/SIGLEC9/SIGLEC1/CLEC2D/SIGLEC11/CHODL/KLRB1/MGAM/CLEC3B/P4HA3/HK3/CD207/ENPP2/CD69/VCAN/GALNT16/CLEC4G/KLRG1/CHI3L2/SIGLEC10/CNTN2/CLEC1A/CD93/SIGLEC14/IL2…
GO_CARBOHYDRATE_DERIVATIVE_CATABOLIC_PROCESS	GO_CARBOHYDRATE_DERIVATIVE_CATABOLIC_PROCESS	GO_CARBOHYDRATE_DERIVATIVE_CATABOLIC_PROCESS	177	-0.492654	-2.5612	1e-10	8.9651e-10	3.87849e-10	7187	tags=29%, list=13%, signal=26%	TGFB1/STAB2/APOBEC3D/UPP2/ACAN/PGLYRP4/ARSB/PDE10A/DPYS/GPC3/IDS/CSPG4/TYMP/LYG2/ADAMTS9/GBA3/PDE4D/SAMHD1/SDC2/APOBEC3H/PGLYRP3/PDE5A/NCAN/HSPG2/APOBEC3G/PDE4B/UPB1/HPSE2/MMP12/NT5C1A/DPYD/PDE1A/GPC5/KERA/ADAMTS12/CHIT1/BGN/LUM/DCN/NUDT11/VCAN/PDE7B/PDE2A/OMD/NUDT10/APOBEC3A/GPC6/FGF2/PRELP/LYVE1/AICDA/OGN
GO_CARDIAC_CHAMBER_DEVELOPMENT	GO_CARDIAC_CHAMBER_DEVELOPMENT	GO_CARDIAC_CHAMBER_DEVELOPMENT	162	-0.530843	-2.73689	1e-10	8.9651e-10	3.87849e-10	11200	tags=47%, list=20%, signal=38%	ROBO2/CPE/ACVR1/BMP5/FRS2/SMAD7/XIRP2/PARVA/SEMA3C/HEY1/SMO/FKBP1A/TMEM65/TGFBR2/TBX2/ARID1A/MED1/TGFBR1/NOS3/CITED2/SUFU/LUZP1/RBPJ/HEY2/SOS1/FOXH1/NOTCH2/TGFB1/NDST1/NKX2-5/RYR2/FZD1/PCSK5/CAV3/TGFB2/SALL1/HIF1A/BMPR2/PLXND1/WNT2/ROBO1/WNT5A/TBX1/HEYL/CCM2L/SHOX2/ENG/ADAMTS6/RARB/GATA3/FOXF1/COL11A1/NRG1/LTBP1/MYH6/MYH10/MYL2/NRP1/PRDM1/NRP2/MEF2C/GJA5/ADAMTS1/TEK/SFRP2/HEG1/SLIT2/NPY5R/HAND2/Z…
GO_CARDIAC_CHAMBER_MORPHOGENESIS	GO_CARDIAC_CHAMBER_MORPHOGENESIS	GO_CARDIAC_CHAMBER_MORPHOGENESIS	125	-0.510582	-2.54308	1e-10	8.9651e-10	3.87849e-10	11200	tags=47%, list=20%, signal=38%	ROBO2/CPE/ACVR1/BMP5/SMAD7/PARVA/SEMA3C/HEY1/SMO/FKBP1A/TGFBR2/TBX2/MED1/TGFBR1/NOS3/CITED2/RBPJ/HEY2/SOS1/FOXH1/NOTCH2/TGFB1/NKX2-5/RYR2/FZD1/CAV3/TGFB2/HIF1A/BMPR2/WNT2/ROBO1/WNT5A/TBX1/HEYL/CCM2L/SHOX2/ENG/RARB/GATA3/FOXF1/COL11A1/NRG1/MYH6/MYL2/NRP1/NRP2/MEF2C/GJA5/ADAMTS1/TEK/SFRP2/HEG1/SLIT2/NPY5R/HAND2/ZFPM2/SLIT3/NPY2R/HAND1
GO_CARDIAC_CONDUCTION	GO_CARDIAC_CONDUCTION	GO_CARDIAC_CONDUCTION	143	-0.615419	-3.10358	1e-10	8.9651e-10	3.87849e-10	7202	tags=42%, list=13%, signal=37%	KCNIP2/MEF2A/NKX2-5/RYR2/NPPC/SPTBN4/CORIN/TRDN/TNNI3K/SCN1B/KCND1/CACNB4/RYR3/PDE4D/FXYD1/CACNA1G/RYR1/TRPC1/CACNG7/KCNA5/CACNG4/EHD3/CACNG6/KCNJ5/GJA1/FLNA/GJC1/SLC8A2/KCNIP1/ATP2B2/SLC8A1/NPR1/KCND3/SCN4B/KCNE4/FXYD7/CAV1/ITPR1/KCNE1/ATP2B4/KCND2/CACNA2D3/GJA5/SCN3B/FXYD6/CASQ1/SLC8A3/CTNNA3/ABCC9/ATP1B2/ATP1A4/NOS1/ATP2B3/CACNA2D1/PLN/SCN2B/KCNK3/ANK2/CASQ2/ATP1A2
GO_CARDIAC_MUSCLE_CELL_CONTRACTION	GO_CARDIAC_MUSCLE_CELL_CONTRACTION	GO_CARDIAC_MUSCLE_CELL_CONTRACTION	70	-0.626101	-2.82139	1e-10	8.9651e-10	3.87849e-10	7407	tags=41%, list=13%, signal=36%	ADORA1/RYR2/CAV3/SCN1B/FGF12/PDE4D/CACNA1G/KCNJ8/KCNA5/STC1/KCNJ5/GJA1/FLNA/GJC1/PDE4B/KCND3/SCN4B/KCNE4/CAV1/KCNE1/GJA5/SCN3B/SGCD/CTNNA3/CACNA2D1/PLN/SCN2B/ANK2/ATP1A2
GO_CARDIAC_MUSCLE_CONTRACTION	GO_CARDIAC_MUSCLE_CONTRACTION	GO_CARDIAC_MUSCLE_CONTRACTION	134	-0.55213	-2.74256	1e-10	8.9651e-10	3.87849e-10	6996	tags=40%, list=12%, signal=35%	GSTM2/KCNE5/PIK3CA/KCNJ3/ACTC1/TNNI2/CACNB2/ADORA1/NKX2-5/RYR2/CAV3/TTN/TNNI3K/DMD/SCN1B/FGF12/PDE4D/CACNA1G/KCNJ8/KCNA5/STC1/PDE5A/EHD3/KCNJ5/GJA1/FLNA/GJC1/RGS2/CSRP3/PDE4B/SLC8A1/MYH6/CHGA/KCND3/MYL2/SCN4B/KCNE4/CAV1/KCNE1/GJA5/CLIC2/SCN3B/PIK3CG/SGCD/CTNNA3/ADRA1A/NOS1/CACNA2D1/PLN/SCN2B/ANK2/TNNT3/CASQ2/ATP1A2
GO_CARDIAC_MUSCLE_TISSUE_DEVELOPMENT	GO_CARDIAC_MUSCLE_TISSUE_DEVELOPMENT	GO_CARDIAC_MUSCLE_TISSUE_DEVELOPMENT	225	-0.45447	-2.43334	1e-10	8.9651e-10	3.87849e-10	9446	tags=36%, list=17%, signal=30%	TGFBR2/TBX2/ARID1A/MED1/TGFBR1/NDRG4/FGF9/MYLK3/ANKRD1/FHOD3/ACTC1/ITGB1/RBPJ/MAPK11/SMAD1/HEY2/ACTN2/PDLIM5/ALDH1A2/AKAP13/FOXH1/MIR590/PIM1/TGFB1/MEF2A/NKX2-5/RYR2/CAV3/TGFB2/TTN/HAMP/WNT2/ADAMTS9/WNT5A/AKAP6/CCM2L/ENG/RARB/COL11A1/SIK1/NRG1/SGCZ/GJC1/RGS2/CSRP3/MYOM1/FGFR1/SLC8A1/MYH6/MYH10/GLI1/AGTR2/MYL2/PDGFRB/GATA5/MYBPC2/RGS4/NOX4/MEIS1/JPH2/MEF2C/PDGFRA/SGCG/BVES/GJA5/S1PR1/MIR548C/SGCD/…
GO_CARDIAC_VENTRICLE_DEVELOPMENT	GO_CARDIAC_VENTRICLE_DEVELOPMENT	GO_CARDIAC_VENTRICLE_DEVELOPMENT	122	-0.518647	-2.57119	1e-10	8.9651e-10	3.87849e-10	11200	tags=44%, list=20%, signal=35%	ROBO2/CPE/ACVR1/FRS2/SMAD7/XIRP2/SEMA3C/HEY1/FKBP1A/TMEM65/TGFBR2/MED1/TGFBR1/NOS3/CITED2/SUFU/LUZP1/RBPJ/HEY2/FOXH1/TGFB1/NKX2-5/RYR2/FZD1/TGFB2/SALL1/HIF1A/BMPR2/ROBO1/WNT5A/HEYL/CCM2L/ENG/GATA3/FOXF1/COL11A1/NRG1/LTBP1/MYH6/MYL2/PRDM1/MEF2C/GJA5/SFRP2/HEG1/SLIT2/NPY5R/HAND2/ZFPM2/MYOCD/SLIT3/NPY2R/KCNK2/HAND1
GO_CARGO_RECEPTOR_ACTIVITY	GO_CARGO_RECEPTOR_ACTIVITY	GO_CARGO_RECEPTOR_ACTIVITY	86	-0.601806	-2.77572	1e-10	8.9651e-10	3.87849e-10	9284	tags=49%, list=17%, signal=41%	DAB2/DMBT1/ENDOU/LRP1/ASGR2/ACKR3/STAB2/LRP12/LOXL2/HIP1/SCARA3/LOXL3/CD163L1/MEGF10/ACKR4/CFI/FOLR2/CD5/CD5L/SUSD2/CUBN/SCARF1/TMPRSS15/STAB1/ABCA1/HHIPL1/LOXL4/CD6/MSR1/ACKR2/CD36/FPR2/ENPP2/ITGB2/SCARA5/ITGAM/MARCO/COLEC12/CD163/MRC1/SSC5D/PRG4
GO_CARTILAGE_DEVELOPMENT	GO_CARTILAGE_DEVELOPMENT	GO_CARTILAGE_DEVELOPMENT	198	-0.547224	-2.89583	1e-10	8.9651e-10	3.87849e-10	9512	tags=43%, list=17%, signal=36%	NFIB/MATN3/TGFBR2/SNAI1/TRPV4/TGFBR1/MEF2D/FGF9/ANXA6/SMAD1/GPLD1/BMPR1B/CREB3L2/CSGALNACT1/BMP8A/IL17F/TGFB1/LOXL2/SCARA3/CHSY1/ACAN/NPPC/WNT9A/HIF1A/BMPR2/GHRL/ADAMTS7/NKX3-2/WNT5A/RUNX3/ROR2/OSR1/COL6A2/STC1/SHOX2/WNT2B/RARB/COL11A1/COL7A1/BMP6/FGFR1/SNAI2/CTSK/RUNX2/PTH1R/COL21A1/COL6A1/ADAMTS12/CYTL1/COL12A1/GLI2/COL1A1/LUM/DSPP/TRPS1/CHST11/MEF2C/SOX5/GDF6/GDF5/MAF/PRRX1/CHI3L1/ZEB1/COL6A3/…
GO_CATION_CHANNEL_ACTIVITY	GO_CATION_CHANNEL_ACTIVITY	GO_CATION_CHANNEL_ACTIVITY	316	-0.507463	-2.79833	1e-10	8.9651e-10	3.87849e-10	9961	tags=45%, list=18%, signal=37%	JPH3/CACNG2/NCS1/TRPV3/KCNIP4/GRIK4/LRRC38/TRPM6/ORAI2/CACNA1E/TRPA1/KCNE5/TRPV4/CACNA1A/KCNJ3/KCNN1/GRIN2B/RASA3/CLCA3P/ANXA6/KCNK12/CACNB2/HTR1B/KCNS1/ASIC5/CACNG3/CACNA1H/KCNAB3/GRIA2/KCNA2/KCNIP2/KCNJ10/SLC24A2/PKD2L1/HTR3B/RYR2/KCNJ1/HTR3A/SCN4A/KCNC1/TMC1/TRPC5/CHRNB4/AQP1/CHRNE/GRIK2/ITGAV/SCNN1G/SCN1B/KCND1/KCNAB1/CACNB4/RYR3/P2RX2/CACNA1G/CNGB1/RYR1/TRPV2/TRPC1/KCNJ16/CACNG7/KCNV1/KCNJ8/…
GO_CATION_CHANNEL_COMPLEX	GO_CATION_CHANNEL_COMPLEX	GO_CATION_CHANNEL_COMPLEX	215	-0.609457	-3.25643	1e-10	8.9651e-10	3.87849e-10	9980	tags=50%, list=18%, signal=41%	FKBP1A/VAMP2/CACNG2/KCNIP4/GRIK4/LRRC38/SHISA6/CACNA1E/KCNE5/CACNA1A/KCNJ3/KCNN1/GRIN2B/SESTD1/OLFM2/SHISA7/CACNB2/KCNS1/CACNG3/CACNA1H/GRIA2/KCNA2/KCNIP2/PKD2L1/HTR3B/RYR2/KCNJ1/HTR3A/SCN4A/KCNC1/TRPC5/GRIK2/SCNN1G/SCN1B/KCND1/KCNAB1/DLG4/CACNB4/RYR3/PDE4D/AKAP6/CACNA1G/CNGB1/RYR1/TRPC1/KCNJ16/CACNG7/KCNV1/KCNJ8/KCNA5/KCNB2/CACNG4/KCNQ3/CACNG6/SCN3A/SCN2A/KCNJ5/DLG2/KCNA7/TRPC3/KCNC3/KCNIP1/PDE4…
GO_CAVEOLA	GO_CAVEOLA	GO_CAVEOLA	76	-0.626802	-2.82644	1e-10	8.9651e-10	3.87849e-10	7195	tags=49%, list=13%, signal=42%	MLC1/TGFBR2/NOS3/PTGS2/PLVAP/HMOX1/CDH13/MYOF/JAK2/CBL/CAV3/BMPR2/IRS1/CAV2/FXYD1/AKAP6/KCNA5/TFPI/FASLG/F2R/HCK/TRPC4/DLC1/CAV1/KCNMA1/ATP2B4/EHD2/BVES/P2RY12/ADRA1A/LRRK2/NOS1/HTR2A/ADCYAP1R1/SELE/ATP1A2/PTGIS
GO_CD4_POSITIVE_ALPHA_BETA_T_CELL_ACTIVATION	GO_CD4_POSITIVE_ALPHA_BETA_T_CELL_ACTIVATION	GO_CD4_POSITIVE_ALPHA_BETA_T_CELL_ACTIVATION	85	-0.704733	-3.24699	1e-10	8.9651e-10	3.87849e-10	7818	tags=64%, list=14%, signal=55%	SOCS1/RC3H2/SOCS5/BRAF/PRKCQ/STAT3/SMAD7/CDH26/MALT1/TGFBR2/CD160/SEMA4A/BATF/XCL1/TWSG1/IL27/LOXL3/NFKBIZ/ANXA1/RUNX1/LEF1/RSAD2/FUT7/BCL6/HLX/CD83/RUNX3/IL18R1/NKX2-3/IFNG/GATA3/IL12RB1/CD80/CD274/JAK3/SLAMF6/TNFSF4/PAX1/NLRP3/CD86/RORA/SASH3/NCKAP1L/IL2/GPR183/SPN/TBX21/IL6/IRF4/LY9/FOXP3/IL12B/PLA2G2D/CCL19
GO_CELLULAR_COMPONENT_ASSEMBLY_INVOLVED_IN_MORPHOGENESIS	GO_CELLULAR_COMPONENT_ASSEMBLY_INVOLVED_IN_MORPHOGENESIS	GO_CELLULAR_COMPONENT_ASSEMBLY_INVOLVED_IN_MORPHOGENESIS	107	-0.54951	-2.6297	1e-10	8.9651e-10	3.87849e-10	9303	tags=46%, list=17%, signal=38%	SIX4/SPINK2/MYLK3/ANKRD1/CFLAR/FHOD3/PIKFYVE/ACTC1/ITGB1/ACTN2/ILK/PHLDB1/AKAP13/MEF2A/NKX2-5/NFASC/CAV3/MYOZ2/TTN/TMOD2/PMP22/CCDC136/CFL2/FABP9/SYNPO2L/TLR2/CSRP3/MYOM1/TMOD1/MYH6/PGM5/MYOZ1/MYH10/EPB41L3/MYL2/PDGFRB/MYBPC2/MEF2C/PDGFRA/PHLDB2/CNTNAP1/CASQ1/TENM4/LMOD1/LDB3/ANK2/TNNT3/MYH11/CASQ2
GO_CELLULAR_DEFENSE_RESPONSE	GO_CELLULAR_DEFENSE_RESPONSE	GO_CELLULAR_DEFENSE_RESPONSE	52	-0.753203	-3.18078	1e-10	8.9651e-10	3.87849e-10	6269	tags=67%, list=11%, signal=60%	NCR2/RAB23/TNFRSF4/FOSL1/GNLY/PRF1/CCR6/CD5L/TYROBP/LBP/CD300C/ADORA2A/CX3CR1/KIR2DL4/KLRC3/CCR3/NCR1/NCF2/LY96/KIR3DL2/C5AR1/NCF1/KLRG1/LSP1/CXCR2/LILRB2/SPN/MNDA/CLEC5A/CXCL9/CCR5/TRAT1/CCR2/SH2D1A/ITK
GO_CELLULAR_EXTRAVASATION	GO_CELLULAR_EXTRAVASATION	GO_CELLULAR_EXTRAVASATION	55	-0.775641	-3.33146	1e-10	8.9651e-10	3.87849e-10	8511	tags=67%, list=15%, signal=57%	ITGB7/ITGB1/CCL25/FER/CX3CL1/PLVAP/PDGFD/ROCK1/ADAM8/ITGA1/SIRPA/ICAM1/CX3CR1/THY1/TNF/SELPLG/ADD2/PTAFR/CD177/ELANE/ITGA4/PECAM1/PIK3CD/ITGB2/CXCL12/PIK3CG/CCL2/VCAM1/SPN/CCL21/MADCAM1/IL1R1/CCR2/LEP/SELE/SELL/SELP
GO_CELLULAR_RESPONSE_TO_ABIOTIC_STIMULUS	GO_CELLULAR_RESPONSE_TO_ABIOTIC_STIMULUS	GO_CELLULAR_RESPONSE_TO_ABIOTIC_STIMULUS	313	-0.38188	-2.09238	1e-10	8.9651e-10	3.87849e-10	12392	tags=31%, list=22%, signal=25%	CASP8/PIK3R1/NUCKS1/NIPBL/FMR1/EGFR/SLC38A2/ITGA2/CAB39/HDAC4/CERS1/PTPN11/CASP1/REST/TLR3/DDX3X/NFATC4/PTEN/KCNJ2/YAP1/NAMPT/POLK/ERCC4/MAP3K1/AKR1B1/CARD16/CLOCK/SLC2A4/OPN1SW/MAP3K2/FAS/TRPV4/TLR5/PTGS2/ANKRD1/IRF1/EP300/BMF/RS1/GPLD1/ATM/ERRFI1/ZFP36L1/SLC12A6/AQP2/TGFB1/BDKRB2/PKD2L1/MAG/IL1B/AQP1/HAMP/ASCL1/GUCA1A/EGR1/TP53INP1/PDE6B/OPN4/CNGB1/CD40/RHO/DYSF/ENG/IFI16/OPN5/PALM/GATA3/SCN2A/…
GO_CELLULAR_RESPONSE_TO_ACID_CHEMICAL	GO_CELLULAR_RESPONSE_TO_ACID_CHEMICAL	GO_CELLULAR_RESPONSE_TO_ACID_CHEMICAL	199	-0.473943	-2.49912	1e-10	8.9651e-10	3.87849e-10	9007	tags=33%, list=16%, signal=28%	AKR1C2/SESN3/ABL2/PID1/NR1H4/WNT8B/ATM/ALDH1A2/AQP2/PDGFD/COL16A1/PDGFB/WNT9A/AQP1/HAMP/WNT2/BRINP3/FYN/UCP1/FOLR2/CPEB4/WNT5A/TBX1/EGR1/OSR1/PDGFC/PDK4/FFAR2/P2RY6/KDR/ABCA1/RARB/FZD4/COL4A1/TNF/PKD2/CYP26B1/FFAR3/COL5A2/COL1A2/COL6A1/PTAFR/OR51E2/SIX1/EPHA3/SERPINF1/COL3A1/COL1A1/TNFSF4/PDGFRA/KCNMB1/GNG2/ZEB1/AVPR1A/MMP2/RORB/WNT9B/CYBB/WNT7B/CPEB1/TNC/PTGFR/NTRK3/LEP/SFRP1
GO_CELLULAR_RESPONSE_TO_BIOTIC_STIMULUS	GO_CELLULAR_RESPONSE_TO_BIOTIC_STIMULUS	GO_CELLULAR_RESPONSE_TO_BIOTIC_STIMULUS	221	-0.584902	-3.11534	1e-10	8.9651e-10	3.87849e-10	8364	tags=43%, list=15%, signal=37%	NR1H4/CX3CL1/LITAF/TNFRSF1B/CMPK2/SPON2/BCL2L11/DEFA4/TBXA2R/ZFP36/TGFB1/CARD8/PF4V1/NOS2/IRGM/CSF3/CXCL10/IL1B/HAMP/SASH1/WNT5A/CXCL11/TREM2/PDE4D/PLSCR4/CD14/CEBPE/EDNRB/LBP/SIRPA/CD40/TFPI/TNFAIP3/CD68/ICAM1/CX3CR1/AXL/IL10/ABCA1/CCL3/TLR2/LY86/CSF2/TNF/BMP6/NLRP7/SERPINE1/LDOC1/HAVCR2/PDE4B/LTF/KMO/CD6/CXCL6/PTPN22/VIM/HCK/LY96/CD80/KLRK1/TLR1/PTAFR/LILRA2/CD274/CD36/TLR6/CCL5/IL1RN/TNFSF4/NL…
GO_CELLULAR_RESPONSE_TO_DRUG	GO_CELLULAR_RESPONSE_TO_DRUG	GO_CELLULAR_RESPONSE_TO_DRUG	344	-0.414366	-2.31811	1e-10	8.9651e-10	3.87849e-10	8245	tags=30%, list=15%, signal=25%	NKX3-1/PPM1F/GLRA1/GNAI2/GNAQ/PRNP/MT2A/GSTM2/PPP1R12A/NCOA1/PTGS2/ANKRD1/CFLAR/GPLD1/CHRM5/MIR34A/HTR1B/ERRFI1/KMT2A/CRH/PDGFD/SSH1/XRN1/HMOX1/TGFB1/FOXO1/HRH3/ADCY7/RYR2/ANXA1/NOS2/LY6H/PDGFB/RNF112/UGT3A2/KCNC1/SPHK1/IL1B/AQP1/FYN/FOLR2/FBXO32/RYR3/EGR1/CRHBP/TP53INP1/RYR1/SIRPA/TNFAIP3/ICAM1/AXL/IL10/KDR/KLF9/OPRM1/AIM2/TNF/AIF1/CHRM4/LDOC1/PDE4B/IL18BP/SLC8A1/IL18RAP/TRPC6/CHRNA4/PTPN22/AGTR…
GO_CELLULAR_RESPONSE_TO_EXTERNAL_STIMULUS	GO_CELLULAR_RESPONSE_TO_EXTERNAL_STIMULUS	GO_CELLULAR_RESPONSE_TO_EXTERNAL_STIMULUS	323	-0.433857	-2.4147	1e-10	8.9651e-10	3.87849e-10	9259	tags=27%, list=17%, signal=23%	NR4A2/MAP3K2/FAS/MED1/GABARAP/NCOA1/TLR5/SESN3/PTGS2/ANKRD1/IRF1/NR1H4/IL15/FOS/FES/AQP2/SSH1/PIM1/HMOX1/TGFB1/FOXO1/NIM1K/GABARAPL1/CBL/FADS1/MAG/BMPR2/IL1B/AQP1/BCL2/FOSL1/KANK2/FYN/FOLR2/UCN2/CPEB4/RNF152/RYR3/CDKN2B/CD40/CD68/ICAM1/PDK4/WNT2B/ENG/IFI16/MYH13/PRKD1/AXL/SIK1/BMP6/AIF1/SLC1A2/SNAI2/IL13/PTN/POSTN/P2RX7/PENK/CARTPT/COL1A1/ITGA4/DSPP/PDE2A/MAP1LC3C/TLR7/VCAM1/PIEZO2/CASR/AVPR1A/CY…
GO_CELLULAR_RESPONSE_TO_EXTRACELLULAR_STIMULUS	GO_CELLULAR_RESPONSE_TO_EXTRACELLULAR_STIMULUS	GO_CELLULAR_RESPONSE_TO_EXTRACELLULAR_STIMULUS	255	-0.411384	-2.22829	1e-10	8.9651e-10	3.87849e-10	7465	tags=23%, list=13%, signal=20%	FOS/FES/AQP2/SSH1/PIM1/HMOX1/FOXO1/NIM1K/GABARAPL1/CBL/FADS1/BMPR2/BCL2/FOSL1/KANK2/FYN/FOLR2/UCN2/CPEB4/RNF152/RYR3/CDKN2B/CD68/ICAM1/PDK4/WNT2B/IFI16/MYH13/PRKD1/AXL/SIK1/AIF1/SLC1A2/SNAI2/PTN/POSTN/P2RX7/PENK/CARTPT/COL1A1/ITGA4/DSPP/MAP1LC3C/VCAM1/CASR/AVPR1A/CYP24A1/WNT9B/P2RY12/SFRP2/CYBB/LRRK2/TNC/PTPRC/FAM107A/MYOCD/LEP/KCNB1/SFRP1
GO_CELLULAR_RESPONSE_TO_PEPTIDE	GO_CELLULAR_RESPONSE_TO_PEPTIDE	GO_CELLULAR_RESPONSE_TO_PEPTIDE	372	-0.383835	-2.16344	1e-10	8.9651e-10	3.87849e-10	12463	tags=41%, list=22%, signal=32%	MAX/PRKDC/FOXO3/PIK3R1/NUCKS1/KLF3/PHIP/PTPN1/NR4A1/GJB2/RPS6KB1/SP1/LEPROT/ROCK2/PTPN11/PTPRE/ANXA5/EDN1/LYN/SOCS1/STAT5A/ATP6V1B1/MBD5/ATP6V1B2/LPIN2/PRKACB/PTEN/PRKCQ/ATP6V1C1/GCK/STAT3/GAB1/STXBP4/PRKAR1A/NAMPT/KLF10/KLF11/ARG1/LPIN1/ATP6V0C/FOXC2/VAMP2/ADCY9/CREB1/AKR1B1/UCP2/PIK3C2A/ZNF106/SLC2A4/GNAI2/ATP6V0A4/PRNP/SOGA1/NR4A2/PDE3B/OSBPL8/PIK3CA/CACNA1A/SESN3/RARRES2/APC/IRS4/PID1/CFLAR/L…
GO_CELLULAR_RESPONSE_TO_STEROID_HORMONE_STIMULUS	GO_CELLULAR_RESPONSE_TO_STEROID_HORMONE_STIMULUS	GO_CELLULAR_RESPONSE_TO_STEROID_HORMONE_STIMULUS	242	-0.479475	-2.59748	1e-10	8.9651e-10	3.87849e-10	12066	tags=42%, list=22%, signal=33%	USP8/ADTRP/MYOD1/NEDD4/ATP1A3/ARRB2/FOXO3/LATS1/EGFR/FECH/NR2C2/NR4A1/HNF4G/GJB2/RPS6KB1/UBR5/EDN1/NR1D2/ARNTL/REST/ABHD2/NCOR1/YAP1/NR5A2/PIAS1/ARG1/NR2F2/PPARGC1B/NRIP1/NKX3-1/CLOCK/NPC1/NR2E1/ARID1A/DAB2/NR4A2/MED1/KMT2D/NR3C2/NCOA1/NCOA3/RBFOX2/CFLAR/EP300/NR0B1/NR1H4/TGFB1I1/MGARP/ERRFI1/BCL2L11/CRH/ZFP36L1/CREBRF/THRB/AKAP13/FOXH1/ZFP36/TGFB1/FOXO1/ANXA1/RXRG/JAK2/NR2E3/RUNX1/LEF1/LBH/AQP1/…
GO_CELL_ADHESION_MOLECULE_BINDING	GO_CELL_ADHESION_MOLECULE_BINDING	GO_CELL_ADHESION_MOLECULE_BINDING	466	-0.445581	-2.54029	1e-10	8.9651e-10	3.87849e-10	8693	tags=27%, list=16%, signal=23%	CDH8/ITGB1BP2/DMP1/ITGB7/ITGB1/NLGN3/ERC1/CX3CL1/TLN1/TACSTD2/MFGE8/ACTN2/PDLIM5/ILK/IGSF21/TNN/TSPAN4/UTRN/CDH20/DST/SWAP70/ASAP1/LAMB2/PTPRD/VCL/CDH13/S1PR2/MACF1/COL4A3/VASN/ANXA1/COL16A1/NRXN2/CBL/CDH12/ADAM22/ADAM8/AHNAK/IL1B/FERMT3/EGFL6/ITGAV/MMP14/CD1D/NRXN3/STAT1/EDIL3/CDH6/NOTCH3/PTPRT/NLGN4Y/ICAM1/ACTN3/THY1/ADAMTS5/SEMA7A/KDR/RDX/NLGN2/NRG1/FLNA/S1PR3/JAM3/THBS1/CDH5/EMILIN1/PTPRM/CDH…
GO_CELL_CELL_ADHESION_VIA_PLASMA_MEMBRANE_ADHESION_MOLECULES	GO_CELL_CELL_ADHESION_VIA_PLASMA_MEMBRANE_ADHESION_MOLECULES	GO_CELL_CELL_ADHESION_VIA_PLASMA_MEMBRANE_ADHESION_MOLECULES	266	-0.555496	-3.02888	1e-10	8.9651e-10	3.87849e-10	8956	tags=44%, list=16%, signal=37%	DCHS2/WNK1/PCDHGA3/PCDHA6/CDH8/IL1RAP/ITGB1/PCDHB2/CBLN1/CX3CL1/SCARF2/CLSTN3/IGSF21/PCDH19/EMB/CDH20/IGSF11/PCDHGB7/PCDHA3/PCDHB7/PCDHA11/PTPRD/CADM1/PCDHB1/MYADM/CLDN5/CDH13/PCDHGA4/PCDHAC1/PCDHGA5/CDH12/TGFB2/PCDHA10/PCDHA13/FAT3/ESAM/PTPRS/PCDHGC3/MAG/DSCAM/CLDN20/PCDHGB5/PCDH12/ROBO1/NTNG2/FAT2/DCHS1/CDH23/UNC5D/CDH6/PTPRT/CNTN6/PCDH18/ICAM1/PALLD/ROBO4/IL10/TRO/PCDHB3/CLDN8/CLSTN2/PCDHGA9/I…
GO_CELL_CELL_JUNCTION	GO_CELL_CELL_JUNCTION	GO_CELL_CELL_JUNCTION	433	-0.440251	-2.51031	1e-10	8.9651e-10	3.87849e-10	11047	tags=37%, list=20%, signal=30%	ANK3/FRS2/PANX1/CDC42BPA/RAP2B/ASH1L/KCNJ2/SMAD7/CYTH1/FGF13/CD99L2/TMOD3/WTIP/CNN3/CDH26/ABCB4/MPP4/KIAA1210/WASF2/B4GALT1/MYH9/VAMP5/PKP1/AKR1B1/AMOTL2/GJD2/TMEM65/PTPRU/CDSN/MLC1/PARD6G/RAPGEF2/MAGI2/CYTH3/FRMD4B/TGFBR1/MYH1/APC/KIFC3/CDH8/PIKFYVE/ITGB1/RASIP1/PDLIM7/PARD3B/TACSTD2/PDLIM5/ILK/IGSF21/GJA4/CDH20/LIMS1/IGSF11/PODXL/DDX58/KCNA2/CADM1/VAV1/CORO1A/MYADM/VCL/CLDN5/CDH13/LIN7A/NHS/NFA…
GO_CELL_CELL_JUNCTION_ORGANIZATION	GO_CELL_CELL_JUNCTION_ORGANIZATION	GO_CELL_CELL_JUNCTION_ORGANIZATION	148	-0.475491	-2.40419	1e-10	8.9651e-10	3.87849e-10	9516	tags=33%, list=17%, signal=28%	PARD6G/SNAI1/TRPV4/TGFBR1/APC/KIFC3/CDH8/NR1H4/TLN1/GJA4/LIMS2/CDH20/GRHL1/RAMP2/TGFB1/GPBAR1/VCL/CLDN5/CDH13/NFASC/ROCK1/CDH12/TGFB2/RUNX1/CDH6/PRKCH/NLGN2/GJA1/GJC1/TNF/CDH5/SNAI2/F2R/EPB41L3/CDH11/CDH2/CD177/CAV1/CSF1R/CDH10/CNTNAP1/GJA5/CTNND2/TGFB3/HEG1/NLGN4X/SDK1/ANK2/CDH19
GO_CELL_CELL_SIGNALING_BY_WNT	GO_CELL_CELL_SIGNALING_BY_WNT	GO_CELL_CELL_SIGNALING_BY_WNT	497	-0.389293	-2.24461	1e-10	8.9651e-10	3.87849e-10	10347	tags=28%, list=18%, signal=23%	AMER2/TNIK/VAX2/TLE4/TMEM170B/AGO1/ATP6V0C/SULF2/SKI/FZD7/AMOTL2/CSNK1G1/GRK5/PTPRU/GNAQ/SHISA6/DAB2/NR4A2/MAGI2/RAPGEF1/LGR6/USP34/APC/WNT16/FGF9/WNK1/LRP1/EGF/RBPJ/MERTK/WNT8B/TGFB1I1/TMEM88/AGO3/ILK/TNN/IGFBP6/BCL9L/SHISA2/SFRP5/TNRC6B/FOXO1/NKX2-5/RYR2/MACF1/FZD1/APOE/RUNX1/WNT9A/DACT1/LEF1/LATS2/DKK3/SALL1/ANKRD6/HIC1/GPC3/DISC1/SOX17/TRABD2B/CYLD/WNT2/PLCB2/WNT5A/TCF7L1/NXN/GPRC5B/HHEX/ROR2…
GO_CELL_CHEMOTAXIS	GO_CELL_CHEMOTAXIS	GO_CELL_CHEMOTAXIS	288	-0.638715	-3.48277	1e-10	8.9651e-10	3.87849e-10	7618	tags=48%, list=14%, signal=41%	C5AR2/XCL1/SWAP70/SAA4/PDGFD/VAV1/CORO1A/PF4V1/ANXA1/S100A12/LYST/TGFB2/PDGFB/RAC2/ADAM8/LEF1/CH25H/CXCR4/FLT1/CXCL10/LPAR1/IL1B/CYP19A1/ITGA1/ACKR4/GPSM3/SCG2/WNT5A/CXCL11/CCR6/GPR18/PDE4D/FGF16/DUSP1/EDNRB/LBP/XCL2/PREX1/CXCR1/CX3CR1/CD74/CCL14/CCL3L3/DYSF/SAA2/FFAR2/KIT/PRKD1/CCR3/IL10/KDR/CCL3/CCL23/TIAM1/TNFSF11/S100A8/JAM3/IL6R/THBS1/AIF1/BIN2/CXCR6/SERPINE1/DOCK4/FGFR1/PDE4B/CXCL17/CHGA/CC…
GO_CELL_CORTEX	GO_CELL_CORTEX	GO_CELL_CORTEX	297	-0.442628	-2.42796	1e-10	8.9651e-10	3.87849e-10	10715	tags=33%, list=19%, signal=27%	ACTR2/RIMS3/EPB41L2/CRIP2/SPIRE1/SPINK5/SPTB/UNC13C/MKLN1/CLIC5/MYH9/GRM7/WDPCP/EXOC5/PARD6G/TRPV4/FRMPD1/RHOF/ERMN/RND3/SEPT11/MARCKS/PARD3B/PVALB/FER/SLC4A1/ACTN2/UTRN/EXOC3L2/PHLDB1/DST/AKAP13/PLA2G4C/CALB1/CORO1A/MYADM/CLDN5/HIP1/SEPT3/RND2/SEPT4/RHOQ/NOS2/SPTBN4/ERC2/HMCN2/CALB2/GYS2/MOBP/SPTA1/HAMP/SNCA/DLG4/FRY/RAI14/SEPT1/UNC13A/TNFAIP2/RYR1/GMFG/SEPT6/FNBP1/GYPC/CD302/BFSP2/RDX/CAP2/FLNA…
GO_CELL_FATE_COMMITMENT	GO_CELL_FATE_COMMITMENT	GO_CELL_FATE_COMMITMENT	255	-0.428675	-2.32195	1e-10	8.9651e-10	3.87849e-10	9379	tags=35%, list=17%, signal=29%	TBX2/NR2E1/NTF4/TGFBR1/APC/WNT16/SUFU/ITGB1/RBPJ/SMAD1/WNT8B/HEY2/TGFB1I1/GBX1/CDON/BATF/MCL1/NOTCH2/NEUROD1/GATA1/POU1F1/NKX2-5/LOXL3/NOTCH4/PTCH2/WNT9A/EPAS1/SH3PXD2B/SOX17/BCL2/ASCL1/CYLD/WNT2/MYF6/WNT5A/TBX1/GDF7/ROR2/NOTCH3/WNT2B/GATA3/NRG1/IL12RB1/FGFR1/RUNX2/CYP26B1/MYL2/PDPN/HOXC10/NRP1/PRDM1/OLIG1/SIX1/SLAMF6/GLI2/MITF/MEF2C/SOX5/TAL1/RORA/ZNF521/PRRX1/OLIG2/MYT1L/SLAMF8/SPN/TBX21/WNT9B/…
GO_CELL_GROWTH	GO_CELL_GROWTH	GO_CELL_GROWTH	462	-0.423066	-2.40311	1e-10	8.9651e-10	3.87849e-10	8687	tags=27%, list=16%, signal=23%	MAPT/LRP1/ITGB1/SEMA6C/SEMA6A/NLGN3/WASF1/CLSTN3/PDLIM5/ILK/CDKL5/RAPH1/AKAP13/SERTAD2/BST2/LAMB2/TGFB1/VCL/IGFBP3/SYT3/RND2/MACF1/TRIM40/APOE/SPP1/BDKRB1/CAV3/TGFB2/DCC/LEF1/TRPC5/PTPRS/NIN/SPHK1/MAG/BMPR2/DSCAM/SOX17/HAMP/BCL2/BCL6/APBB1/MMP14/ESR2/NDN/WNT5A/TRIM46/NRG3/UNC13A/AKAP6/TMC8/TRPV2/CACNG7/CPNE5/SGK1/SEMA6B/SEMA7A/ROS1/CRABP2/NTN1/TIAM1/GJA1/S100A8/RGS2/OLFM1/SYT2/POU4F2/ISLR2/MAP2/E…
GO_CELL_JUNCTION_ASSEMBLY	GO_CELL_JUNCTION_ASSEMBLY	GO_CELL_JUNCTION_ASSEMBLY	235	-0.522351	-2.8124	1e-10	8.9651e-10	3.87849e-10	9909	tags=35%, list=18%, signal=29%	PKP1/FMN1/LAMA5/PPM1F/MAP4K4/WDPCP/PARD6G/SNAI1/RAPGEF2/TRPV4/RAPGEF1/ARHGAP6/APC/CDH8/LRP1/MYO9A/NR1H4/HIPK1/TLN1/ACTN2/ILK/GJA4/LIMS2/CDH20/DST/LIMS1/RAMP2/GPBAR1/VCL/CLDN5/CDH13/NFASC/MACF1/COL16A1/ROCK1/CDH12/RUNX1/LAMC1/GPM6B/PEAK1/BCL2/MMP14/CDH6/ACTN3/THY1/SORBS1/PRKCH/KDR/GJA1/FLNA/GJC1/TNF/THBS1/CDH5/SNAI2/EPB41L3/CDH11/CDH2/FLNC/DLC1/NRP1/CAV1/ITGA5/FN1/EPHA3/FERMT2/CDH10/PHLDB2/CNTNAP1…
GO_CELL_JUNCTION_ORGANIZATION	GO_CELL_JUNCTION_ORGANIZATION	GO_CELL_JUNCTION_ORGANIZATION	277	-0.545683	-2.97448	1e-10	8.9651e-10	3.87849e-10	9909	tags=37%, list=18%, signal=31%	PKP1/FMN1/LAMA5/PPM1F/MAP4K4/WDPCP/PARD6G/SNAI1/RAPGEF2/TRPV4/RAPGEF1/TGFBR1/ARHGAP6/APC/KIFC3/CDH8/LRP1/NUMBL/MYO9A/NR1H4/IQSEC1/HIPK1/TLN1/ACTN2/ILK/GJA4/LIMS2/CDH20/DST/LIMS1/GRHL1/RAMP2/CADM1/TGFB1/GPBAR1/VCL/CLDN5/CDH13/NFASC/MACF1/COL16A1/ROCK1/CDH12/TGFB2/RUNX1/LAMC1/GPM6B/PEAK1/BCL2/MMP14/RAB8B/CDH6/ACTN3/THY1/SORBS1/PRKCH/KDR/RDX/NLGN2/GJA1/FLNA/GJC1/TNF/THBS1/CDH5/SNAI2/F2R/EPB41L3/CDH1…
GO_CELL_KILLING	GO_CELL_KILLING	GO_CELL_KILLING	156	-0.517713	-2.65238	1e-10	8.9651e-10	3.87849e-10	7866	tags=42%, list=14%, signal=36%	MICB/IL4/BCL2L11/XCL1/DEFA4/CADM1/VAV1/CORO1A/S100A12/LYST/NOS2/PGLYRP4/APOL1/HAMP/GNLY/PRF1/CD1D/TYROBP/CAMP/PGLYRP3/ICAM1/KIR2DL4/SERPINB9/LAG3/IFNG/IL12RB1/GZMM/HAVCR2/NCR1/LTF/IL18RAP/CHGA/CXCL6/PIK3R6/CLEC12B/KLRK1/DNASE1L3/IL13/KRT6A/P2RX7/SLAMF6/ELANE/CD1A/FCGR2B/SLAMF7/ITGAM/RASGRP1/LILRB1/SERPINB4/KLRC4-KLRK1/CRTAM/IL21/NCR3/STAP1/CCL13/PTPRC/SH2D1A/CD226/CD1C/IL7R/IL12B/LEP/CD1E/CTSG/FC…
GO_CELL_LEADING_EDGE	GO_CELL_LEADING_EDGE	GO_CELL_LEADING_EDGE	387	-0.477807	-2.69553	1e-10	8.9651e-10	3.87849e-10	11713	tags=41%, list=21%, signal=33%	MTM1/ADAM17/VAMP7/ACTN1/SORBS2/ARHGAP44/FGD3/PAFAH1B1/KSR1/KLHL41/AIF1L/ARPIN/ROBO2/GSN/ATP6V1B2/CDC42BPA/APBB2/ENAH/SLC39A6/SLK/FGD4/ACTR2/FGD1/RUFY3/WASF2/MKLN1/MYH9/STX2/JMY/AKAP5/SHISA6/TRPV4/PIK3CA/ABI2/CYTH3/FRMD4B/APC/PTPN13/MAPT/ACTC1/ITGB1/CLIP1/PDLIM7/WASF1/IFIT5/FER/TLN1/ABLIM3/MPP2/SHISA7/DUOX2/ILK/CDKL5/RAPH1/BMX/DST/ITSN1/ARHGEF26/PODXL/ADORA1/PDLIM4/DDX58/SWAP70/SRGAP2/KCNA2/SSH1/P…
GO_CELL_MATRIX_ADHESION	GO_CELL_MATRIX_ADHESION	GO_CELL_MATRIX_ADHESION	218	-0.582401	-3.10002	1e-10	8.9651e-10	3.87849e-10	8629	tags=40%, list=15%, signal=34%	LRP1/ITGB7/ITGB1/CCL25/CX3CL1/MUC4/ACTN2/ILK/TNN/UTRN/BCL2L11/LIMS1/VCL/CDH13/MACF1/OTOA/COL16A1/ROCK1/ITGA2B/GPM6B/PEAK1/BCL2/BCL6/ITGAV/ITGA1/TECTA/MMP14/ADAMTS9/ITGA8/COL13A1/ITGA7/SGCE/SNED1/ITGA10/ACTN3/THY1/SORBS1/PLAU/KDR/NID1/TIAM1/NID2/JAM3/THBS1/COL5A3/SERPINE1/EMILIN1/MMP12/AJAP1/PARVG/ECM2/CD34/ADAMTS12/ITGA11/SIGLEC1/DLC1/NRP1/POSTN/FN1/CD36/EPHA3/CSF1/ITGB3/COL3A1/ITGA4/FERMT2/PECAM…
GO_CELL_PROJECTION_MEMBRANE	GO_CELL_PROJECTION_MEMBRANE	GO_CELL_PROJECTION_MEMBRANE	331	-0.39262	-2.1854	1e-10	8.9651e-10	3.87849e-10	9655	tags=31%, list=17%, signal=26%	PLAUR/TRPM6/OPN1SW/ATP6V0A4/GNA13/AKAP5/SLC34A1/SHISA6/SLC26A3/TRPV4/APC/NDRG4/MAPT/ITGB1/IFIT5/TLN1/MPP2/SHISA7/CDKL5/UTRN/BMX/PODXL/ADORA1/DDX58/ASAP1/KCNA2/PSD3/GABRA5/SLC26A4/PKD2L1/GABARAPL1/GABRA1/MACF1/LAMP5/PRCD/GPR161/DRD5/MXRA8/KCNC1/MCHR1/PLXND1/AQP1/SHANK3/SLC26A2/ITGAV/GUCA1A/CSPG4/DMD/ANK1/ITGA8/PDE6B/SGCE/CUBN/OPN4/CNGB1/RHO/ADORA2A/HHIP/THY1/EHD3/CYS1/PALM/TIAM1/PSD/OPRM1/KCNC3/AI…
GO_CELL_RECOGNITION	GO_CELL_RECOGNITION	GO_CELL_RECOGNITION	199	-0.682655	-3.59967	1e-10	8.9651e-10	3.87849e-10	6103	tags=51%, list=11%, signal=46%	PEAR1/DSCAM/MEGF10/IGLL1/IGHA1/PRF1/FOLR2/PCDH12/NDN/ROBO1/CD5/IGLC7/FOLR3/TRDC/CNTN6/IGLL5/IGHV3-72/PALLD/IGLC6/EFNB3/IGHV6-1/ROBO4/IGHV3-48/CRTAC1/HAVCR2/IGHV3-66/PCDHB6/CD6/HVCN1/CNTNAP3/NTM/TRBC2/MSN/NRP1/CD36/EPHA3/IGLC2/DOCK8/TUB/IGHV3-20/IGHV4-59/PECAM1/IGHV4-28/VCAN/IGHV3-33/CNTN4/IGHV1-69/IGHG2/CNTN2/IGHV3-23/IGHV3-43/IGHM/IGHV3-30/NCAM2/IGHE/IGHV1-3/IGHV4-31/IGHV1-58/CRTAM/IGHV3-53/IGHV…
GO_CELL_SUBSTRATE_ADHESION	GO_CELL_SUBSTRATE_ADHESION	GO_CELL_SUBSTRATE_ADHESION	331	-0.576312	-3.20787	1e-10	8.9651e-10	3.87849e-10	8629	tags=40%, list=15%, signal=34%	LRP1/DMP1/ITGB7/ITGB1/CCL25/MERTK/FER/CX3CL1/MUC4/TACSTD2/ACTN2/ILK/TNN/UTRN/BCL2L11/LIMS1/ANGPT2/SRGAP2/CORO1A/MYADM/VCL/COL26A1/CDH13/MACF1/OTOA/JAK2/COL16A1/ROCK1/RADIL/RAC2/ITGA2B/LAMC1/GPM6B/PEAK1/FERMT3/BCL2/EGFLAM/BCL6/EGFL6/ITGAV/ITGA1/TECTA/MMP14/ADAMTS9/FAT2/ITGA8/EDIL3/COL13A1/GCNT2/ITGA7/SGCE/SNED1/ITGA10/PREX1/ACTN3/THY1/SORBS1/PLAU/AXL/KDR/NID1/FOXF1/TIAM1/FZD4/MYO1G/FLNA/NID2/JAM3/…
GO_CELL_SUBSTRATE_JUNCTION	GO_CELL_SUBSTRATE_JUNCTION	GO_CELL_SUBSTRATE_JUNCTION	398	-0.442119	-2.51003	1e-10	8.9651e-10	3.87849e-10	11696	tags=39%, list=21%, signal=31%	ADD1/EGFR/PTK2B/ITGA2/PPFIA1/ADAM9/ITGB8/ADAM17/ACTN1/ANXA5/MAPRE2/SORBS2/YES1/PTPN12/AIF1L/GSN/LMLN/GNA12/AFAP1/ENAH/XIRP2/ACTR2/EPB41L2/CD99L2/PPFIBP1/MPRIP/TPM4/PARVA/SDCBP/CNN3/ABCB4/KRAS/KLF11/MDC1/ATP6V0C/ALCAM/MYH9/MAP4K4/PLAUR/CSRP1/GNA13/JAK1/DAB2/TRPV4/PPP1R12A/CSRP2/TSPAN9/LAP3/RND3/LRP1/MARCKS/ACTC1/ITGB7/ITGB1/ANXA6/SNTB2/PDLIM7/WASF1/TGFB1I1/SCARF2/TLN1/TNS3/ACTN2/ILK/LIMS2/TSPAN4/G…
GO_CELL_SUBSTRATE_JUNCTION_ASSEMBLY	GO_CELL_SUBSTRATE_JUNCTION_ASSEMBLY	GO_CELL_SUBSTRATE_JUNCTION_ASSEMBLY	96	-0.632024	-2.97133	1e-10	8.9651e-10	3.87849e-10	12164	tags=52%, list=22%, signal=41%	LIMCH1/PTK2B/ITGA2/LAMC2/ROCK2/ACTN1/EFNA5/LAMA3/PTEN/SLK/FMN1/LAMA5/PPM1F/MAP4K4/WDPCP/ARHGAP6/LRP1/TLN1/ACTN2/DST/LIMS1/MACF1/COL16A1/ROCK1/LAMC1/GPM6B/PEAK1/BCL2/MMP14/ACTN3/THY1/SORBS1/KDR/THBS1/DLC1/NRP1/ITGA5/FN1/EPHA3/FERMT2/PHLDB2/TEK/KRT5/APOD/TNS1/FAM107A/GREM1/MYOC/SFRP1/KRT14
GO_CHANNEL_REGULATOR_ACTIVITY	GO_CHANNEL_REGULATOR_ACTIVITY	GO_CHANNEL_REGULATOR_ACTIVITY	139	-0.50593	-2.54583	1e-10	8.9651e-10	3.87849e-10	9949	tags=42%, list=18%, signal=35%	PIAS3/CACNG2/GRM7/KCNIP4/LRRC38/KCNE5/NPY/INAFM2/WNK1/GPLD1/GRM3/KCNS1/RRAD/CACNG3/KCNAB3/KCNIP2/NRXN2/CAV3/BCL2/SCN1B/FGF12/KCNAB1/FXYD1/PRKG1/CUBN/CACNG7/KCNV1/SGK1/CACNG4/CACNG6/REM1/FLNA/GEM/KCNIP1/WNK3/GRM2/ADRB2/BSND/SCN4B/KCNE4/FXYD7/CAV1/ITPR1/KCNE1/ATP2B4/HPCAL4/SCN3B/KCNMB1/FXYD6/LYNX1/LRRC55/ABCC9/DPP6/NOS1/PLN/SCN2B/PRKCB/NPY2R/NRXN1
GO_CHEMICAL_SYNAPTIC_TRANSMISSION_POSTSYNAPTIC	GO_CHEMICAL_SYNAPTIC_TRANSMISSION_POSTSYNAPTIC	GO_CHEMICAL_SYNAPTIC_TRANSMISSION_POSTSYNAPTIC	106	-0.595485	-2.86462	1e-10	8.9651e-10	3.87849e-10	8448	tags=46%, list=15%, signal=39%	GRIN2B/NLGN3/CBLN1/MPP2/IGSF11/ADORA1/SSH1/S1PR2/CHRNB4/GHRL/SHANK3/CHRNE/GRIK2/SNCA/DLG4/GLRB/P2RX2/CELF4/ADORA2A/P2RX5/P2RX1/NLGN2/OPRM1/DGKI/ADRB2/SHANK1/GLRA3/CHRNA4/GRIN2A/GRIK5/RGS4/P2RX7/SLC17A7/TMEM108/NPAS4/CUX2/MEF2C/NETO1/CHRNA6/CHRNA3/RIMS1/RIMS2/LRRK2/NLGN4X/NPY2R/NLGN1/NTSR1/RELN/NRXN1
GO_CHEMOKINE_ACTIVITY	GO_CHEMOKINE_ACTIVITY	GO_CHEMOKINE_ACTIVITY	47	-0.695675	-2.90891	1e-10	8.9651e-10	3.87849e-10	5947	tags=64%, list=11%, signal=57%	CCL25/CX3CL1/XCL1/PF4V1/CXCL10/CXCL11/XCL2/CCL14/CCL3L3/CCL3/CCL23/CCL16/CCL8/CXCL6/CCL4/CCL5/CCL7/CXCL12/CCL2/CCL11/CXCL9/CCL1/CCL21/CXCL5/CCL13/CXCL13/CCL18/CCL17/CCL22/CCL19
GO_CHEMOKINE_BINDING	GO_CHEMOKINE_BINDING	GO_CHEMOKINE_BINDING	32	-0.820913	-3.12463	1e-10	8.9651e-10	3.87849e-10	8492	tags=84%, list=15%, signal=72%	ITGB1/CCR9/ACKR3/ZFP36/CXCR4/ITGAV/ACKR4/CCR6/CXCR1/CX3CR1/CCR3/CXCR6/ACKR2/PDPN/ITGB3/ITGA4/CCR1/A2M/CXCR2/XCR1/CCR5/CCR2/CCR4/CCR8/ACKR1/CXCR5/CCR7
GO_CHEMOKINE_PRODUCTION	GO_CHEMOKINE_PRODUCTION	GO_CHEMOKINE_PRODUCTION	82	-0.657716	-3.00541	1e-10	8.9651e-10	3.87849e-10	9518	tags=54%, list=17%, signal=45%	S100A9/EIF2AK2/TRPV4/LRP1/NR1H4/IL33/MIR590/HMOX1/TLR9/HIF1A/IL1B/C1QTNF3/WNT5A/TREM2/EGR1/ALOX15B/LBP/SIRPA/LPL/CD74/FFAR2/IL10/TLR2/S100A8/TWIST1/TNF/IL6R/AIF1/HAVCR2/SNAI2/CXCL6/FFAR3/POSTN/ELANE/TNFSF4/CSF1R/MEFV/TLR7/APOD/IL6/ADCYAP1/IL1RL1/ACKR1/ADIPOQ
GO_CHONDROCYTE_DIFFERENTIATION	GO_CHONDROCYTE_DIFFERENTIATION	GO_CHONDROCYTE_DIFFERENTIATION	114	-0.561184	-2.75338	1e-10	8.9651e-10	3.87849e-10	9512	tags=49%, list=17%, signal=41%	NFIB/MATN3/TGFBR2/TGFBR1/MEF2D/FGF9/ANXA6/GPLD1/BMPR1B/CREB3L2/TGFB1/LOXL2/SCARA3/CHSY1/ACAN/NPPC/WNT9A/BMPR2/ADAMTS7/NKX3-2/RUNX3/OSR1/COL6A2/SHOX2/WNT2B/RARB/COL11A1/COL7A1/BMP6/FGFR1/SNAI2/RUNX2/PTH1R/COL21A1/COL6A1/ADAMTS12/CYTL1/COL12A1/GLI2/TRPS1/CHST11/MEF2C/SOX5/GDF6/GDF5/MAF/COL6A3/COMP/SULF1/PTHLH/EFEMP1/SFRP2/GREM1/ZBTB16/COL14A1/GLI3
GO_CIRCADIAN_RHYTHM	GO_CIRCADIAN_RHYTHM	GO_CIRCADIAN_RHYTHM	192	-0.442276	-2.33143	1e-10	8.9651e-10	3.87849e-10	7785	tags=38%, list=14%, signal=33%	PML/TPH2/PRKDC/ATF5/ID4/HNRNPR/RAI1/LGR4/EGFR/DRD3/ROCK2/NR1D2/ARNTL/PTEN/NCOR1/SETX/NAMPT/RBM4/KLF10/CREM/CREB1/NRIP1/CLOCK/ARNTL2/GNAQ/NCOA2/ZFHX3/EP300/KMT2A/CRH/BHLHE40/TPH1/ADORA1/BHLHE41/KCNA2/HS3ST2/NOS2/PER3/GHRL/PROK2/EGR1/USP2/OPN4/PROKR1/ADORA2A/PASD1/OPRL1/HCRTR2/SIK1/KLF9/CSF2/SERPINE1/EGR3/GPR176/MAGEL2/CARTPT/CRX/KCND2/RORA/RPE65/MAPK10/RORB/NTRK1/HTR7/PTGDS/NGFR/SPSB4/NTRK3/NPY2R/…
GO_CLATHRIN_COATED_VESICLE	GO_CLATHRIN_COATED_VESICLE	GO_CLATHRIN_COATED_VESICLE	181	-0.462238	-2.40779	1e-10	8.9651e-10	3.87849e-10	10524	tags=34%, list=19%, signal=28%	DENND1C/TGOLN2/ABCB4/RASSF9/VAMP2/PICALM/PIK3C2A/TYRP1/SLC2A4/NCALD/DAB2/SFTPD/INPP5F/LRP1/EGF/RGS19/RAB27A/STEAP2/HIP1/APOE/SFTPA2/CLVS1/SNX18/AAK1/WNT5A/HLA-DQB2/ROR2/RAB8B/SFTPC/SYT9/FCGR1A/CD74/HLA-DPB1/HLA-DRB1/FZD4/CD3D/HLA-DQB1/SYT2/HLA-DPA1/ADRB2/GAD2/HLA-DQA2/FCGR1B/HLA-DRA/VWF/SLC32A1/SLC18A3/SLC17A7/CD207/SLC18A2/SNAP91/SGIP1/CD4/HLA-DQA1/CD3G/CLVS2/HLA-DRB5/CTLA4/SFTPA1/ASTN1/CHRM2/IL…
GO_COAGULATION	GO_COAGULATION	GO_COAGULATION	337	-0.390349	-2.18264	1e-10	8.9651e-10	3.87849e-10	11678	tags=41%, list=21%, signal=33%	TRPC7/ITPR2/PTPN11/ANXA5/ARRB1/EDN1/HIST2H3C/H3F3A/DOCK1/PRKCE/LYN/F3/PRKACB/PROS1/PRKCQ/GATA2/GNA12/RAP2B/SERPIND1/DGKH/DOCK9/PRKAR1A/SERPINB2/P2RY1/SCUBE1/ADRA2A/ALOX12/MYH9/HPS5/DGKA/LCK/PRCP/PLAUR/GNAQ/CSRP1/GNA13/PIK3CA/KNG1/JMJD1C/NOS3/DOCK11/IRF1/F5/RAB27A/F8/MERTK/TLN1/ILK/PHF21A/TBXA2R/GATA1/PLAT/VAV1/VCL/PF4V1/JAK2/APOE/UBASH3B/PDGFB/ITGA2B/PEAR1/FERMT3/FYN/P2RX2/GP1BA/PRKG1/GP5/SH2B3/T…
GO_COATED_VESICLE	GO_COATED_VESICLE	GO_COATED_VESICLE	276	-0.392854	-2.14657	1e-10	8.9651e-10	3.87849e-10	12087	tags=33%, list=22%, signal=26%	ATP7A/EGFR/SYNRG/HLA-F/DENND1B/FCHO2/HLA-C/VAMP7/EDN1/ECE1/EPS15/HLA-H/HLA-E/CTSC/SEC24D/SEC31A/HLA-B/DENND1C/TGOLN2/ABCB4/RASSF9/VAMP2/PICALM/SEC23A/SEC24A/STX17/PIK3C2A/TYRP1/SLC2A4/NCALD/DAB2/PACS1/SFTPD/INPP5F/F5/LRP1/EGF/RGS19/RAB27A/F8/STEAP2/HIP1/APOE/SFTPA2/CLVS1/SNX18/COPZ2/AAK1/WNT5A/HLA-DQB2/ROR2/RAB8B/SFTPC/SYT9/CUBN/FCGR1A/CD74/HLA-DPB1/HLA-DRB1/FZD4/CD3D/COL7A1/HLA-DQB1/SYT2/HLA-DPA…
GO_COGNITION	GO_COGNITION	GO_COGNITION	285	-0.523215	-2.85666	1e-10	8.9651e-10	3.87849e-10	8927	tags=39%, list=16%, signal=33%	PTGS2/NDRG4/GRIN2B/MAPT/SYNGAP1/EP300/ITGB1/NLGN3/SHC3/SHISA7/LHCGR/CRHR1/GM2A/PJA2/LHX8/CRH/NTF3/FOS/ADORA1/CALB1/HRH3/GABRA5/CLDN5/SLC24A2/SYNJ1/NRXN2/APOE/DRD5/ATXN1/DBH/FOXP2/TMOD2/HIF1A/SHANK3/FOSL1/ZNF385A/FYN/SLC12A5/KCNAB1/NRXN3/DLG4/SLC6A1/ITGA8/CRHBP/CCK/TUSC3/NLGN4Y/SYNPO/CX3CR1/SGK1/KIT/SOBP/MEIS2/TLR2/DGKI/TNF/SLC8A2/PRKAR2B/AFF2/TACR2/SHANK1/HLA-DRA/CHRNA4/GRIN2A/GLP1R/PTN/VIP/BDNF/…
GO_COLLAGEN_BINDING	GO_COLLAGEN_BINDING	GO_COLLAGEN_BINDING	64	-0.729965	-3.23974	1e-10	8.9651e-10	3.87849e-10	6590	tags=56%, list=12%, signal=50%	CTSL/PDGFB/ITGA1/PCOLCE/ITGA10/SPARC/NID1/ASPN/NID2/THBS1/COL5A3/CTSK/MMP12/PCOLCE2/VWF/PODN/ECM2/ITGA11/AEBP1/FN1/LUM/DCN/DSPP/LRRC15/SPOCK2/SPOCK3/COMP/ANTXR1/MMP9/SPARCL1/MMP13/CCBE1/DDR2/SPOCK1/COL14A1/ABI3BP
GO_COLLAGEN_CONTAINING_EXTRACELLULAR_MATRIX	GO_COLLAGEN_CONTAINING_EXTRACELLULAR_MATRIX	GO_COLLAGEN_CONTAINING_EXTRACELLULAR_MATRIX	399	-0.593168	-3.37056	1e-10	8.9651e-10	3.87849e-10	8312	tags=52%, list=15%, signal=44%	CBLN1/TGFB1I1/MUC17/CTSF/MFGE8/PZP/P3H2/CDON/NAV2/LOXL1/COLQ/DST/ITIH4/HAPLN1/LAMB2/TGFB1/LOXL2/COL26A1/CDH13/EFEMP2/ANGPTL6/SCARA3/COL4A3/ANXA1/COL16A1/ACAN/APOE/MXRA7/CTSL/HTRA1/TGFB2/HMCN2/PDGFB/ORM1/LAMC1/C1QC/SPON1/GPC3/TIMP3/EGFLAM/EGFL6/WNT2/CSPG4/CLC/C1QB/TECTA/ADAMTS20/PRG2/LAMB4/ADAMTS9/CLU/WNT5A/EDIL3/ADAM19/CBLN4/COL13A1/PCOLCE/TGM2/SDC2/COL6A2/ADAMTS10/A1BG/ICAM1/SOST/SERPINB9/WNT2B/…
GO_COLLAGEN_FIBRIL_ORGANIZATION	GO_COLLAGEN_FIBRIL_ORGANIZATION	GO_COLLAGEN_FIBRIL_ORGANIZATION	51	-0.720777	-3.02738	1e-10	8.9651e-10	3.87849e-10	7033	tags=59%, list=13%, signal=51%	LOXL2/LOXL3/PLOD2/ADAMTS14/ACAN/TGFB2/COL11A1/COL5A3/LOXL4/EMILIN1/LOX/COL5A2/COL1A2/COL5A1/AEBP1/COL12A1/ADAMTS2/COL3A1/COL1A1/LUM/ADAMTS3/TNXA/COMP/DPT/SFRP2/DDR2/GREM1/COL14A1/CYP1B1/TNXB
GO_COLLAGEN_TRIMER	GO_COLLAGEN_TRIMER	GO_COLLAGEN_TRIMER	86	-0.717511	-3.30939	1e-10	8.9651e-10	3.87849e-10	8916	tags=70%, list=16%, signal=59%	SFTPD/EMILIN2/COL25A1/GLDN/COLQ/COLEC10/COL26A1/SCARA3/C1QTNF2/COL4A3/COL16A1/SFTPA2/C1QC/C1QTNF3/C1QTNF9/C1QB/C1QTNF6/COL13A1/COL6A2/C1QA/COL4A2/CTHRC1/COL18A1/COL11A1/COL4A1/COL7A1/COL5A3/COL4A4/EMILIN1/COL10A1/COL23A1/LOX/COL5A2/MSR1/COL21A1/COL1A2/COL8A2/COL6A1/COL5A1/COL12A1/COL22A1/COL3A1/COL1A1/COL6A5/LUM/DCN/COL6A6/COL19A1/COL24A1/MARCO/COL15A1/COL6A3/COLEC12/C1QTNF7/SFTPA1/COL8A1/FCN1/CC…
GO_COMPLEMENT_ACTIVATION	GO_COMPLEMENT_ACTIVATION	GO_COMPLEMENT_ACTIVATION	158	-0.776818	-3.99388	1e-10	8.9651e-10	3.87849e-10	5778	tags=72%, list=10%, signal=65%	IGLL1/IGHA1/C1QB/CFI/CLU/IGLC7/TRDC/C6/IGKV1D-39/IGLL5/IGHV3-72/C1QA/IGLC6/IGHV6-1/IGKV1-16/IGHV3-48/IGKV3D-11/IGHV3-66/IGLV2-11/VSIG4/TRBC2/C1R/IGLV2-23/IGKV4-1/C5AR1/IGKV3-15/IGLC2/C3AR1/IGHV3-20/IGHV4-59/IGLV2-8/CFP/IGHV4-28/CFH/IGKV1D-12/IGHV3-33/SERPING1/IGHV1-69/IGKV3D-20/A2M/IGHG2/IGLV3-21/IGKV1-5/IGHV3-23/IGHV3-43/C1S/IGHM/IGHV3-30/IGKV1-12/IGHE/IGKV1-17/IGHV1-3/IGLV7-43/IGHV4-31/IGHV1-58…
GO_CONNECTIVE_TISSUE_DEVELOPMENT	GO_CONNECTIVE_TISSUE_DEVELOPMENT	GO_CONNECTIVE_TISSUE_DEVELOPMENT	255	-0.540836	-2.92947	1e-10	8.9651e-10	3.87849e-10	9512	tags=42%, list=17%, signal=35%	NFIB/MATN3/TGFBR2/SNAI1/TRPV4/PIK3CA/TGFBR1/MEF2D/FGF9/CFLAR/ANXA6/NR1H4/SMAD1/GPLD1/TNMD/BMPR1B/CREB3L2/CSGALNACT1/BMP8A/IL17F/PDGFD/TGFB1/LOXL2/SCARA3/CHSY1/ACAN/NPPC/PDGFB/WNT9A/ARID5B/KLF7/SH3PXD2B/HIF1A/BMPR2/GHRL/ADAMTS7/NKX3-2/WNT5A/RUNX3/GDF7/ROR2/EGR1/OSR1/COL6A2/ACTA2/STC1/SHOX2/WNT2B/RARB/COL11A1/GPR4/COL7A1/BMP6/IL6R/POU4F2/FGFR1/SNAI2/CTSK/RUNX2/PTH1R/PDGFRB/LOX/COL21A1/CD34/COL6A1/A…
GO_CONTRACTILE_FIBER	GO_CONTRACTILE_FIBER	GO_CONTRACTILE_FIBER	227	-0.547278	-2.94098	1e-10	8.9651e-10	3.87849e-10	8716	tags=39%, list=16%, signal=33%	ANKRD1/FHOD3/ITGB1BP2/ACTC1/ANKRD2/TNNI2/SLC4A1/ACTN2/ILK/MYH15/DST/TRIM63/FBXL22/VCL/FHL3/AHNAK2/RYR2/SVIL/CAV3/AHNAK/MYOZ2/TTN/TMOD2/TPM2/DMD/C10orf71/FBXO32/ANK1/KAT2B/RYR3/SYNPO/RYR1/CFL2/KCNJ8/KCNA5/SYNPO2L/ACTA2/PALLD/MYH13/CMYA5/FLNA/CSRP3/MYH8/MYL9/ARHGEF25/MYOM1/TMOD1/PDE4B/SLC8A1/MYH6/PGM5/MYOZ1/PDLIM3/MYL2/MYBPC2/FLNC/SYNE1/CRYAB/KCNE1/FERMT2/ATP2B4/SMTNL1/PECAM1/JPH2/PPP1R12B/IDO1/MYO…
GO_CORECEPTOR_ACTIVITY	GO_CORECEPTOR_ACTIVITY	GO_CORECEPTOR_ACTIVITY	41	-0.75222	-3.0325	1e-10	8.9651e-10	3.87849e-10	8629	tags=71%, list=15%, signal=60%	LRP1/ITGB1/ACKR3/RAMP2/CD8B/CXCR4/RAMP3/ITGAV/ROR2/RECK/CXCR6/ROR1/LY96/CD80/NRP1/CD8A/ITGB3/ITGA4/RGMA/CD86/GPR15/CD4/GPC6/CCR5/NGFR/CD28/LILRA4/CCR8/FCRL1
GO_CYCLIC_NUCLEOTIDE_MEDIATED_SIGNALING	GO_CYCLIC_NUCLEOTIDE_MEDIATED_SIGNALING	GO_CYCLIC_NUCLEOTIDE_MEDIATED_SIGNALING	190	-0.493143	-2.59688	1e-10	8.9651e-10	3.87849e-10	7661	tags=39%, list=14%, signal=34%	CRH/AKAP13/TBXA2R/RAMP2/GPHA2/ADCY7/ADCY4/RXFP1/GPR78/APOE/NPPC/GPR62/GPR161/DRD5/S1PR4/PDE10A/CXCL10/LPAR1/AQP1/RAMP3/GUCA1A/FSHR/PDE3A/UCN2/CXCL11/PDE4D/AKAP6/GNAL/MC5R/PRKG1/EDNRB/ADORA2A/TSHR/OPRL1/ABCA1/GPR26/OPRM1/PTGIR/THBS1/RGS2/PRKAR2B/ADRB2/NPR1/CHGA/PTH1R/GCG/MRAP/GPR65/GLP1R/VIP/CD36/CALCRL/ADCY5/ADCY2/ATP2B4/PDE2A/GNG2/APLNR/MC4R/PTGER3/HTR2B/PTHLH/RIMS2/CXCL9/MC2R/ADRA1A/NOS1/EPHA5/…
GO_CYTOKINE_ACTIVITY	GO_CYTOKINE_ACTIVITY	GO_CYTOKINE_ACTIVITY	216	-0.551603	-2.94141	1e-10	8.9651e-10	3.87849e-10	8509	tags=45%, list=15%, signal=39%	CMTM2/CCL25/CX3CL1/IL33/IL15/IL17C/BMP8A/IL4/IL26/XCL1/IL17F/SECTM1/IL1A/TGFB1/IL27/CTF1/PF4V1/SPP1/TGFB2/TNFSF12/CSF3/CXCL10/IL1B/FLT3LG/WNT2/SCG2/WNT5A/CXCL11/GDF7/XCL2/CMTM3/CCL14/CCL3L3/OSM/IL10/CCL3/IFNG/CCL23/TNFSF11/NRG1/CSF2/FASLG/TNF/BMP6/IL20/IL5/CCL16/CCL8/CXCL6/VSTM1/TNFSF18/THPO/CCL4/IL13/CSF1/CCL5/IL1RN/TNFSF4/CCL7/TNFSF13B/EBI3/GDF6/GDF5/CD40LG/CXCL12/INHBA/CCL2/LTB/GREM2/IL2/IL22/…
GO_CYTOKINE_BINDING	GO_CYTOKINE_BINDING	GO_CYTOKINE_BINDING	126	-0.753928	-3.72782	1e-10	8.9651e-10	3.87849e-10	8263	tags=65%, list=15%, signal=56%	ITGB1/CCR9/ACKR3/LEPR/TNFRSF1B/IL17F/ZFP36/TWSG1/GHR/IL12RB2/VASN/CD109/CXCR4/BMPR2/ITGAV/IL3RA/ACKR4/CCR6/IL13RA2/CHRD/LRRC32/IL18R1/CXCR1/CX3CR1/CD74/CNTFR/KIT/ENG/CCR3/CSF2RA/FZD4/LTBP1/IL6ST/IL6R/THBS1/IL12RB1/NLRP7/CXCR6/NRROS/IL18BP/GBP1/IL31RA/PXDN/ACKR2/PDPN/NRP1/CD36/ITGB3/NRP2/ELANE/IL1RN/ITGA4/EBI3/CSF1R/GDF5/CCR1/A2M/CXCR2/CSF3R/GREM2/TGFB3/CD4/COMP/OSMR/IL10RA/IL2RB/XCR1/IL2RA/CCR5/I…
GO_CYTOKINE_METABOLIC_PROCESS	GO_CYTOKINE_METABOLIC_PROCESS	GO_CYTOKINE_METABOLIC_PROCESS	110	-0.649611	-3.14107	1e-10	8.9651e-10	3.87849e-10	7788	tags=46%, list=14%, signal=40%	ERRFI1/IL4/IL17F/IL1A/ZFP36/HMOX1/IL27/PCSK5/TLR9/GHRL/IL1B/WNT5A/EGR1/TYROBP/CEBPE/LBP/TRIB2/CX3CR1/LAG3/IL10/GATA3/TNF/THBS1/NLRP12/CD80/TLR1/PTAFR/TLR6/ELANE/EBI3/CD86/TNFRSF13C/INHBA/LTB/TLR7/LILRB1/CD4/SPN/CD3E/IL6/TNFRSF8/TLR8/IL21/CYBB/IRF4/CCR2/PTPRC/FOXP3/CD28/IL12B/CMA1
GO_CYTOKINE_PRODUCTION_INVOLVED_IN_IMMUNE_RESPONSE	GO_CYTOKINE_PRODUCTION_INVOLVED_IN_IMMUNE_RESPONSE	GO_CYTOKINE_PRODUCTION_INVOLVED_IN_IMMUNE_RESPONSE	99	-0.648467	-3.08623	1e-10	8.9651e-10	3.87849e-10	8314	tags=53%, list=15%, signal=45%	TRIL/TNFRSF1B/SPON2/IL4/XCL1/DDX58/BST2/HMOX1/TGFB1/TGFB2/RSAD2/IL1B/BCL6/CLC/TRIM6/WNT5A/GPRC5B/IL18R1/CD74/KIR2DL4/FFAR2/KIT/SEMA7A/IL10/GATA3/TLR2/SLC11A1/TNF/ANGPT1/IL18RAP/CHGA/IL31RA/FFAR3/IRAK3/JAK3/CD36/FCER1G/TNFSF4/NLRP3/SASH3/BTK/LILRB1/TGFB3/CD96/TBX21/IL6/NR4A3/IL1R1/CCR2/FOXP3/CD226/IL12B
GO_CYTOKINE_RECEPTOR_ACTIVITY	GO_CYTOKINE_RECEPTOR_ACTIVITY	GO_CYTOKINE_RECEPTOR_ACTIVITY	95	-0.73247	-3.4348	1e-10	8.9651e-10	3.87849e-10	5694	tags=53%, list=10%, signal=47%	CXCR4/IL3RA/ACKR4/CCR6/IL13RA2/IL18R1/CXCR1/CX3CR1/CD74/CNTFR/CCR3/CSF2RA/IL6ST/IL6R/IL12RB1/CXCR6/IL18RAP/IL31RA/IL9R/ACKR2/GFRA1/EBI3/CCR1/CMKLR1/CXCR2/CSF3R/CD4/OSMR/GFRA2/IL10RA/IL2RB/XCR1/IL2RA/CCR5/IL1R1/CCR2/IL5RA/LIFR/IL22RA2/IL21R/CRLF2/IL7R/IL1RL1/CSF2RB/IL12B/FLT3/CCR4/CCR8/CXCR5/CCR7
GO_CYTOKINE_RECEPTOR_BINDING	GO_CYTOKINE_RECEPTOR_BINDING	GO_CYTOKINE_RECEPTOR_BINDING	275	-0.496846	-2.72013	1e-10	8.9651e-10	3.87849e-10	7791	tags=35%, list=14%, signal=31%	BMP8A/IL4/XCL1/NTF3/IL17F/IL1A/TGFB1/IL27/CTF1/PF4V1/JAK2/TGFB2/TLR9/TRAF1/TNFSF12/CSF3/CXCL10/IL1B/STAT1/CXCL11/GDF7/XCL2/CCL14/CCL3L3/OSM/CNTFR/ENG/IL10/CCL3/IFNG/GATA3/CCL23/TNFSF11/IL6ST/CSF2/FASLG/TNF/BMP6/IL6R/IL20/IL12RB1/IL5/CDH5/CD300LF/CCL16/CCL8/CXCL6/TNFSF18/PXDN/VEGFC/CCL4/IL13/ITGA5/CSF1/ITGB3/CCL5/IL1RN/TNFSF4/CCL7/TNFSF13B/EBI3/GH1/GDF6/GDF5/CD40LG/CXCL12/INHBA/CCL2/LTB/IL2/IL22/T…
GO_CYTOKINE_SECRETION	GO_CYTOKINE_SECRETION	GO_CYTOKINE_SECRETION	216	-0.624258	-3.32884	1e-10	8.9651e-10	3.87849e-10	8669	tags=52%, list=15%, signal=44%	IL1RAP/LRP1/BTN3A1/RBPJ/NR1H4/BTN3A2/MAPK11/CX3CL1/IL33/TNFRSF1B/HMHB1/IL26/C5AR2/CD200/IL17F/DDX58/MIR590/IL1A/USP50/CADM1/CARD8/BTN2A2/ANXA1/S100A12/NOS2/ORM1/TLR9/CD244/GHRL/IL1B/C1QTNF3/TNFRSF4/ITGAV/TRIM6/WNT5A/CD14/ALOX15B/LRRC32/TNFAIP3/LPL/OSM/DYSF/FFAR2/NLRC4/MMP8/BANK1/IL10/ABCA1/CCL3/GATA3/TLR2/TWIST1/AIM2/TNF/NLRP7/ANGPT1/AIF1/LILRA5/HAVCR2/NLRP12/GBP1/CD200R1/MMP12/F2R/PTPN22/AGTR2/H…
GO_CYTOPLASMIC_REGION	GO_CYTOPLASMIC_REGION	GO_CYTOPLASMIC_REGION	476	-0.446417	-2.56377	1e-10	8.9651e-10	3.87849e-10	11474	tags=34%, list=20%, signal=27%	MYO9B/GNAI1/TTLL3/UHMK1/PAFAH1B1/MICAL3/MAP4/DBN1/RPGRIP1/GSN/AKAP14/KIF3A/ACTR2/RIMS3/EPB41L2/DNAL1/PRKAR1A/CRIP2/SPIRE1/DNAH9/SPINK5/SPTB/DNAI1/UNC13C/ARL13B/MKLN1/CLIC5/DNAH8/MYH9/AKR1B1/GRM7/TRAK2/WDPCP/EXOC5/PARD6G/KIF1B/TRPV4/GABARAP/FRMPD1/RHOF/ERMN/RND3/SEPT11/MAPT/MARCKS/WASF1/PARD3B/PVALB/FER/SLC4A1/CFAP61/MGARP/ACTN2/CDKL5/PURA/UTRN/EXOC3L2/CCDC39/PHLDB1/DST/CCDC65/AKAP13/PLA2G4C/CALB1…
GO_CYTOPLASMIC_SIDE_OF_MEMBRANE	GO_CYTOPLASMIC_SIDE_OF_MEMBRANE	GO_CYTOPLASMIC_SIDE_OF_MEMBRANE	169	-0.498547	-2.57999	1e-10	8.9651e-10	3.87849e-10	11516	tags=43%, list=21%, signal=34%	YES1/GNAI1/LYN/PTEN/CDIP1/GNA12/CYTH1/FRK/TRAF3/KRAS/SPTB/GNG10/FKBP1A/LCK/GNAI2/GNAQ/GNA13/AKAP5/CYTH3/RASA3/NPTXR/FER/LITAF/GM2A/ERRFI1/FES/DTNA/HIP1/SNX18/GNG7/SPTA1/SHANK3/CYLD/CAV2/FYN/KCNAB1/DLG4/ANK1/CACNB4/CBX6/GNAL/KIT/GNG11/STAC2/PALM/TIAM1/GEM/RGS2/KCNIP1/GNGT2/PGM5/PKD2/PTPN7/PTPN22/AJAP1/HCK/RGS1/MATK/RASAL3/RGS8/GFAP/FERMT2/STAC/CD2/GNG2/FGR/LRRK2/PTPRC/BLK/GNAO1/NTSR1/SNAP25/CNR2
GO_CYTOSOLIC_CALCIUM_ION_TRANSPORT	GO_CYTOSOLIC_CALCIUM_ION_TRANSPORT	GO_CYTOSOLIC_CALCIUM_ION_TRANSPORT	162	-0.608766	-3.13864	1e-10	8.9651e-10	3.87849e-10	7187	tags=41%, list=13%, signal=36%	TGFB1/CORO1A/RYR2/UBASH3B/BDKRB1/TRDN/CXCL10/BCL2/RAMP3/SNCA/DMD/PLCB2/FYN/CXCL11/RYR3/PDE4D/P2RX2/AKAP6/RYR1/TRPC1/THY1/P2RY6/P2RX5/FAM155A/CCL3/FASLG/TRPC3/F2RL3/SLC8A1/PKD2/F2R/TRPV5/PLCG2/GRIN2A/IL13/CAV1/P2RX7/ITPR1/ATP2B4/JPH2/MYO5A/CLIC2/JPH4/APLNR/CASQ1/CD4/SLC8A3/HTR2B/TRPV6/FGF2/CXCL9/CCR5/ADRA1A/CCL21/NOS1/CACNA2D1/PLN/PTPRC/CD19/HTR2A/ANK2/ADCYAP1R1/NTSR1/CASQ2/ATP1A2/CCR7/CCL19
GO_DEFENSE_RESPONSE_TO_BACTERIUM	GO_DEFENSE_RESPONSE_TO_BACTERIUM	GO_DEFENSE_RESPONSE_TO_BACTERIUM	294	-0.542274	-2.96304	1e-10	8.9651e-10	3.87849e-10	6664	tags=41%, list=12%, signal=37%	S100A12/LYST/NOS2/PGLYRP4/ACP5/TLR9/IRGM/HAMP/IGLL1/KLK5/IGHA1/PRG2/LYG2/GNLY/IGLC7/TRDC/CEBPE/CAMP/LBP/PGLYRP3/IGLL5/IGHV3-72/STAB1/GBP6/ADAMTS5/IGLC6/NLRC4/IGHV6-1/IL10/BPIFA2/SIGLEC16/TLR2/S100A8/SLC11A1/TNF/IL6R/IGHV3-48/SERPINE1/HAVCR2/LTF/IGHV3-66/CHGA/S100A7/CXCL6/KLRK1/TRBC2/KRT6A/SIGLEC11/P2RX7/CD36/TLR6/DEFB124/FCER1G/ELANE/C5AR1/IGLC2/IGHV3-20/IGHV4-59/CFP/NLRP3/IGHV4-28/IGHV3-33/SYT11…
GO_DEFENSE_RESPONSE_TO_VIRUS	GO_DEFENSE_RESPONSE_TO_VIRUS	GO_DEFENSE_RESPONSE_TO_VIRUS	228	-0.463193	-2.49232	1e-10	8.9651e-10	3.87849e-10	10756	tags=39%, list=19%, signal=32%	TRIM5/TRIM38/BNIP3L/TRAF3/ADAR/IFIH1/TRIM56/TMEM173/ZC3HAV1/GBP3/RNF125/APOBEC3F/ZNF175/DTX3L/IRF9/EIF2AK2/DMBT1/IFIT1/IRF1/TRIM34/NLRC5/OAS3/IFNAR2/APOBEC3C/IFIT5/IL33/MX1/IL15/MICB/SPON2/DDX60/MX2/DDX58/BST2/IL27/STAT2/APOBEC3D/SEC14L1/PARP9/RNASE6/LYST/HTRA1/TLR9/HERC5/RSAD2/IFIT2/CXCL10/IL1B/ADARB1/BCL2/TRIM6/PRF1/IFIT3/STAT1/OAS2/SAMHD1/IFI44L/APOBEC3H/TSPAN32/CD40/KCNJ8/TNFAIP3/IFI16/TRIM22…
GO_DENDRITE_DEVELOPMENT	GO_DENDRITE_DEVELOPMENT	GO_DENDRITE_DEVELOPMENT	218	-0.448635	-2.38801	1e-10	8.9651e-10	3.87849e-10	12521	tags=43%, list=22%, signal=34%	SIPA1L1/WASL/RERE/MAPK8IP2/FMR1/PAK2/CAPRIN2/CAMK1D/PLK2/VAMP7/DAB1/ARHGAP44/SEMA3A/MECP2/PAFAH1B1/DBN1/CPEB3/BMP5/NFATC4/PTEN/ACTR2/MARK1/KIDINS220/ACSL4/TNIK/PICALM/TRAK2/NR2E1/RAPGEF2/ABI2/CAMSAP2/RBFOX2/SYNGAP1/ITGB1/NLGN3/TULP1/PDLIM5/ILK/CDKL5/C21orf91/SRGAP2/ASAP1/PTPRD/MEF2A/APOE/HECW2/DCC/KLF7/TRPC5/PTPRS/GHRL/LPAR1/DSCAM/SHANK3/MCF2/FYN/SLC12A5/DNM3/DLG4/SDC2/CAMK2A/PRKG1/LST1/SCARF1/SR…
GO_DEPHOSPHORYLATION	GO_DEPHOSPHORYLATION	GO_DEPHOSPHORYLATION	441	-0.367082	-2.08123	1e-10	8.9651e-10	3.87849e-10	12536	tags=32%, list=22%, signal=25%	NT5DC3/PPM1L/PHACTR4/FKBP1B/FKBP15/ARPP19/PPTC7/G6PC/PTPN1/PPP1R3B/ITGA2/NT5C1B/PPP3CC/DUSP19/MTM1/ROCK2/BMP2/PTPN11/DUSP7/PTPRE/PTPN12/CTDSP2/NT5C2/PDP1/LPIN2/PHACTR3/PTEN/MYH3/PHLPP2/SHOC2/ZFYVE1/TMEM132D/SGPP1/PPP2R5E/CDC14A/PTPRG/LPIN1/PPARGC1B/IMPAD1/STYX/FKBP1A/IMPA1/CTTNBP2NL/LCK/PPM1F/PTPRU/SMG6/SSH2/GNAI2/EIF2AK2/INPP4B/PHOSPHO1/MAGI2/PPP1R12A/PPP1R2P1/PPM1M/WNK1/INPP5F/PTPN13/INPP4A/RCA…
GO_DETECTION_OF_STIMULUS_INVOLVED_IN_SENSORY_PERCEPTION	GO_DETECTION_OF_STIMULUS_INVOLVED_IN_SENSORY_PERCEPTION	GO_DETECTION_OF_STIMULUS_INVOLVED_IN_SENSORY_PERCEPTION	488	0.376416	1.93148	1e-10	8.9651e-10	3.87849e-10	20160	tags=62%, list=36%, signal=40%	OR9A1P/TAS1R2/CALCA/OR2B2/OR13H1/OR2T10/HPN/OR2A4/OR1N2/OR51G2/TAS2R46/OR13G1/TAS2R41/TAS2R39/OR2B8P/OR13J1/OR10A4/GUCY2F/CA6/OR2A12/TAS2R50/OR2J3/AZGP1/OR6C3/OR52L1/OR6N2/GJA10/OR4K2/OR11H6/OR2L5/OR1D2/OR10G6/OR6V1/OR13C3/OR4K1/OR5K1/OR5T2/OR9Q1/OR10Q1/OR10J3/OR4B1/OR6X1/OR10G7/OR5M9/OR4A8/OR11H4/OR1C1/OR2T33/OR52B6/OR6F1/OR52M1/OR3A3/OR51L1/OR51M1/OR5G3/STRC/OR7G3/OR2T35/OR7G2/OR5W2/OR7D4/OR10C…
GO_DEVELOPMENTAL_CELL_GROWTH	GO_DEVELOPMENTAL_CELL_GROWTH	GO_DEVELOPMENTAL_CELL_GROWTH	221	-0.502865	-2.67839	1e-10	8.9651e-10	3.87849e-10	8687	tags=34%, list=16%, signal=29%	MAPT/LRP1/ITGB1/SEMA6C/SEMA6A/NLGN3/WASF1/PDLIM5/ILK/CDKL5/RAPH1/AKAP13/LAMB2/VCL/SYT3/RND2/MACF1/APOE/SPP1/CAV3/DCC/TRPC5/PTPRS/NIN/MAG/BMPR2/DSCAM/HAMP/NDN/WNT5A/TRIM46/UNC13A/AKAP6/TRPV2/CACNG7/CPNE5/SEMA6B/SEMA7A/CRABP2/NTN1/TIAM1/RGS2/OLFM1/SYT2/POU4F2/ISLR2/MAP2/EPHA7/AGTR2/NRP1/SEMA6D/RGS4/BDNF/POSTN/FN1/NRP2/TMEM108/ITGA4/CXCL12/OSTN/MAP1B/RIMS1/SYT4/SEMA3D/RIMS2/SLIT2/ADRA1A/SEMA3G/ZEB2/…
GO_DEVELOPMENTAL_GROWTH_INVOLVED_IN_MORPHOGENESIS	GO_DEVELOPMENTAL_GROWTH_INVOLVED_IN_MORPHOGENESIS	GO_DEVELOPMENTAL_GROWTH_INVOLVED_IN_MORPHOGENESIS	225	-0.525545	-2.8139	1e-10	8.9651e-10	3.87849e-10	10548	tags=43%, list=19%, signal=35%	SEMA5B/GOLGA4/RUFY3/SEMA3C/SPRY1/NRCAM/ALCAM/ITSN2/FMN1/NGF/TGFBR2/TBX2/SIX4/MAGI2/SEMA4A/MED1/MAPT/LRP1/ITGB1/SEMA6C/SEMA6A/NLGN3/WASF1/ILK/CDKL5/RAPH1/LAMB2/TGFB1/VCL/SYT3/RND2/MACF1/APOE/SPP1/DCC/TRPC5/PTPRS/NIN/SALL1/MAG/BMPR2/DSCAM/NDN/WNT5A/TRIM46/UNC13A/KIF26B/TRPV2/CACNG7/CPNE5/SEMA6B/SEMA7A/CRABP2/NTN1/TIAM1/OLFM1/SYT2/POU4F2/ISLR2/MAP2/EPHA7/NRP1/SEMA6D/BDNF/POSTN/SIX1/FN1/CSF1/NRP2/FGF…
GO_DEVELOPMENTAL_MATURATION	GO_DEVELOPMENTAL_MATURATION	GO_DEVELOPMENTAL_MATURATION	264	-0.431294	-2.3519	1e-10	8.9651e-10	3.87849e-10	8270	tags=29%, list=15%, signal=25%	CX3CL1/WEE2/IGSF21/GLDN/IL15/ALDH1A2/XYLT1/LYL1/KCNIP2/NFASC/SEPT4/NPPC/SPTBN4/TGFB2/SRRM4/EPAS1/HIF1A/BCL2/ASCL1/PDE3A/ROPN1L/DLG4/WNT5A/CCR6/DCHS1/UNC13A/EDNRB/RYR1/SCARF1/CX3CR1/C1QA/LHX6/BFSP2/AXL/RECK/CEND1/PALM/GATA3/FAM20C/CDH5/FGFR1/LTF/PTPRN/SHANK1/RUNX2/PTH1R/NEFL/ARHGEF15/FAT4/SLC17A7/DSPP/GH1/TAL1/MYO5A/BTK/CNTN2/S1PR1/SLFN14/ZDHHC15/MMP2/POU2F2/SEZ6L/SYT4/IL21/CCL21/LRRK2/WNT1/PGR/GR…
GO_DISTAL_AXON	GO_DISTAL_AXON	GO_DISTAL_AXON	271	-0.475421	-2.60152	1e-10	8.9651e-10	3.87849e-10	8693	tags=34%, list=16%, signal=29%	CDH8/MAPT/LRP1/NPTXR/TULP1/ILK/TNN/CDKL5/UTRN/HTR1B/ITSN1/ADORA1/CALB1/KCNA2/SSH1/SYNJ1/LAMP5/FRMD7/CBL/PRRT2/ERC2/KCNC1/TRPC5/NIN/TMOD2/DSCAM/GRIK2/APBB1/STMN2/SNCA/AAK1/CPEB4/MAP3K12/UNC13A/CBX6/CRHBP/CCK/CNGB1/TRPV2/SEPT6/PREX1/PALLD/THY1/TIAM1/KIF5C/DGKI/OLFM1/CRTAC1/MAP2/PTPRN/MYH10/ROR1/PDYN/NEFL/GRIK3/GRIK5/SLC32A1/NRP1/SLC18A3/DPYSL3/TENM2/PACSIN1/PENK/ITGA4/TIMP2/UNC5C/SLC18A2/TSHZ3/SYT1…
GO_DIVALENT_INORGANIC_CATION_HOMEOSTASIS	GO_DIVALENT_INORGANIC_CATION_HOMEOSTASIS	GO_DIVALENT_INORGANIC_CATION_HOMEOSTASIS	496	-0.571806	-3.29051	1e-10	8.9651e-10	3.87849e-10	8270	tags=42%, list=15%, signal=36%	CX3CL1/CCR9/ACKR3/SLC30A4/CACNB2/SLC39A12/CRHR1/HTR1B/GPR33/C5AR2/XCL1/SLC30A3/ADORA1/SWAP70/TBXA2R/CALB1/HCRTR1/GPR55/TGFB1/BDKRB2/CORO1A/SLC24A2/RYR2/JAK2/APOE/UBASH3B/BDKRB1/CAV3/DRD5/S1PR4/CALB2/TRPC5/TRDN/CXCR4/MCHR1/CXCL10/GHRL/LPAR1/BCL2/GRIK2/RAMP3/ITGAV/SNCA/ACKR4/SNX10/DMD/PLCB2/FYN/DLG4/WNT5A/KEL/CXCL11/CCR6/GPR18/RYR3/CDH23/PDE4D/PROK2/P2RX2/AKAP6/TGM2/EDNRB/PDE6B/SYNPO/CNGB1/RYR1/TMC…
GO_DIVALENT_INORGANIC_CATION_TRANSPORT	GO_DIVALENT_INORGANIC_CATION_TRANSPORT	GO_DIVALENT_INORGANIC_CATION_TRANSPORT	460	-0.523223	-2.97367	1e-10	8.9651e-10	3.87849e-10	9980	tags=42%, list=18%, signal=35%	FKBP1A/JPH3/CACNG2/NCS1/TRPV3/LCK/TRPM6/GNAI2/GNB5/PRNP/GSTM2/ORAI2/CACNA1E/TRPA1/TRPV4/NPY/CACNA1A/SLC41A1/NOS3/PTGS2/SLC41A2/GRIN2B/GRM6/SESTD1/RASA3/EGF/CLCA3P/ANXA6/CX3CL1/SLC30A4/CACNB2/SLC39A12/MIR34A/GJA4/CRHR1/RRAD/CACNG3/CRH/XCL1/NMUR1/SLC30A3/CACNA1H/TMEM163/RAMP2/TGFB1/CORO1A/SLC24A2/RGS9/PKD2L1/RYR2/SLN/UBASH3B/BDKRB1/CAV3/PDGFB/TLR9/TMC1/TRPC5/AHNAK/TRDN/MCHR1/CXCL10/BCL2/RAMP3/ITGAV…
GO_DNA_BINDING_TRANSCRIPTION_ACTIVATOR_ACTIVITY	GO_DNA_BINDING_TRANSCRIPTION_ACTIVATOR_ACTIVITY	GO_DNA_BINDING_TRANSCRIPTION_ACTIVATOR_ACTIVITY	411	-0.36227	-2.06132	1e-10	8.9651e-10	3.87849e-10	8506	tags=28%, list=15%, signal=24%	EP300/ZNF750/RBPJ/NFAT5/NR1H4/ST18/SMAD1/TFAP2E/LITAF/MTF1/SPIC/TFAP2A/HLF/GBX1/FOXF2/CREB3L2/BATF/PITX3/ELK4/FOSL2/KLF14/KLF6/CREBRF/NHLH1/FOS/FOXH1/GRHL1/NEUROD1/GATA1/MYBL1/POU1F1/NFATC2/MEF2A/NFIC/PRDM2/NKX2-5/TFAP2C/SOHLH1/PBX1/NR2E3/RUNX1/TCF15/KLF7/LEF1/RBPJL/EPAS1/HIF1A/SOX17/FOSL1/MYF6/MEIS3/NDN/PBX3/ETV1/HEYL/LMO2/NFATC1/EGR1/SPIB/CEBPE/TXK/PAX5/GLIS1/ELK3/MEIS2/GATA3/FOXF1/TOX2/POU4F2/…
GO_EARLY_ENDOSOME	GO_EARLY_ENDOSOME	GO_EARLY_ENDOSOME	330	-0.397785	-2.21636	1e-10	8.9651e-10	3.87849e-10	13221	tags=38%, list=24%, signal=29%	RIN3/WDR81/EHD1/ALS2/RAB5A/ARF6/EHD4/MTMR2/USP8/WDFY2/ATP11B/ARRDC3/PML/RABGAP1L/DNAJC13/NUMB/SNX19/FKBP15/APOC2/RABEP1/PTPN1/SORL1/SGK3/UVRAG/EGFR/STX12/HLA-F/ANKFY1/WDR91/HLA-C/MYO1B/LIPG/NEURL1B/RAB29/EPS15/ZFYVE16/HLA-H/TLR3/PI4K2A/RPS6KC1/RAP1A/HLA-E/RNF11/HLA-B/WDFY1/WASF2/UHRF1BP1L/MARCH8/PICALM/DTX3L/TRAK2/MLC1/ADRB1/RASGEF1B/LNPEP/RAPGEF1/SNX31/INPP5F/PIKFYVE/LRP1/EEA1/SNX20/ACKR3/LITAF/…
GO_EARLY_ENDOSOME_MEMBRANE	GO_EARLY_ENDOSOME_MEMBRANE	GO_EARLY_ENDOSOME_MEMBRANE	139	-0.484421	-2.43759	1e-10	8.9651e-10	3.87849e-10	13782	tags=43%, list=25%, signal=33%	SLC9A6/INPP5B/RAB11FIP5/ZFYVE28/B2M/WDR81/EHD1/RAB5A/ARF6/EHD4/MTMR2/PML/DNAJC13/SNX19/RABEP1/EGFR/STX12/HLA-F/WDR91/HLA-C/EPS15/ZFYVE16/HLA-H/PI4K2A/HLA-E/HLA-B/MARCH8/DTX3L/INPP5F/PIKFYVE/EEA1/SNX20/LITAF/LDLRAD4/TMEM163/PDLIM4/ANXA1/LAMP5/CD8B/CLVS1/HSD17B6/FCGR1A/KIR2DL4/FCGR1B/SYNDIG1/MARCH1/SH3GL3/KCNH1/CD274/CAV1/FGD2/CD207/TICAM2/GPNMB/CLIP3/RAB31/NTRK1/CLVS2/STEAP4/GRIA1
GO_EMBRYONIC_ORGAN_DEVELOPMENT	GO_EMBRYONIC_ORGAN_DEVELOPMENT	GO_EMBRYONIC_ORGAN_DEVELOPMENT	420	-0.381045	-2.16933	1e-10	8.9651e-10	3.87849e-10	9446	tags=30%, list=17%, signal=26%	TGFBR2/SNAI1/TBX2/SIX4/ARID1A/HOXB2/VASH2/MICAL2/MED1/NCOA1/TGFBR1/RARRES2/WNT16/CITED2/NDRG4/FGF9/SUFU/ADM/MIB1/MFAP2/CC2D2A/RBPJ/HIPK1/HEY2/TFAP2A/FOXF2/KMT2A/CCDC39/ZFP36L1/ALDH1A2/FOXH1/NEUROD1/GATA1/TGFB1/NDST1/NKX2-5/RYR2/PCSK5/PBX1/TGFB2/PDGFB/RNF112/WNT9A/LEF1/EPAS1/SALL1/HIF1A/SOX17/FLT3LG/TPO/DNAAF1/WNT2/HLX/NKX3-2/MMP14/PCDH12/WNT5A/TBX1/ITGA8/ROR2/OSR1/NRK/SH2B3/GDNF/PDGFC/PAX5/SHOX2/…
GO_ENDOCYTIC_VESICLE	GO_ENDOCYTIC_VESICLE	GO_ENDOCYTIC_VESICLE	293	-0.498591	-2.72315	1e-10	8.9651e-10	3.87849e-10	10182	tags=36%, list=18%, signal=30%	SMO/RAB11FIP1/ATP6V0C/PICALM/CACNG2/TYRP1/ATP6V0A4/RAPGEF2/DMBT1/ENTPD7/RAPGEF1/NOS3/SFTPD/INPP5F/RAB12/LRP1/NLGN3/NCF4/CACNG3/TAP1/ITSN1/GRIA2/SRGAP2/STAB2/CORO1A/HIP1/RAB9B/APOE/SFTPA2/GPR161/TLR9/RAC2/IRGM/ADAM8/RAB34/TAP2/RAB23/LPAR1/ITGAV/SCGB3A2/GNLY/DLG4/WNT5A/HLA-DQB2/ROR2/RAB8B/SFTPC/CAMK2A/CUBN/SCARF1/FCGR1A/CD74/HLA-DPB1/STAB1/DYSF/CACNG4/EHD3/HLA-DRB1/RAB39A/ATP6V0D2/SPARC/RAB7B/ABCA1…
GO_ENDOCYTIC_VESICLE_MEMBRANE	GO_ENDOCYTIC_VESICLE_MEMBRANE	GO_ENDOCYTIC_VESICLE_MEMBRANE	163	-0.562662	-2.91129	1e-10	8.9651e-10	3.87849e-10	10182	tags=44%, list=18%, signal=36%	SMO/RAB11FIP1/ATP6V0C/PICALM/CACNG2/TYRP1/ATP6V0A4/DMBT1/ENTPD7/RAPGEF1/NOS3/LRP1/CACNG3/TAP1/GRIA2/STAB2/CORO1A/HIP1/RAB9B/APOE/GPR161/RAC2/IRGM/RAB34/TAP2/RAB23/DLG4/WNT5A/HLA-DQB2/ROR2/RAB8B/CAMK2A/CUBN/SCARF1/FCGR1A/CD74/HLA-DPB1/STAB1/CACNG4/HLA-DRB1/RAB39A/ATP6V0D2/RAB7B/TLR2/FZD4/SLC11A1/HLA-DQB1/HLA-DPA1/HLA-DQA2/FCGR1B/HLA-DRA/HVCN1/GRIA4/MSR1/TLR1/SLC18A3/CAV1/CD36/TLR6/GRIA3/CD207/RAB3…
GO_ENDOPLASMIC_RETICULUM_LUMEN	GO_ENDOPLASMIC_RETICULUM_LUMEN	GO_ENDOPLASMIC_RETICULUM_LUMEN	301	-0.400868	-2.19395	1e-10	8.9651e-10	3.87849e-10	7414	tags=33%, list=13%, signal=28%	ARSJ/PDGFD/LAMB2/IL27/STS/ENAM/COL26A1/IGFBP3/BACE1/COL4A3/GPX8/COL16A1/APOE/SPP1/PDGFB/MXRA8/ARSB/APOL1/TRDN/LAMC1/SPON1/GPC3/GHRL/ADAMTS7/CERCAM/CLU/SCG2/WNT5A/COL13A1/SDC2/COL6A2/PDGFC/ADAMTS5/CP/ARSI/ADAMTSL1/FMO1/COL4A2/COL18A1/COL11A1/FAM20C/LTBP1/COL4A1/COL7A1/THBS1/SCG3/COL5A3/COL4A4/ADAMTSL4/COL10A1/COL23A1/GCG/MZB1/LIPC/SRL/CDH2/FSTL1/COL5A2/COL21A1/COL1A2/COL8A2/COL6A1/COL5A1/FN1/COL12…
GO_ENDOTHELIAL_CELL_PROLIFERATION	GO_ENDOTHELIAL_CELL_PROLIFERATION	GO_ENDOTHELIAL_CELL_PROLIFERATION	174	-0.455287	-2.3501	1e-10	8.9651e-10	3.87849e-10	7549	tags=34%, list=13%, signal=30%	ALDH1A2/MIR10B/HMOX1/LOXL2/CDH13/APOE/MIR2355/PDGFB/XDH/TNFSF12/HIF1A/FLT1/BMPR2/GHRL/WNT2/CAV2/MIR126/MMP14/SCG2/WNT5A/STAT1/FLT4/DYSF/PRKD1/CCR3/IL10/SPARC/KDR/TNF/BMP6/THBS1/FGFR1/APELA/PTPRM/EGR3/VEGFC/VASH1/CD34/NRP1/VIP/CAV1/ITGB3/NRP2/ITGA4/MEF2C/AKT3/CXCL12/CCL2/TEK/APLNR/HTR2B/SULF1/CCL11/FGF2/NGFR/PPP1R16B/AGTR1/THBS4/LEP/PRL
GO_ENDOTHELIUM_DEVELOPMENT	GO_ENDOTHELIUM_DEVELOPMENT	GO_ENDOTHELIUM_DEVELOPMENT	122	-0.529375	-2.62437	1e-10	8.9651e-10	3.87849e-10	10356	tags=48%, list=18%, signal=39%	SCUBE1/HEY1/ALOX12/NR2F2/LAMA5/FOXJ2/STARD13/RAPGEF2/RAPGEF1/RBPJ/HEY2/TNMD/PROX2/MIR34A/GJA4/ARHGEF26/MYADM/CLDN5/NOTCH4/S1PR2/ROCK1/XDH/PTPRS/BMPR2/CXCL10/IL1B/SOX17/PDE4D/CLIC4/ICAM1/STC1/ENG/KDR/COL18A1/RDX/NRG1/S1PR3/TNF/BMP6/COL4A4/CDH5/COL23A1/CD34/PDPN/ADAMTS12/MSN/PTN/NRP1/FGF1/PECAM1/PDE2A/GJA5/S1PR1/ZEB1/HEG1/WNT7B/TMEM100/PPP1R16B
GO_ENSHEATHMENT_OF_NEURONS	GO_ENSHEATHMENT_OF_NEURONS	GO_ENSHEATHMENT_OF_NEURONS	121	-0.549455	-2.72611	1e-10	8.9651e-10	3.87849e-10	7187	tags=32%, list=13%, signal=28%	ILK/TNFRSF1B/TGFB1/KCNJ10/NFASC/TSPAN2/WASF3/ADAM22/CXCR4/MAG/LPAR1/TYMP/CLU/PMP22/KEL/FAM126A/RARB/SCN2A/TLR2/NRG1/JAM3/EPB41L3/POU3F1/S100B/MAL/CNTNAP1/MYO5A/CNTN2/OLIG2/EGR2/ASPA/HGF/SLC8A3/PLP1/TENM4/ABCD2/NTRK3/ANK2/MYOC
GO_ENTRY_INTO_OTHER_ORGANISM_INVOLVED_IN_SYMBIOTIC_INTERACTION	GO_ENTRY_INTO_OTHER_ORGANISM_INVOLVED_IN_SYMBIOTIC_INTERACTION	GO_ENTRY_INTO_OTHER_ORGANISM_INVOLVED_IN_SYMBIOTIC_INTERACTION	130	-0.520759	-2.58058	1e-10	8.9651e-10	3.87849e-10	6556	tags=25%, list=12%, signal=22%	CBL/CXCR4/TNFRSF4/ITGAV/CAV2/PTX3/ICAM1/CD74/EFNB3/AXL/SELPLG/CD80/KRT6A/CAV1/ITGA5/ITGB3/NCAM1/CD86/CLEC4G/MOG/GPR15/CD4/SLAMF1/CLEC4M/CLEC5A/CD209/MRC1/CCR5/FCN1/CR1/HTR2A/CR2/SERPINB3
GO_EPITHELIAL_CELL_DEVELOPMENT	GO_EPITHELIAL_CELL_DEVELOPMENT	GO_EPITHELIAL_CELL_DEVELOPMENT	195	-0.459145	-2.43608	1e-10	8.9651e-10	3.87849e-10	10271	tags=37%, list=18%, signal=30%	ARID4A/ATRX/B4GALT1/SMO/RILPL2/ARID4B/CLOCK/WDPCP/CDSN/RAPGEF2/MAGI2/ABI2/RAPGEF1/TNMD/PROX2/SLC4A7/FOSL2/ARHGEF26/PODXL/LAMB2/MYADM/CLDN5/NOTCH4/S1PR2/ROCK1/PDGFB/TMC1/PTPRS/HIF1A/IL1B/NKX3-2/WNT5A/PDE4D/CLIC4/ACTA2/ICAM1/STC1/PALLD/ENG/ROS1/BFSP2/RARB/COL18A1/RDX/GPR4/FLNA/S1PR3/TNF/BMP6/COL4A4/ADAMTSL4/CDH5/TMOD1/FGFR1/FRMD6/COL23A1/KRT2/VIM/MSN/PRDM1/PECAM1/PDE2A/ESR1/NTRK1/HEG1/AR/WNT7B/TP63…
GO_EPITHELIAL_CELL_PROLIFERATION	GO_EPITHELIAL_CELL_PROLIFERATION	GO_EPITHELIAL_CELL_PROLIFERATION	401	-0.425922	-2.42475	1e-10	8.9651e-10	3.87849e-10	8094	tags=30%, list=14%, signal=26%	TACSTD2/TNMD/MIR34A/PURA/LIMS2/A4GNT/ERRFI1/IL26/ZFP36L1/C5AR2/ALDH1A2/MIR10B/ZFP36/HMOX1/TGFB1/LOXL2/CDH13/IGFBP3/APOE/MIR2355/CD109/HTRA1/TGFB2/PDGFB/XDH/LAMC1/TNFSF12/FOXP2/GPC3/HIF1A/FLT1/BMPR2/GHRL/WNT2/CAV2/MIR126/MMP14/SCG2/ROBO1/WNT5A/STAT1/TBX1/RUNX3/OSR1/EDNRB/FLT4/CDKN2B/TNFAIP3/DYSF/KIT/PRKD1/CCR3/IL10/SPARC/KDR/GATA3/KLF9/TNFSF11/TWIST1/TNF/BMP6/THBS1/FGFR1/SNAI2/APELA/PTPRN/PTPRM/MM…
GO_EPITHELIAL_TUBE_MORPHOGENESIS	GO_EPITHELIAL_TUBE_MORPHOGENESIS	GO_EPITHELIAL_TUBE_MORPHOGENESIS	311	-0.446762	-2.4546	1e-10	8.9651e-10	3.87849e-10	10212	tags=33%, list=18%, signal=27%	ARL13B/ALOX12/SMO/SPRY1/SKI/NKX3-1/FMN1/LAMA5/STARD13/TGFBR2/GNA13/TBX2/SIX4/ARID1A/MICAL2/MED1/NDRG4/SUFU/ADM/MIB1/CC2D2A/EGF/LUZP1/RASIP1/RBPJ/TACSTD2/ILK/CCDC39/PODXL/FOXH1/TGFB1/NKX2-5/NOTCH4/RYR2/FZD1/PBX1/CAV3/TGFB2/LEF1/SALL1/GPC3/HIF1A/CXCL10/PLXND1/SOX17/BCL2/DNAAF1/WNT2/MMP14/WNT5A/DCHS1/CLIC4/GDF7/OSR1/KIF26B/GDNF/HHIP/WNT2B/ENG/CTHRC1/NTN1/GATA3/FOXF1/COL4A1/TWIST1/TNF/PKD2/EPHA7/AGTR…
GO_ERK1_AND_ERK2_CASCADE	GO_ERK1_AND_ERK2_CASCADE	GO_ERK1_AND_ERK2_CASCADE	301	-0.552748	-3.02519	1e-10	8.9651e-10	3.87849e-10	8703	tags=40%, list=16%, signal=34%	CFLAR/LRP1/EGF/SEMA6A/CCL25/NECAB2/CX3CL1/ACKR3/ERRFI1/TNFAIP8L3/IL26/ZFP36L1/C5AR2/XCL1/NOTCH2/PDGFD/HCRTR1/GPR55/TGFB1/BTN2A2/APOE/PDGFB/FLT1/IL1B/TIMP3/RAMP3/ITGAV/PSCA/FSHR/MIR126/SLC30A10/GLIPR2/DUSP26/TREM2/NLRP6/MAP3K12/GCNT2/DUSP1/FLT4/SIRPA/XCL2/PDGFC/ICAM1/CD74/CCL14/PLA2G5/CCL3L3/KIT/SEMA7A/P2RY6/ROS1/KDR/CCL3/CCL23/TIAM1/OPRM1/TNFSF11/TNF/ANGPT1/HAVCR2/NLRP12/GBP1/EMILIN1/APELA/EPHA7/…
GO_ESTABLISHMENT_OF_ORGANELLE_LOCALIZATION	GO_ESTABLISHMENT_OF_ORGANELLE_LOCALIZATION	GO_ESTABLISHMENT_OF_ORGANELLE_LOCALIZATION	479	-0.409122	-2.35488	1e-10	8.9651e-10	3.87849e-10	11686	tags=30%, list=21%, signal=24%	RAB6A/UBXN2B/CEP120/VAMP7/P2RY4/CHRNB3/LYN/SUN2/PAFAH1B1/MAP4/TRAPPC10/BRAF/TRAPPC6B/RAP1A/BICD2/GATA2/CTSC/KIF3A/SEC24D/SEC31A/ACTR2/MARK1/RIMS3/SPIRE1/P2RY1/STXBP5L/UNC13C/SPRY1/ARHGAP21/MYH9/VAMP2/GAB2/PICALM/SEC23A/NCS1/SEC24A/STX2/TRAK2/SLC2A4/DNM1/KIF1B/FYCO1/CSPG5/KIF13A/BICD1/MAPT/F5/DYNC1I1/RAB27A/KIF3C/F8/WASF1/PARD3B/FER/CACNB2/MGARP/CEP19/CRHR1/HTR1B/FES/HMOX1/LIN7A/BACE1/SYNJ1/CBL/SY…
GO_ESTABLISHMENT_OR_MAINTENANCE_OF_CELL_POLARITY	GO_ESTABLISHMENT_OR_MAINTENANCE_OF_CELL_POLARITY	GO_ESTABLISHMENT_OR_MAINTENANCE_OF_CELL_POLARITY	200	-0.478987	-2.53883	1e-10	8.9651e-10	3.87849e-10	12750	tags=38%, list=23%, signal=30%	MPP7/FSCN3/LHX2/CLASP1/UST/ARFGEF1/PTK2B/MTCL1/AMOT/BRSK1/ROCK2/UBXN2B/RAB11FIP2/SYNJ2BP/PAFAH1B1/MAP4/GSN/KIF20B/CYTH1/FGF13/ACTR2/MARK1/PARVA/RUFY3/SPRY1/RICTOR/MYH9/AMOTL2/WDPCP/PARD6G/CYTH3/FRMD4B/RHOF/RND3/MYO9A/PARD3B/ILK/DST/SFRP5/LIN7A/RND2/RHOQ/ROCK1/FRMD4A/TCF15/AQP1/WNT5A/ANK1/CLIC4/LRRC7/KIF26B/GATA3/FOXF1/DLG2/CAP2/JAM3/CDH5/MAP2/CYP26B1/PARVG/CCL4/MSN/RHOH/DOCK8/RHOJ/TEK/NCKAP1L/MAP…
GO_EXOCYTIC_VESICLE	GO_EXOCYTIC_VESICLE	GO_EXOCYTIC_VESICLE	206	-0.452059	-2.39672	1e-10	8.9651e-10	3.87849e-10	7619	tags=28%, list=14%, signal=24%	WDR7/NTF3/SLC30A3/TMEM163/SYT3/BACE1/SEPT4/LAMP5/SYT12/PRRT2/RNF112/SNCAIP/PTPRS/APBA2/SNCA/VAMP1/TRIM9/DLG4/SYTL3/KIF1A/SEPT1/UNC13A/RAB8B/SYT9/SEPT6/SYT6/DGKI/SYT2/PDE4B/GAD2/PTPRN/MCTP1/GRIN2A/SV2A/SLC32A1/BDNF/DPYSL3/RPH3A/PENK/SLC17A7/AMPH/STX11/SLC18A2/SYT11/SNAP91/SLC6A17/SLC17A8/SYT4/SYPL2/GRIA1/LRRK2/RAB3C/SYT15/SYT10/SV2B/SNAP25/IGF1
GO_EXOGENOUS_PROTEIN_BINDING	GO_EXOGENOUS_PROTEIN_BINDING	GO_EXOGENOUS_PROTEIN_BINDING	71	-0.632546	-2.84376	1e-10	8.9651e-10	3.87849e-10	6139	tags=37%, list=11%, signal=33%	CXCR4/TNFRSF4/ITGAV/ICAM1/EFNB3/AXL/SELPLG/CD80/ITGA5/ITGB3/NCAM1/CD86/CLEC4G/MOG/GPR15/CD4/SLAMF1/CLEC4M/CLEC5A/CD209/MRC1/CCR5/CR1/HTR2A/CR2/SERPINB3
GO_EXTERNAL_SIDE_OF_PLASMA_MEMBRANE	GO_EXTERNAL_SIDE_OF_PLASMA_MEMBRANE	GO_EXTERNAL_SIDE_OF_PLASMA_MEMBRANE	367	-0.727159	-4.06315	1e-10	8.9651e-10	3.87849e-10	6327	tags=57%, list=11%, signal=51%	ENPEP/TMC1/ITGA2B/CD244/CXCR4/CXCL10/CD163L1/FLT3LG/BTN3A3/TNFRSF4/IGLL1/ITGAV/ITGA1/WNT2/IL3RA/ACKR4/CD83/SCNN1G/IGHA1/DNAI2/FOLR2/CD1D/CCR6/CD5/IGLC7/FOLR3/TRDC/IL13RA2/GP1BA/CD14/CUBN/CD40/IGLL5/ICAM1/CXCR1/CX3CR1/IGHV3-72/CD74/THY1/CNTFR/KIT/SEMA7A/IGLC6/ENG/IGHV6-1/GFRA3/LAG3/CCR3/CD248/P2RX1/ABCA1/CSF2RA/KCNJ5/CD3D/IL6ST/FASLG/TNF/IL6R/THBS1/IL12RB1/IGHV3-48/CLEC14A/CXCR6/CD200R1/CHRNA4/IGH…
GO_EXTRACELLULAR_MATRIX_COMPONENT	GO_EXTRACELLULAR_MATRIX_COMPONENT	GO_EXTRACELLULAR_MATRIX_COMPONENT	49	-0.764262	-3.23002	1e-10	8.9651e-10	3.87849e-10	7218	tags=67%, list=13%, signal=59%	LAMB2/COL4A3/ACAN/LAMC1/ADAMTS10/COL4A2/FBN2/COL11A1/LTBP1/COL4A1/COL7A1/COL5A3/COL4A4/EMILIN1/ELN/COL5A2/COL1A2/COL5A1/FBLN1/COL12A1/COL3A1/COL1A1/LUM/FBN1/FBLN5/COL15A1/MFAP4/MFAP5/COL8A1/PTPRZ1/TNC/TNR/COL14A1
GO_EXTRACELLULAR_MATRIX_DISASSEMBLY	GO_EXTRACELLULAR_MATRIX_DISASSEMBLY	GO_EXTRACELLULAR_MATRIX_DISASSEMBLY	76	-0.619574	-2.79385	1e-10	8.9651e-10	3.87849e-10	7187	tags=47%, list=13%, signal=41%	TGFB1/SCUBE3/CTSL/HTRA1/KLK2/ADAM8/LAMC1/SH3PXD2B/KLK5/MMP14/ADAMTS5/MMP8/CTSK/MMP12/ADAMTS4/PDPN/TPSAB1/FAP/ELANE/ETS1/TIMP2/MMP16/MMP1/MMP10/A2M/LCP1/MMP2/IL6/MMP19/MMP3/MMP9/MMP13/DDR2/CTSG/TLL1/CMA1
GO_EXTRACELLULAR_MATRIX_STRUCTURAL_CONSTITUENT	GO_EXTRACELLULAR_MATRIX_STRUCTURAL_CONSTITUENT	GO_EXTRACELLULAR_MATRIX_STRUCTURAL_CONSTITUENT	160	-0.678591	-3.4811	1e-10	8.9651e-10	3.87849e-10	7329	tags=61%, list=13%, signal=53%	HAPLN1/LAMB2/ENAM/EFEMP2/COL4A3/COL16A1/ACAN/HMCN2/LAMC1/SPON1/TECTA/PRG2/EDIL3/COL13A1/PCOLCE/COL6A2/IMPG2/SRPX/COL4A2/SPARC/CTHRC1/FBN2/COL18A1/NID1/COL11A1/ASPN/HSPG2/LTBP1/NID2/COL4A1/LAMA4/COL7A1/THBS1/COL5A3/COL4A4/EMILIN1/ELN/COL10A1/COL23A1/PXDN/COL5A2/VWF/COL21A1/PODN/MMRN2/COL1A2/COL8A2/COL6A1/COL5A1/FBLN1/POSTN/AEBP1/FN1/COL12A1/FBLN2/COL22A1/BGN/COL3A1/COL1A1/COL6A5/LUM/THBS2/LAMA2/DC…
GO_EXTRACELLULAR_MATRIX_STRUCTURAL_CONSTITUENT_CONFERRING_TENSILE_STRENGTH	GO_EXTRACELLULAR_MATRIX_STRUCTURAL_CONSTITUENT_CONFERRING_TENSILE_STRENGTH	GO_EXTRACELLULAR_MATRIX_STRUCTURAL_CONSTITUENT_CONFERRING_TENSILE_STRENGTH	41	-0.769489	-3.10212	1e-10	8.9651e-10	3.87849e-10	4999	tags=73%, list=9%, signal=67%	COL4A3/COL16A1/COL13A1/COL6A2/COL4A2/COL18A1/COL11A1/COL4A1/COL7A1/COL5A3/COL4A4/COL10A1/COL23A1/COL5A2/COL21A1/COL1A2/COL8A2/COL6A1/COL5A1/COL12A1/COL3A1/COL1A1/COL6A5/COL6A6/COL19A1/COL24A1/COL15A1/COL6A3/COL8A1/COL14A1
GO_EXTRACELLULAR_STRUCTURE_ORGANIZATION	GO_EXTRACELLULAR_STRUCTURE_ORGANIZATION	GO_EXTRACELLULAR_STRUCTURE_ORGANIZATION	410	-0.582579	-3.32874	1e-10	8.9651e-10	3.87849e-10	7329	tags=47%, list=13%, signal=41%	TNFRSF1B/MMP20/FOXF2/CSGALNACT1/LOXL1/COLQ/PHLDB1/SOAT1/HAPLN1/RAMP2/LAMB2/TGFB1/LOXL2/EFEMP2/LOXL3/PLOD2/SCUBE3/COL4A3/ADAMTS14/COL16A1/ACAN/APOE/CTSL/SPP1/HTRA1/SH3PXD2A/TGFB2/PDGFB/KLK2/ADAM8/TCF15/ITGA2B/LAMC1/CETP/SH3PXD2B/GPM6B/APOC1/EGFLAM/EGFL6/ITGAV/ITGA1/KLK5/OLFML2A/ADAMTS20/MMP14/ADAMTS9/ITGA8/ADAM19/COL13A1/ITGA7/COL6A2/ITGA10/PTX3/LPL/ICAM1/PLA2G5/ADAMTS5/ENG/MMP8/LAMC3/COL4A2/RECK/…
GO_EXTRINSIC_APOPTOTIC_SIGNALING_PATHWAY	GO_EXTRINSIC_APOPTOTIC_SIGNALING_PATHWAY	GO_EXTRINSIC_APOPTOTIC_SIGNALING_PATHWAY	219	-0.447814	-2.38464	1e-10	8.9651e-10	3.87849e-10	13231	tags=46%, list=24%, signal=35%	ATF3/BIRC6/FEM1B/KITLG/CASP2/SKIL/EYA3/IL12A/PML/CASP8/FOXO3/PIK3R1/PHIP/SGK3/NF1/PAK2/STK3/RPS6KB1/IFI6/BCL2L2/TLR3/DDX3X/ACVR1/BMP5/PTEN/RB1CC1/YAP1/TCF7L2/STK4/SGPP1/MIR221/NGF/CD70/SP100/FAS/DDX47/GABARAP/TGFBR1/NOS3/PEA15/CFLAR/HIPK1/CX3CL1/IL33/TNFRSF1B/BMPR1B/DAPK1/BCL2L11/MCL1/IL1A/GATA1/UNC5B/HMOX1/TGFB1/JAK2/TGFB2/DBH/DCC/TRAF1/TNFSF12/IL1B/TIMP3/TNFRSF4/BCL2/ITGAV/CYLD/FYN/SCG2/G0S2/TM…
GO_EXTRINSIC_COMPONENT_OF_CYTOPLASMIC_SIDE_OF_PLASMA_MEMBRANE	GO_EXTRINSIC_COMPONENT_OF_CYTOPLASMIC_SIDE_OF_PLASMA_MEMBRANE	GO_EXTRINSIC_COMPONENT_OF_CYTOPLASMIC_SIDE_OF_PLASMA_MEMBRANE	85	-0.567593	-2.61513	1e-10	8.9651e-10	3.87849e-10	11516	tags=54%, list=21%, signal=43%	PTK2B/GNA15/YES1/GNAI1/LYN/GNA12/CYTH1/FRK/KRAS/GNG10/LCK/GNAI2/GNAQ/GNA13/CYTH3/FER/ERRFI1/FES/DTNA/HIP1/SNX18/GNG7/SHANK3/CYLD/CAV2/FYN/KCNAB1/DLG4/GNAL/GNG11/STAC2/TIAM1/KCNIP1/GNGT2/HCK/RGS1/MATK/RGS8/FERMT2/STAC/GNG2/FGR/BLK/GNAO1/SNAP25/CNR2
GO_EXTRINSIC_COMPONENT_OF_MEMBRANE	GO_EXTRINSIC_COMPONENT_OF_MEMBRANE	GO_EXTRINSIC_COMPONENT_OF_MEMBRANE	280	-0.468909	-2.56533	1e-10	8.9651e-10	3.87849e-10	12054	tags=45%, list=22%, signal=35%	PTK2B/PIK3C3/CTNND1/GNA15/WDR91/ATG2B/MUC16/STXBP5/YES1/GNAI1/LYN/SOCS1/ATP6V1B1/SOCS5/AKAP9/RB1CC1/GNA12/SMAD7/ZFYVE1/CYTH1/FRK/CDH26/KRAS/VPS13D/SCUBE1/VPS13C/GNG10/BST1/VPS13A/FKBP1A/PICALM/SEC23A/LCK/PIK3C2A/PLAUR/WDFY3/GNAI2/GNAQ/PRNP/GNA13/DMBT1/PIK3CA/CYTH3/APC/CDH8/EEA1/RS1/FER/OLFM2/MFGE8/PIK3R3/ERRFI1/CDH20/BCL2L11/FES/USP50/DTNA/CDH13/HIP1/ANXA1/CDH12/SNX18/RNF112/GNG7/SHANK3/CYLD/WNT2…
GO_EXTRINSIC_COMPONENT_OF_PLASMA_MEMBRANE	GO_EXTRINSIC_COMPONENT_OF_PLASMA_MEMBRANE	GO_EXTRINSIC_COMPONENT_OF_PLASMA_MEMBRANE	160	-0.473016	-2.42653	1e-10	8.9651e-10	3.87849e-10	11525	tags=48%, list=21%, signal=38%	STXBP5/YES1/GNAI1/LYN/AKAP9/GNA12/SMAD7/CYTH1/FRK/CDH26/KRAS/SCUBE1/GNG10/PICALM/LCK/GNAI2/GNAQ/GNA13/CYTH3/APC/CDH8/EEA1/RS1/FER/OLFM2/MFGE8/ERRFI1/CDH20/FES/USP50/DTNA/CDH13/HIP1/ANXA1/CDH12/SNX18/GNG7/SHANK3/CYLD/WNT2/CAV2/AAK1/FYN/KCNAB1/DLG4/SYTL3/GNAL/CDH6/CUBN/GYPC/GNG11/STAC2/TIAM1/DGKI/KCNIP1/CDH5/GNGT2/CDH11/CNKSR2/CDH2/HCK/RGS1/MATK/RGS8/FERMT2/STAC/CDH10/SNAP91/GNG2/FGR/FCN1/BLK/GNAO1…
GO_FAT_CELL_DIFFERENTIATION	GO_FAT_CELL_DIFFERENTIATION	GO_FAT_CELL_DIFFERENTIATION	210	-0.449429	-2.39042	1e-10	8.9651e-10	3.87849e-10	9734	tags=30%, list=17%, signal=25%	GRK5/SLC2A4/ADRB1/NR4A2/OSBPL8/CCDC71L/PLAC8/TRPV4/MED1/RARRES2/PTGS2/EP300/ASXL2/TGFB1I1/ZFP36L1/TPH1/ZFP36/TGFB1/FOXO1/ARID5B/SH3PXD2B/C1QTNF3/ZNF385A/CCDC3/UCP1/WNT5A/PTPRQ/TRIB2/DYSF/FFAR2/VSTM2A/GATA3/TNF/RGS2/ADRB2/SNAI2/WWTR1/GDF6/RORA/CLIP3/LRRC8C/CMKLR1/EGR2/IL6/RUNX1T1/SFRP2/STEAP4/NR4A3/IL11/ZFPM2/RETN/LGALS12/EBF2/WNT1/HTR2A/LMO3/MEDAG/ZBTB16/FGF10/LEP/FABP4/SFRP1/ADIPOQ
GO_FC_EPSILON_RECEPTOR_SIGNALING_PATHWAY	GO_FC_EPSILON_RECEPTOR_SIGNALING_PATHWAY	GO_FC_EPSILON_RECEPTOR_SIGNALING_PATHWAY	167	-0.747114	-3.88242	1e-10	8.9651e-10	3.87849e-10	5133	tags=41%, list=9%, signal=38%	IGLC7/NFATC1/IGKV1D-39/IGLC6/IGKV1-16/IGHV3-48/IGKV3D-11/PLCG2/GRAP2/IGLV2-11/PSMA8/IGLV2-23/FCER1G/IGKV4-1/IGKV3-15/IGLC2/IGHV4-59/IGLV2-8/IGKV1D-12/IGHV3-33/IGHV1-69/IGKV3D-20/IGLV3-21/IGKV1-5/BTK/IGHV3-23/MAPK10/IGHV3-30/IGKV1-12/IGHE/IGKV1-17/IGLV7-43/IGLV3-1/IGLV3-19/IGHV3-53/LCP2/FCER1A/IGKV2-29/IGLV2-14/IGKC/IGLV3-25/IGLC3/IGLV3-27/IGLV1-40/NR4A3/IGHV3-13/IGHV4-34/IGKV1D-33/IGKV3-20/IGKV2-…
GO_FC_RECEPTOR_MEDIATED_STIMULATORY_SIGNALING_PATHWAY	GO_FC_RECEPTOR_MEDIATED_STIMULATORY_SIGNALING_PATHWAY	GO_FC_RECEPTOR_MEDIATED_STIMULATORY_SIGNALING_PATHWAY	141	-0.829854	-4.19645	1e-10	8.9651e-10	3.87849e-10	5133	tags=56%, list=9%, signal=51%	IGLC7/ELMO1/IGKV1D-39/FCGR1A/IGLC6/MYO1G/IGKV1-16/IGHV3-48/IGKV3D-11/FCGR3A/HCK/PLCG2/IGLV2-11/CD247/IGLV2-23/FCER1G/IGKV4-1/IGKV3-15/IGLC2/IGHV4-59/IGLV2-8/IGKV1D-12/IGHV3-33/FCGR2B/WIPF3/FCGR2A/IGHV1-69/IGKV3D-20/IGHG2/IGLV3-21/IGKV1-5/IGHV3-23/WIPF1/WAS/NCKAP1L/IGHV3-30/IGKV1-12/IGKV1-17/FGR/IGLV7-43/IGLV3-1/CD3G/IGLV3-19/IGHV3-53/IGKV2-29/IGLV2-14/IGKC/IGLV3-25/IGLC3/IGLV3-27/IGLV1-40/NR4A3/I…
GO_FC_RECEPTOR_SIGNALING_PATHWAY	GO_FC_RECEPTOR_SIGNALING_PATHWAY	GO_FC_RECEPTOR_SIGNALING_PATHWAY	238	-0.74511	-4.03019	1e-10	8.9651e-10	3.87849e-10	5571	tags=40%, list=10%, signal=36%	LAT/FYN/IGLC7/NFATC1/ELMO1/IGKV1D-39/FCGR1A/KIT/IGLC6/MYO1G/IGKV1-16/IGHV3-48/CD200R1/FCGR1B/IGKV3D-11/FCGR3A/HCK/PLCG2/GRAP2/IGLV2-11/PSMA8/CD247/IGLV2-23/FCER1G/IGKV4-1/IGKV3-15/IGLC2/IGHV4-59/IGLV2-8/IGKV1D-12/IGHV3-33/FCGR2B/WIPF3/FCGR2A/IGHV1-69/IGKV3D-20/IGHG2/IGLV3-21/IGKV1-5/BTK/IGHV3-23/MAPK10/WIPF1/WAS/NCKAP1L/IGHV3-30/IGKV1-12/IGHE/IGKV1-17/FGR/IGLV7-43/CLEC4E/IGLV3-1/CD3G/IGLV3-19/IGH…
GO_FICOLIN_1_RICH_GRANULE_MEMBRANE	GO_FICOLIN_1_RICH_GRANULE_MEMBRANE	GO_FICOLIN_1_RICH_GRANULE_MEMBRANE	57	-0.680518	-2.9168	1e-10	8.9651e-10	3.87849e-10	6856	tags=42%, list=12%, signal=37%	NFASC/SERPINB10/ADAM8/CD300A/SIRPA/SLC11A1/SLC2A3/TBC1D10C/DOK3/MGAM/FCER1G/FPR2/FPR1/ITGB2/FCAR/ITGAX/CD93/NCKAP1L/SIGLEC14/LILRB2/SIGLEC5/CLEC4C/CR1/CLEC4D
GO_FILOPODIUM	GO_FILOPODIUM	GO_FILOPODIUM	97	-0.544592	-2.57132	1e-10	8.9651e-10	3.87849e-10	9182	tags=41%, list=16%, signal=35%	ENAH/FGD4/FGF13/RUFY3/B4GALT1/TRPV4/ABI2/ERMN/ACTC1/ITGB1/NPTXR/ACTN2/UTRN/RAPH1/PODXL/APBB1/ITGAV/DMD/CBX6/ACTA2/CD302/RDX/PALM/MYO1G/MYO3A/MAP2/ARL4C/TBC1D10C/PDPN/MSN/TENM2/ITGB3/ACTG2/MYO5A/VCAM1/LCP1/ANTXR1/GPM6A/NLGN1/GAP43
GO_FOREBRAIN_DEVELOPMENT	GO_FOREBRAIN_DEVELOPMENT	GO_FOREBRAIN_DEVELOPMENT	375	-0.40945	-2.29059	1e-10	8.9651e-10	3.87849e-10	7966	tags=27%, list=14%, signal=24%	CRHR1/CDON/C21orf91/LHX8/CRH/ALDH1A2/SRGAP2/NEUROD1/POU1F1/TWSG1/NDST1/SLC4A10/HOOK3/HSD3B2/KCNC1/HTR6/LEF1/PTPRS/NIN/SALL1/FOXP2/HIF1A/LPAR1/AQP1/SHANK3/ASCL1/FYN/ROBO1/WNT5A/KIF1A/NRG3/GDF7/DIXDC1/TYROBP/NOTCH3/CHRD/PRKG1/SRGAP2C/PAX5/WNT2B/SEMA7A/LHX6/AXL/DCLK2/RARB/SSTR2/NRG1/FLNA/CRTAC1/FGFR1/BCL2A1/SLC1A2/SLC8A1/MYH10/GLI1/MAS1/CDH2/ALK/NEFL/PTN/SLC32A1/DLC1/NRP1/FAT4/POU3F1/GLI2/NRP2/COL3A…
GO_GABA_ERGIC_SYNAPSE	GO_GABA_ERGIC_SYNAPSE	GO_GABA_ERGIC_SYNAPSE	73	-0.643982	-2.8937	1e-10	8.9651e-10	3.87849e-10	8704	tags=55%, list=16%, signal=46%	CSPG5/SEPT11/GABRR2/NLGN3/CLSTN3/CALB1/GABRA5/CDH13/GABRA1/ACAN/ERC2/LRRTM2/SLC6A1/GLRB/NLGN4Y/SLC6A11/NLGN2/NRG1/ATP2B2/KCND3/PCDH17/SV2A/SLC32A1/MDGA1/KCND2/CDH10/IQSEC3/LRFN5/SLC6A17/SLITRK1/ADRA1A/ATP2B3/NLGN4X/SLITRK3/CNR1/GABRG2/SLITRK2/GAP43/CNTNAP4/NRXN1
GO_GASTRULATION	GO_GASTRULATION	GO_GASTRULATION	178	-0.442899	-2.30629	1e-10	8.9651e-10	3.87849e-10	6221	tags=25%, list=11%, signal=23%	LEF1/GPC3/BMPR2/SOX17/ITGAV/MMP14/WNT5A/ITGA8/OSR1/ITGA7/CHRD/MMP8/IL10/COL4A2/FOXF1/COL11A1/COL7A1/FGFR1/APELA/COL5A2/COL6A1/COL5A1/ITGA5/FN1/COL12A1/ITGB3/IL1RN/ITGA4/SOX7/ITGB2/TAL1/PHLDB2/INHBA/APLNR/MIXL1/MMP2/TENM4/SFRP2/MMP9/EOMES/NR4A3/COL8A1/HAND1/SFRP1/ADIPOQ
GO_GATED_CHANNEL_ACTIVITY	GO_GATED_CHANNEL_ACTIVITY	GO_GATED_CHANNEL_ACTIVITY	338	-0.484643	-2.71503	1e-10	8.9651e-10	3.87849e-10	9291	tags=41%, list=17%, signal=34%	CACNA1E/TRPA1/KCNE5/TRPV4/CACNA1A/GABRQ/KCNJ3/KCNN1/GRIN2B/GABRR2/RASA3/CLCA3P/ANXA6/ANO5/KCNK12/CACNB2/HTR1B/KCNS1/ASIC5/CACNG3/CACNA1H/KCNAB3/GRIA2/KCNA2/CHRFAM7A/KCNIP2/KCNJ10/GABRA5/PKD2L1/HTR3B/GABRA1/RYR2/KCNJ1/HTR3A/SCN4A/ANO2/KCNC1/TMC1/CHRNB4/CLIC6/AQP1/CHRNE/GRIK2/ITGAV/TTYH2/SCNN1G/SCN1B/KCND1/KCNAB1/CACNB4/GLRB/RYR3/CLIC4/P2RX2/CACNA1G/CNGB1/RYR1/TMC8/KCNJ16/CACNG7/KCNV1/KCNJ8/KCNA5/K…
GO_GLAND_DEVELOPMENT	GO_GLAND_DEVELOPMENT	GO_GLAND_DEVELOPMENT	433	-0.332614	-1.89657	1e-10	8.9651e-10	3.87849e-10	7966	tags=22%, list=14%, signal=19%	CRHR1/LIMS2/CCDC39/BCL2L11/CRH/ALDH1A2/THRB/TPH1/POU1F1/HMOX1/TGFB1/TWSG1/NKX2-5/NOTCH4/ANXA1/JAK2/PBX1/CAV3/TGFB2/ARID5B/LEF1/XDH/LBH/DKK3/SALL1/HIF1A/SLC46A2/PLXND1/CYP19A1/HAMP/BCL2/DNAAF1/ASCL1/WNT2/HLX/ROBO1/WNT5A/OAS2/TBX1/NRG3/GDF7/TGM2/ALOX15B/TNFAIP3/NKX2-3/IL10/RARB/NTN1/GATA3/FOXF1/TNFSF11/NRG1/TNF/CSN2/FGFR1/SNAI2/PKD2/GLI1/MSN/PTN/TCF21/NRP1/CAV1/SIX1/SERPINF1/CSF1/GLI2/MAFB/ALDH1A3/…
GO_GLAND_MORPHOGENESIS	GO_GLAND_MORPHOGENESIS	GO_GLAND_MORPHOGENESIS	118	-0.557563	-2.7397	1e-10	8.9651e-10	3.87849e-10	10292	tags=44%, list=18%, signal=36%	SEMA3C/BTBD7/ARG1/SULF2/NKX3-1/LAMA5/NFIB/TGFBR2/TBX2/MED1/CFLAR/DUOX2/LIMS2/TGFB1/TWSG1/CAV3/TGFB2/PLXND1/BCL2/WNT5A/NRG3/GDF7/TGM2/TNFAIP3/NKX2-3/NTN1/TNF/FGFR1/SNAI2/GLI1/MSN/PTN/NRP1/CAV1/CSF1/GLI2/CSF1R/ESR1/TGFB3/HGF/SULF1/CCL11/AR/IGFBP5/TP63/CYP7B1/TNC/PGR/FGF7/FGF10/GLI3/SFRP1
GO_GLIAL_CELL_DIFFERENTIATION	GO_GLIAL_CELL_DIFFERENTIATION	GO_GLIAL_CELL_DIFFERENTIATION	206	-0.450377	-2.3878	1e-10	8.9651e-10	3.87849e-10	7218	tags=29%, list=13%, signal=25%	LAMB2/TGFB1/KCNJ10/TSPAN2/WASF3/RNF112/ADAM22/MXRA8/LEF1/CXCR4/MAG/LPAR1/IL1B/ASCL1/PRDM8/CLU/TREM2/ROR2/ADORA2A/C1QA/LAMC3/TLR2/NRG1/S100A8/IL6ST/TNF/NRROS/ZNF365/ROR1/DAAM2/CDH2/VIM/TRPC4/OLIG1/POU3F1/C5AR1/GFAP/S100B/LAMA2/FPR2/TAL1/CNTNAP1/CNTN2/OLIG2/EGR2/ASPA/SLC8A3/PLP1/TENM4/IL6/PTPRZ1/NTRK3/FGF10/GLI3/FGF5/GAP43/RELN/PHOX2B/MYOC
GO_GLIOGENESIS	GO_GLIOGENESIS	GO_GLIOGENESIS	278	-0.457128	-2.49598	1e-10	8.9651e-10	3.87849e-10	7350	tags=29%, list=13%, signal=25%	SRGAP2/LAMB2/TGFB1/KCNJ10/ANXA1/TSPAN2/TGFB2/WASF3/RNF112/ADAM22/MXRA8/LEF1/CXCR4/MAG/LPAR1/IL1B/ASCL1/CSPG4/MMP14/PRDM8/CLU/NDN/TREM2/ROR2/SRGAP2C/ADORA2A/CX3CR1/C1QA/PRKCH/LAMC3/CCL3/TIAM1/TLR2/NRG1/S100A8/IL6ST/TNF/NRROS/ZNF365/ROR1/DAAM2/CDH2/VIM/TRPC4/PTN/OLIG1/CSF1/PENK/POU3F1/C5AR1/GFAP/S100B/LAMA2/FPR2/CSF1R/TAL1/CNTNAP1/CCL2/CNTN2/OLIG2/EGR2/GPR183/ASPA/LTA/SLC8A3/PLP1/TENM4/IL6/P2RY12/P…
GO_GLUTAMATERGIC_SYNAPSE	GO_GLUTAMATERGIC_SYNAPSE	GO_GLUTAMATERGIC_SYNAPSE	344	-0.546397	-3.05673	1e-10	8.9651e-10	3.87849e-10	8704	tags=37%, list=16%, signal=32%	SEPT11/CDH8/IL1RAP/SYNGAP1/ACTC1/ITGB1/NLGN3/NPTXR/CBLN1/OLFM2/CLSTN3/ABLIM3/SHISA7/ACTN2/GRM3/CDKL5/PURA/CACNG3/SLC30A3/CALB1/PTPRD/PLAT/CORO1A/RGS9/HIP1/JAK2/ACAN/APOE/ERC2/WASF3/ADAM22/HTR3A/TANC2/PTPRS/GHRL/GRIK2/FYN/LRRTM2/DNM3/VAMP1/WNT5A/NTNG2/SLITRK4/NRG3/GRASP/UNC13A/NLGN4Y/SYNPO/CACNG7/ADORA2A/CACNG4/EFNB3/SPARC/P2RX1/SCN2A/TIAM1/FZD4/DLG2/NRG1/FLNA/SYT6/CLSTN2/DGKI/IL1RAPL1/PRKAR2B/ATP…
GO_GLUTAMATE_RECEPTOR_SIGNALING_PATHWAY	GO_GLUTAMATE_RECEPTOR_SIGNALING_PATHWAY	GO_GLUTAMATE_RECEPTOR_SIGNALING_PATHWAY	97	-0.648271	-3.06085	1e-10	8.9651e-10	3.87849e-10	9908	tags=55%, list=18%, signal=45%	CACNG2/GRM7/GRIK4/GNAQ/PRNP/SHISA6/GRIN2B/GRM6/NLGN3/NECAB2/CX3CL1/SHISA7/ACTN2/GRM3/CACNG3/DAPK1/CRH/GRIA2/RGS9/SHANK3/GRIK2/FYN/CPEB4/DLG4/UNC13A/CRHBP/LRRC7/CACNG7/CACNG4/TIAM1/NLGN2/OPRM1/DLG2/GRM2/ADRB2/SHISA8/SHANK1/GRID1/GRIA4/GRIN3A/NEFL/GRIN2A/GRIK3/GRIK5/GRIA3/MEF2C/GRM5/NETO1/FRRS1L/GRIA1/NLGN1/RELN/KCNB1
GO_GLYCOPROTEIN_BIOSYNTHETIC_PROCESS	GO_GLYCOPROTEIN_BIOSYNTHETIC_PROCESS	GO_GLYCOPROTEIN_BIOSYNTHETIC_PROCESS	329	-0.387267	-2.16629	1e-10	8.9651e-10	3.87849e-10	10817	tags=39%, list=19%, signal=31%	MCFD2/FOXL1/EXTL2/GCNT4/TET3/GCNT3/CHST7/PLCB1/MAN2A1/DPY19L2P2/UST/ARFGEF1/HBEGF/MUC1/ALG10/ALG10B/GBGT1/ATP7A/TRIP11/ST3GAL3/SLC51B/B3GNT2/HS2ST1/MUC16/B4GALT6/MGAT5B/B3GNT9/TCF7L2/TMTC2/TMTC3/B3GALT5/ST6GAL2/NDST2/B4GALNT2/ST6GALNAC3/MAN1A2/EXT1/B4GALT1/FUT11/GAL3ST4/TRAK2/B4GALT5/NPC1/B3GNT5/TET1/MGAT4A/B3GALNT1/CSPG5/EOGT/ASGR2/CHST4/NECAB2/MAN1A1/B3GAT1/MUC4/MUC17/IL15/BMPR1B/A4GNT/CSGALNAC…
GO_GLYCOPROTEIN_METABOLIC_PROCESS	GO_GLYCOPROTEIN_METABOLIC_PROCESS	GO_GLYCOPROTEIN_METABOLIC_PROCESS	132	-0.480922	-2.37679	1e-10	8.9651e-10	3.87849e-10	10416	tags=40%, list=19%, signal=33%	GNPTAB/NDST2/ST6GALNAC3/MAN1A2/EXT1/SULF2/MAN2B1/IMPAD1/GAL3ST4/SLC34A1/MGAT4A/CSPG5/EDEM1/SEL1L/MAN1A1/B3GAT1/CSGALNACT1/XYLT1/NDST1/HS3ST2/ST8SIA6/CHSY1/NDST3/HIF1A/EGFLAM/CSPG4/CHST3/ST8SIA2/PTX3/CHSY3/NCAN/CSGALNACT2/COL11A1/HS3ST3B1/MMP12/HS6ST3/DSE/CHST15/CYTL1/HS3ST3A1/ST8SIA3/BGN/MAN1C1/DCN/ST8SIA4/CHST11/VCAN/DSEL/SPOCK2/SPOCK3/SULF1/LEP/CHST9
GO_GLYCOSAMINOGLYCAN_BINDING	GO_GLYCOSAMINOGLYCAN_BINDING	GO_GLYCOSAMINOGLYCAN_BINDING	208	-0.568094	-3.02204	1e-10	8.9651e-10	3.87849e-10	6828	tags=45%, list=12%, signal=39%	PF4V1/ACAN/APOE/PGLYRP4/HAPLN3/PTPRS/CXCL10/EGFLAM/PRG2/CXCL11/TREM2/COL13A1/PCOLCE/CHRD/PGLYRP3/LAYN/LPL/PLA2G5/SOST/STAB1/ADAMTS5/TNFAIP6/IMPG2/ENG/FBLN7/NCAN/COL11A1/CCL23/TLR2/THBS1/COL5A3/FGFR1/LTF/CCL8/CXCL6/LIPC/FSTL1/PCOLCE2/ECM2/PTN/EPYC/NRP1/COL5A1/DPYSL3/POSTN/FN1/CLEC3B/BGN/NRP2/ELANE/FGF1/THBS2/DCN/CCL7/NLRP3/ADAMTS8/CFH/VCAN/GPNMB/ADAMTS3/FBN1/TENM1/ADAMTS1/GREM2/SPOCK2/SPOCK3/IGHM/…
GO_GRANULOCYTE_MIGRATION	GO_GRANULOCYTE_MIGRATION	GO_GRANULOCYTE_MIGRATION	130	-0.682999	-3.38455	1e-10	8.9651e-10	3.87849e-10	7618	tags=54%, list=14%, signal=47%	C5AR2/XCL1/VAV1/PF4V1/ANXA1/S100A12/TGFB2/RAC2/ADAM8/CXCL10/IL1B/ITGA1/SCG2/CXCL11/CD300A/PDE4D/LBP/XCL2/PREX1/CXCR1/CD74/CCL14/CCL3L3/DYSF/CCL3/CCL23/S100A8/JAM3/THBS1/PDE4B/CXCL17/CCL16/S100A7/CCL8/CXCL6/CCL4/CD177/CSF1/FCER1G/CCL5/C5AR1/IL1RN/C3AR1/CCL7/PECAM1/PIK3CD/ITGB2/PIK3CG/CCL2/CMKLR1/CXCR2/CSF3R/NCKAP1L/SLAMF8/SAA1/CCL11/SLIT2/CXCL9/CCL1/CCL21/CXCL5/IL1R1/CCL13/CXCL13/CCL18/THBS4/CCL17…
GO_GROWTH_FACTOR_BINDING	GO_GROWTH_FACTOR_BINDING	GO_GROWTH_FACTOR_BINDING	130	-0.577197	-2.86025	1e-10	8.9651e-10	3.87849e-10	7186	tags=44%, list=13%, signal=38%	FGFBP2/TWSG1/GHR/IGFBP3/KLB/VASN/CD109/HTRA1/PDGFB/HTRA3/FLT1/BMPR2/ITGAV/DUSP1/FLT4/LRRC32/ENG/KDR/LTBP1/COL4A1/IL6ST/IL6R/THBS1/NLRP7/NRROS/FGFR1/HTRA4/PXDN/PDGFRB/COL1A2/COL6A1/PTN/NRP1/COL5A1/CD36/ITGB3/NRP2/COL3A1/COL1A1/IL1RN/PDGFRA/A2M/TEK/CSF3R/TGFB3/NTRK1/OSMR/LTBP2/IL10RA/IL2RB/IL2RA/IGFBP5/IL1R1/NGFR/LIFR/CXCL13/NTRK3
GO_GROWTH_FACTOR_RECEPTOR_BINDING	GO_GROWTH_FACTOR_RECEPTOR_BINDING	GO_GROWTH_FACTOR_RECEPTOR_BINDING	131	-0.518463	-2.56927	1e-10	8.9651e-10	3.87849e-10	7344	tags=33%, list=13%, signal=29%	IL1A/PDGFD/HIP1/KLB/JAK2/CBL/PDGFB/TLR9/CSF3/IL1B/FYN/FGF16/PDGFC/IL10/GATA3/IL6ST/CSF2/IL6R/IL12RB1/IL5/CDH5/CD300LF/PDGFRB/VEGFC/ITGA5/ITGB3/FGF1/IL1RN/PDGFRA/IL2/IL6/EFEMP1/FGF2/IL21/IL11/IL1R1/GREM1/FGF7/FGF10/FLRT2/IL12B/FGF5/MS4A1
GO_GTPASE_ACTIVITY	GO_GTPASE_ACTIVITY	GO_GTPASE_ACTIVITY	311	-0.408077	-2.24206	1e-10	8.9651e-10	3.87849e-10	9630	tags=27%, list=17%, signal=23%	DNM1/GNAI2/GNAQ/GNB5/GNA13/RAB2B/TUBA1A/RHOF/RGS13/RND3/RAB37/RAB12/SEPT11/RGS19/RAB27A/DIRAS3/MX1/RGS17/RRAD/TUBB1/MX2/AGAP2/RGS20/RAB6C/RGS9/RAB9B/SEPT3/RND2/SEPT4/ARHGDIB/RHOQ/TUBB6/RNF112/RAC2/IRGM/TUBA3C/RGS16/GNG7/RAB34/GBP2/RAB23/TUBB2B/RAB30/RAB42/DNM3/RAB33A/SEPT1/RAB8B/GNAL/SEPT6/GBP7/DIRAS1/GBP6/RASL12/GNG11/RAB39A/RAB7B/REM1/GEM/RGS2/GNGT2/GBP1/RGS5/ARL4C/GBP4/TUBB4A/RGS1/RGS4/RGS8/MR…
GO_GTPASE_REGULATOR_ACTIVITY	GO_GTPASE_REGULATOR_ACTIVITY	GO_GTPASE_REGULATOR_ACTIVITY	296	-0.45808	-2.50882	1e-10	8.9651e-10	3.87849e-10	13243	tags=44%, list=24%, signal=33%	IQGAP1/ARAP1/RIN3/RAB3GAP1/SIPA1/NUP50/ASAP2/GPSM1/ARFGAP3/ARHGAP17/ASAP3/RABGAP1L/CHM/PLCB1/SIPA1L1/RASA2/WASL/TIAM2/RABEP1/ARHGAP32/TBC1D12/NF1/AGAP11/ARHGAP5/STXBP5/ARRB1/RGS10/ARHGAP44/MYO9B/DOCK1/RGPD5/USP6/TBC1D14/CDC42SE1/RALGAPA1/TBC1D19/ACAP2/STXBP5L/BNIP2/ARHGAP21/ARHGEF12/SEC23A/SIPA1L2/EVI5/GNAQ/TBC1D1/GNB5/STARD13/RAPGEF2/ARHGAP19/SRGAP1/ARHGAP6/RGPD8/RASA3/SYNGAP1/RASAL2/MYO9A/RGPD2…
GO_GUANYL_NUCLEOTIDE_BINDING	GO_GUANYL_NUCLEOTIDE_BINDING	GO_GUANYL_NUCLEOTIDE_BINDING	382	-0.404954	-2.28096	1e-10	8.9651e-10	3.87849e-10	9630	tags=25%, list=17%, signal=21%	DNM1/GNAI2/GNAQ/GNA13/RAB2B/TUBA1A/RHOF/RND3/RAB37/RAB12/SEPT11/NPR2/RAB27A/ANXA6/DIRAS3/MX1/RRAD/DAPK1/TUBB1/MX2/AGAP2/RAB6C/RAB9B/SEPT3/RND2/SEPT4/RHOQ/TUBB6/RNF112/RAC2/IRGM/TUBA3C/RAB34/GBP2/PDE10A/RAB23/NIN/TUBB2B/RAB30/RAB42/ARL9/DNM3/RAB33A/SEPT1/SAMHD1/RAB8B/IFI44L/GNAL/TGM2/PRKG1/CNGB1/SEPT6/GBP7/DIRAS1/GBP6/RASL12/PDE5A/EHD3/RAB39A/RAB7B/REM1/GEM/GBP1/ARL4C/ARL10/NPR1/GBP4/SRL/TUBB4A/MR…
GO_GUANYL_NUCLEOTIDE_EXCHANGE_FACTOR_ACTIVITY	GO_GUANYL_NUCLEOTIDE_EXCHANGE_FACTOR_ACTIVITY	GO_GUANYL_NUCLEOTIDE_EXCHANGE_FACTOR_ACTIVITY	209	-0.46875	-2.49369	1e-10	8.9651e-10	3.87849e-10	12384	tags=42%, list=22%, signal=33%	RALGPS2/RASGEF1C/ARFGEF1/TIAM2/DENND1B/DENND6A/ARHGEF3/DOCK5/SMCR8/SOS2/DOCK1/FGD3/SBF2/DOCK3/RGP1/RAP1A/FGD4/ARHGEF18/CYTH1/TRIO/DOCK9/DENND1C/FGD1/PLCE1/ARHGEF12/ITSN2/HERC1/RCBTB2/ADRB1/RAPGEF2/DENND4A/RASGEF1B/MYCBP2/RAPGEF1/CYTH3/DOCK11/DENND3/RGL4/EGF/IQSEC1/RIC1/SOS1/ST5/PLEKHG1/DENND2C/ITSN1/ARHGEF26/AKAP13/TBXA2R/PSD3/VAV1/RAB3IL1/RASGRF2/FGD6/DENND5A/MCF2/DENND5B/ARHGEF17/ELMO1/SH3BP5/P…
GO_G_PROTEIN_COUPLED_RECEPTOR_BINDING	GO_G_PROTEIN_COUPLED_RECEPTOR_BINDING	GO_G_PROTEIN_COUPLED_RECEPTOR_BINDING	268	-0.519969	-2.84771	1e-10	8.9651e-10	3.87849e-10	9630	tags=42%, list=17%, signal=35%	DNM1/GNAI2/GNAQ/PRNP/ADRB1/GNA13/JAK1/AKAP5/RAPGEF2/MAGI2/NPY/WNT16/ADM/BICD1/CCL25/NECAB2/WNT8B/CX3CL1/CRH/XCL1/MLN/ADORA1/POMC/BDKRB2/GPHA2/PF4V1/PTCH2/S1PR2/FZD1/JAK2/WNT9A/REEP2/CXCL10/GHRL/CLIC6/WNT2/FYN/UCN2/DNM3/DLG4/WNT5A/STAT1/CXCL11/GPRC5B/PDE4D/PROK2/ROR2/PYY/GNAL/EDNRB/XCL2/ADORA2A/CCL14/CCL3L3/WNT2B/CTHRC1/UCHL1/CCL3/PALM/CCL23/FLNA/INSL5/CNRIP1/APELA/SHANK1/CCL16/GCG/CCL8/CXCL6/MRAP…
GO_G_PROTEIN_COUPLED_RECEPTOR_SIGNALING_PATHWAY_COUPLED_TO_CYCLIC_NUCLEOTIDE_SECOND_MESSENGER	GO_G_PROTEIN_COUPLED_RECEPTOR_SIGNALING_PATHWAY_COUPLED_TO_CYCLIC_NUCLEOTIDE_SECOND_MESSENGER	GO_G_PROTEIN_COUPLED_RECEPTOR_SIGNALING_PATHWAY_COUPLED_TO_CYCLIC_NUCLEOTIDE_SECOND_MESSENGER	232	-0.512538	-2.77227	1e-10	8.9651e-10	3.87849e-10	8179	tags=44%, list=15%, signal=38%	LHCGR/HTR1F/CHRM5/GRM3/CRHR1/HTR1B/AKAP13/ADORA1/TBXA2R/RAMP2/HRH3/GPHA2/ADCY7/ADCY4/RXFP1/ANXA1/GPR78/GPR161/DRD5/S1PR4/HTR6/HTR4/MCHR1/CXCL10/LPAR1/RAMP3/FSHR/GLP2R/UCN2/CXCL11/PDE4D/GNAL/MC5R/NPR3/ADORA2A/TSHR/CCR3/OPRL1/ABCA1/PALM/GPR26/SSTR2/OPRM1/FLNA/S1PR3/PTGIR/RGS2/CHRM4/GRM2/ADRB2/CHGA/PTH1R/GCG/GPR176/MRAP/AGTR2/FFAR3/GPR65/GLP1R/GRIK3/RGS1/VIP/CALCRL/ADCY5/HRH4/FPR2/ADCY2/AKAP12/ATP2B…
GO_HEART_MORPHOGENESIS	GO_HEART_MORPHOGENESIS	GO_HEART_MORPHOGENESIS	244	-0.464265	-2.51305	1e-10	8.9651e-10	3.87849e-10	11200	tags=42%, list=20%, signal=34%	ROBO2/CPE/ACVR1/BMP5/YAP1/SMAD7/XIRP2/PARVA/SEMA3C/HEY1/ARL13B/SMO/SPRY1/COL4A3BP/FKBP1A/TGFBR2/SNAI1/TBX2/MICAL2/MED1/TGFBR1/NOS3/WNT16/CITED2/NDRG4/SUFU/MIB1/ANKRD1/ACTC1/RBPJ/HEY2/ILK/SOS1/CCDC39/ZMIZ1/ALDH1A2/FOXH1/NOTCH2/PIM1/TGFB1/CLDN5/NKX2-5/RYR2/FZD1/CAV3/TGFB2/TTN/HIF1A/BMPR2/PLXND1/SOX17/DNAAF1/WNT2/ROBO1/WNT5A/TBX1/DCHS1/HEYL/CCM2L/RYR1/SYNPO2L/SHOX2/ENG/RARB/GATA3/FOXF1/COL11A1/NRG1/…
GO_HEART_PROCESS	GO_HEART_PROCESS	GO_HEART_PROCESS	282	-0.54405	-2.97068	1e-10	8.9651e-10	3.87849e-10	9775	tags=44%, list=17%, signal=36%	TMEM65/KCNIP4/GNAI2/ADRB1/GSTM2/TBX2/KCNE5/PIK3CA/NOS3/KCNJ3/ADM/NPR2/ACTC1/TNNI2/HEY2/CACNB2/CELF2/CACNG3/THRB/CACNA1H/AKAP13/ADORA1/KCNIP2/MEF2A/NKX2-5/RYR2/JAK2/NPPC/SPTBN4/CAV3/TGFB2/ADORA3/CORIN/TRDN/EPAS1/SPX/TTN/TNNI3K/RAMP3/DMD/SCN1B/FYN/FGF12/KCND1/CACNB4/RYR3/PDE4D/FXYD1/CACNA1G/RYR1/TRPC1/CACNG7/KCNJ8/KCNA5/STC1/CACNG4/PDE5A/EHD3/CACNG6/KCNJ5/GJA1/SGCZ/FLNA/GJC1/SLC8A2/RGS2/KCNIP1/CSRP…
GO_HEMATOPOIETIC_PROGENITOR_CELL_DIFFERENTIATION	GO_HEMATOPOIETIC_PROGENITOR_CELL_DIFFERENTIATION	GO_HEMATOPOIETIC_PROGENITOR_CELL_DIFFERENTIATION	158	-0.460431	-2.36723	1e-10	8.9651e-10	3.87849e-10	8215	tags=23%, list=15%, signal=19%	PRRC2C/SOS1/BATF/KMT2A/WDR7/GATA1/TGFB1/RUNX1/FST/BCL2/LMO2/KIT/EML1/GATA3/JAM3/HEATR9/PDGFRB/SPI1/PSMA8/LMO1/PLD4/PDGFRA/CSF1R/TAL1/PYGO1/BVES/INHBA/PLEK/MIXL1/SLC8A3/PTPRZ1/PTPRC/TNFRSF13B/MEOX1/FLT3/SFRP1
GO_HEPARIN_BINDING	GO_HEPARIN_BINDING	GO_HEPARIN_BINDING	152	-0.586757	-2.98658	1e-10	8.9651e-10	3.87849e-10	6086	tags=44%, list=11%, signal=39%	PTPRS/CXCL10/PRG2/CXCL11/COL13A1/PCOLCE/CHRD/LPL/PLA2G5/SOST/ADAMTS5/IMPG2/FBLN7/COL11A1/CCL23/THBS1/COL5A3/FGFR1/LTF/CCL8/CXCL6/LIPC/FSTL1/PCOLCE2/ECM2/PTN/NRP1/COL5A1/POSTN/FN1/CLEC3B/NRP2/ELANE/FGF1/THBS2/CCL7/ADAMTS8/CFH/GPNMB/ADAMTS3/FBN1/TENM1/ADAMTS1/GREM2/SAA1/RSPO1/COMP/LTBP2/CRISPLD2/FGF2/SLIT2/PTPRC/RSPO3/RSPO2/CXCL13/FGF7/FGF10/PRELP/THBS4/CCDC80/ABI3BP/SELL/CTSG/TNXB/SELP/PLA2G2D/SFR…
GO_HOMEOSTASIS_OF_NUMBER_OF_CELLS	GO_HOMEOSTASIS_OF_NUMBER_OF_CELLS	GO_HOMEOSTASIS_OF_NUMBER_OF_CELLS	242	-0.487847	-2.64284	1e-10	8.9651e-10	3.87849e-10	7986	tags=35%, list=14%, signal=30%	MED1/AMPD3/NOS3/RBFOX2/KMT2E/DOCK11/MERTK/SOS1/DYRK3/LIPA/KLHL10/ITPKB/BCL2L11/ZFP36L1/GATA1/ZFP36/HMOX1/TGFB1/CORO1A/ANXA1/JAK2/SIT1/EPAS1/HIF1A/SLC46A2/FLT3LG/SPTA1/TNFRSF4/BCL2/BCL6/CYLD/LAT/TSC22D3/STAT1/TNFAIP3/NKX2-3/CD74/KIT/HCAR2/AXL/GATA3/JAM3/PDE4B/F2R/CXCL6/CDH2/TNFRSF17/AHSP/SPI1/JAK3/P2RX7/CSF1/LMO1/FCER1G/MAFB/TNFSF13B/ETS1/MEF2C/PIK3CD/TAL1/AKT3/TNFRSF13C/INHBA/SASH3/CXCR2/NCKAP1L/…
GO_HOMOPHILIC_CELL_ADHESION_VIA_PLASMA_MEMBRANE_ADHESION_MOLECULES	GO_HOMOPHILIC_CELL_ADHESION_VIA_PLASMA_MEMBRANE_ADHESION_MOLECULES	GO_HOMOPHILIC_CELL_ADHESION_VIA_PLASMA_MEMBRANE_ADHESION_MOLECULES	164	-0.545554	-2.81225	1e-10	8.9651e-10	3.87849e-10	8956	tags=44%, list=16%, signal=37%	DCHS2/PCDHGA3/PCDHA6/CDH8/ITGB1/PCDHB2/CLSTN3/IGSF21/PCDH19/EMB/CDH20/IGSF11/PCDHGB7/PCDHA3/PCDHB7/PCDHA11/CADM1/PCDHB1/CDH13/PCDHGA4/PCDHAC1/PCDHGA5/CDH12/PCDHA10/PCDHA13/FAT3/ESAM/PCDHGC3/DSCAM/PCDHGB5/PCDH12/ROBO1/FAT2/DCHS1/CDH23/CDH6/PTPRT/CNTN6/PCDH18/PALLD/ROBO4/TRO/PCDHB3/CLSTN2/PCDHGA9/CDH5/PTPRM/PCDHB6/PCDHB4/CDH11/CDH2/PCDH17/PCDH10/FAT4/TENM3/PECAM1/CDH10/MYOT/PCDH9/CNTN4/CNTN2/PCDH7/…
GO_HORMONE_MEDIATED_SIGNALING_PATHWAY	GO_HORMONE_MEDIATED_SIGNALING_PATHWAY	GO_HORMONE_MEDIATED_SIGNALING_PATHWAY	225	-0.415277	-2.22349	1e-10	8.9651e-10	3.87849e-10	10490	tags=35%, list=19%, signal=29%	LATS1/LGR4/NR2C2/NR4A1/HNF4G/PTPN11/UBR5/NR1D2/ARNTL/ABHD2/NCOR1/YAP1/NR5A2/ACSL1/PIAS1/NR2F2/PPARGC1B/NRIP1/NKX3-1/CLOCK/PRCP/NR2E1/ARID1A/DAB2/NR4A2/MED1/KMT2D/NR3C2/NCOA1/NCOA3/RBFOX2/EP300/NR0B1/NR1H4/TGFB1I1/LHCGR/CRHR1/CRH/CREBRF/THRB/AKAP13/FOXH1/RXFP1/RXRG/JAK2/NR2E3/RUNX1/LEF1/LATS2/LBH/TSHB/GHRL/KANK2/FSHR/UCN2/ESR2/HEYL/CRHBP/TSHR/RARB/SSTR2/POU4F2/TCF21/OR51E2/NR3C1/RORA/OSTN/ESR1/ROR…
GO_HORMONE_TRANSPORT	GO_HORMONE_TRANSPORT	GO_HORMONE_TRANSPORT	312	-0.395009	-2.16963	1e-10	8.9651e-10	3.87849e-10	11760	tags=38%, list=21%, signal=30%	TMF1/SLC16A10/SMAD2/ITPR2/VAMP7/PTPN11/RAB11FIP2/SOX11/ANXA5/ARRB1/EDN1/EFNA5/PRKCE/LYN/ARNTL/REST/CPE/RAP1A/ILDR2/GCK/TCF7L2/STXBP4/P2RY1/STXBP5L/ANO1/ADRA2A/RAB11FIP1/CREB1/NKX3-1/UCP2/CLOCK/MAP4K4/NNAT/CACNA1E/TRPV4/CACNA1A/ADM/LRP1/NR1H4/GPLD1/G6PC2/CRHR1/BMP8A/CRH/ADORA1/NEUROD1/POMC/ANXA1/JAK2/NOS2/SPP1/KLF7/DOC2B/HIF1A/GHRL/IRS1/IL1B/CYP19A1/C1QTNF3/RAB8B/SYT9/CRHBP/KCNA5/ADORA2A/SLC16A2/O…
GO_HUMORAL_IMMUNE_RESPONSE	GO_HUMORAL_IMMUNE_RESPONSE	GO_HUMORAL_IMMUNE_RESPONSE	334	-0.607726	-3.38679	1e-10	8.9651e-10	3.87849e-10	5809	tags=49%, list=10%, signal=44%	BCL2/IGLL1/CD83/KLK5/IGHA1/C1QB/CFI/GNLY/CLU/CXCL11/TREM2/CCR6/IGLC7/TRDC/C6/CAMP/IGKV1D-39/PGLYRP3/IGLL5/IGHV3-72/PAX5/C1QA/IGLC6/IGHV6-1/BPIFA2/IFNG/GATA3/S100A8/SLC11A1/HLA-DQB1/IGKV1-16/TNF/IGHV3-48/LTF/IGKV3D-11/IGHV3-66/CHGA/S100A7/CXCL6/IGLV2-11/VSIG4/TRBC2/KRT6A/TREM1/C1R/IGLV2-23/ELANE/IGKV4-1/C5AR1/IGKV3-15/IGLC2/C3AR1/IGHV3-20/IGHV4-59/EBI3/IGLV2-8/CFP/IGHV4-28/MEF2C/CFH/IGKV1D-12/PDCD…
GO_HUMORAL_IMMUNE_RESPONSE_MEDIATED_BY_CIRCULATING_IMMUNOGLOBULIN	GO_HUMORAL_IMMUNE_RESPONSE_MEDIATED_BY_CIRCULATING_IMMUNOGLOBULIN	GO_HUMORAL_IMMUNE_RESPONSE_MEDIATED_BY_CIRCULATING_IMMUNOGLOBULIN	136	-0.829068	-4.14419	1e-10	8.9651e-10	3.87849e-10	5778	tags=80%, list=10%, signal=72%	IGLL1/IGHA1/C1QB/CFI/CLU/IGLC7/TRDC/C6/IGKV1D-39/IGLL5/IGHV3-72/C1QA/IGLC6/IGHV6-1/HLA-DQB1/IGKV1-16/TNF/IGHV3-48/IGKV3D-11/IGHV3-66/IGLV2-11/TRBC2/C1R/IGLV2-23/IGKV4-1/IGKV3-15/IGLC2/IGHV3-20/IGHV4-59/IGLV2-8/IGHV4-28/IGKV1D-12/IGHV3-33/FCGR2B/SERPING1/IGHV1-69/IGKV3D-20/IGHG2/IGLV3-21/IGKV1-5/IGHV3-23/IGHV3-43/C1S/IGHM/IGHV3-30/IGKV1-12/IGHE/IGKV1-17/IGHV1-3/IGLV7-43/IGHV4-31/IGHV1-58/IGLV3-1/L…
GO_IMMUNE_RESPONSE_REGULATING_CELL_SURFACE_RECEPTOR_SIGNALING_PATHWAY	GO_IMMUNE_RESPONSE_REGULATING_CELL_SURFACE_RECEPTOR_SIGNALING_PATHWAY	GO_IMMUNE_RESPONSE_REGULATING_CELL_SURFACE_RECEPTOR_SIGNALING_PATHWAY	480	-0.725845	-4.17481	1e-10	8.9651e-10	3.87849e-10	5990	tags=46%, list=11%, signal=41%	GCSAM/LAT2/RPS6KA5/BTN3A3/BCL2/IGLL1/CYLD/IGHA1/LAT/FYN/HLA-DQB2/CD300A/PDE4D/IGLC7/NFATC1/TRDC/ELMO1/IGKV1D-39/TXK/FCGR1A/CD40/IGLL5/CMTM3/IGHV3-72/HLA-DPB1/LPXN/PAX5/THY1/FFAR2/KIT/PRKCH/IGLC6/IGHV6-1/HLA-DRB1/GATA3/CD3D/MYO1G/HLA-DQB1/IGKV1-16/IGHV3-48/THEMIS2/HLA-DPA1/PDE4B/GBP1/CD200R1/HLA-DQA2/FCGR1B/IGKV3D-11/ZAP70/CLEC4A/HLA-DRA/IGHV3-66/FCGR3A/PTPN22/RFTN1/HCK/PLCG2/GRAP2/CLEC12B/KLRK1/I…
GO_IMMUNOGLOBULIN_COMPLEX	GO_IMMUNOGLOBULIN_COMPLEX	GO_IMMUNOGLOBULIN_COMPLEX	61	-0.877935	-3.86062	1e-10	8.9651e-10	3.87849e-10	5778	tags=93%, list=10%, signal=84%	IGLL1/IGHA1/IGLC7/TRDC/IGLL5/IGHV3-72/IGLC6/IGHV6-1/IGHV3-48/IGHV3-66/TRBC2/IGLC2/IGHV3-20/IGHV4-59/IGHV4-28/IGHV3-33/IGHV1-69/IGHG2/IGHV3-23/IGHV3-43/IGHM/IGHV3-30/IGHE/IGHV1-3/IGHV4-31/IGHV1-58/IGHV3-53/IGHV1-45/IGHV3-15/IGKC/IGHV3-73/CD79B/IGLC3/IGHV5-51/IGHV3-13/IGHV4-34/IGKV3-20/CD79A/IGHV3-74/IGHV3-21/IGHD/IGHV3-49/IGHV2-5/IGHV1-24/IGHV2-70/IGHG1/IGHV3-11/IGHV3-64/IGHV1-69-2/IGHV1OR15-1/IGH…
GO_IMMUNOGLOBULIN_PRODUCTION	GO_IMMUNOGLOBULIN_PRODUCTION	GO_IMMUNOGLOBULIN_PRODUCTION	178	-0.794854	-4.139	1e-10	8.9651e-10	3.87849e-10	5814	tags=59%, list=10%, signal=53%	TNFRSF4/BCL6/IGLV8-61/IGLV9-49/IGLV5-37/CCR6/SAMHD1/IL13RA2/IGLV3-12/IGLV4-3/IGKV1D-39/IGKV1D-13/CD40/IGLV3-10/IGKV1-6/IGKV1D-43/TRAV38-1/IL10/IGLV3-16/HLA-DQB1/IGKV1-16/TNF/IGKV1D-8/IL5/IGKV3D-11/MZB1/IGLV2-11/IL13/IGKV2-24/TRAV40/VPREB3/TRAV9-2/IGLV2-18/TRAV19/IGLV2-23/ITM2A/IGKV4-1/IGKV3-15/TNFSF4/TNFSF13B/IGLV2-8/IGKV1D-17/IGKV1D-12/FCGR2B/CD40LG/IGKV3D-20/IGKV1-13/SASH3/IGLV3-21/IGKV1-5/TRDV…
GO_IMMUNOGLOBULIN_PRODUCTION_INVOLVED_IN_IMMUNOGLOBULIN_MEDIATED_IMMUNE_RESPONSE	GO_IMMUNOGLOBULIN_PRODUCTION_INVOLVED_IN_IMMUNOGLOBULIN_MEDIATED_IMMUNE_RESPONSE	GO_IMMUNOGLOBULIN_PRODUCTION_INVOLVED_IN_IMMUNOGLOBULIN_MEDIATED_IMMUNE_RESPONSE	51	-0.711855	-2.98991	1e-10	8.9651e-10	3.87849e-10	7818	tags=41%, list=14%, signal=35%	BATF/IL4/XCL1/SWAP70/TGFB1/BCL6/CCR6/CD40/IL10/HLA-DQB1/TNFSF4/CD40LG/BTK/IL2/TBX21/POU2F2/PTPRC/FOXP3/GAPT/CD28/AICDA
GO_IMMUNOGLOBULIN_RECEPTOR_BINDING	GO_IMMUNOGLOBULIN_RECEPTOR_BINDING	GO_IMMUNOGLOBULIN_RECEPTOR_BINDING	61	-0.872536	-3.83688	1e-10	8.9651e-10	3.87849e-10	5778	tags=93%, list=10%, signal=84%	IGLL1/IGHA1/IGLC7/TRDC/IGLL5/IGHV3-72/IGLC6/IGHV6-1/FLNA/IGHV3-48/IGHV3-66/TRBC2/IGLC2/IGHV3-20/IGHV4-59/IGHV4-28/IGHV3-33/IGHV1-69/IGHG2/IGHV3-23/IGHV3-43/IGHM/IGHV3-30/IGHE/IGHV1-3/FGR/IGHV4-31/IGHV1-58/IGHV3-53/IGHV1-45/IGHV3-15/IGKC/IGHV3-73/IGLC3/IGHV5-51/IGHV3-13/IGHV4-34/IGHV3-74/IGHV3-21/IGHD/IGHV3-49/IGHV2-5/IGHV1-24/CLEC4D/IGHV2-70/IGHG1/IGHV3-11/IGHV3-64/IGHV1-69-2/IGHV1OR15-1/IGHV1-18…
GO_INFLAMMATORY_RESPONSE_TO_ANTIGENIC_STIMULUS	GO_INFLAMMATORY_RESPONSE_TO_ANTIGENIC_STIMULUS	GO_INFLAMMATORY_RESPONSE_TO_ANTIGENIC_STIMULUS	43	-0.763672	-3.13863	1e-10	8.9651e-10	3.87849e-10	5302	tags=60%, list=9%, signal=55%	NLRP6/CD68/ICAM1/IL10/GATA3/OPRM1/TNF/CD6/IL31RA/FCER1G/ELANE/FCGR2B/BTK/CXCR2/RASGRP1/LTA/CYSLTR1/IL2RA/NPY5R/IL5RA/CNR1/ADCYAP1/C3/CD28/IL12B/CCR7
GO_INOSITOL_LIPID_MEDIATED_SIGNALING	GO_INOSITOL_LIPID_MEDIATED_SIGNALING	GO_INOSITOL_LIPID_MEDIATED_SIGNALING	179	-0.571393	-2.98093	1e-10	8.9651e-10	3.87849e-10	7744	tags=38%, list=14%, signal=33%	TNFAIP8L3/ZFP36L1/PIK3AP1/NTF3/UNC5B/PDGFD/BTN2A2/JAK2/CBL/TGFB2/PDGFB/PEAR1/CSF3/FLT1/IRS1/FSHR/PLCB2/FYN/MIR126/PIP4K2A/NPR3/FLT4/PDGFC/OSM/KIT/KDR/GATA3/TWIST1/TNF/ANGPT1/FGFR1/HCST/F2R/PIK3R6/PDGFRB/PLCG2/PTAFR/KCNH1/NYAP2/NLRC3/CCL5/DCN/GH1/NCF1/PDGFRA/PIK3CD/CSF1R/PIK3CG/TEK/RASGRP1/PIK3R5/FGR/NTRK1/PREX2/HGF/HCLS1/HTR2B/PPP1R16B/NTRK3/HTR2A/PIRT/CD28/LEP/FLT3/RELN/IGF1/SELP/MYOC
GO_INTEGRIN_BINDING	GO_INTEGRIN_BINDING	GO_INTEGRIN_BINDING	119	-0.677663	-3.32749	1e-10	8.9651e-10	3.87849e-10	8691	tags=57%, list=16%, signal=48%	ITGB1BP2/DMP1/ITGB7/ITGB1/CX3CL1/TLN1/MFGE8/ACTN2/ILK/TNN/TSPAN4/UTRN/DST/LAMB2/S1PR2/COL4A3/COL16A1/ADAM22/IL1B/FERMT3/EGFL6/ITGAV/MMP14/EDIL3/ICAM1/ACTN3/THY1/ADAMTS5/SEMA7A/KDR/NRG1/S1PR3/JAM3/THBS1/EMILIN1/VWF/ECM2/ICAM3/COL5A1/CD177/ITGA5/FN1/FAP/ITGB3/COL3A1/FGF1/GFAP/ADAMTS8/TIMP2/ITGB2/GPNMB/ITGBL1/CXCL12/FBN1/FBLN5/VCAM1/CASR/LCP1/COMP/ADAM23/FGF2/SFRP2/MADCAM1/CD226/THBS4/TNXB/IGF1/FCER2
GO_INTEGRIN_MEDIATED_SIGNALING_PATHWAY	GO_INTEGRIN_MEDIATED_SIGNALING_PATHWAY	GO_INTEGRIN_MEDIATED_SIGNALING_PATHWAY	93	-0.637201	-2.99359	1e-10	8.9651e-10	3.87849e-10	8511	tags=47%, list=15%, signal=40%	ITGB7/ITGB1/TLN1/ILK/LIMS2/DST/VAV1/LOXL3/COL16A1/ITGA2B/FERMT3/ITGAV/ITGA1/LAT/ITGA8/TYROBP/ITGA7/ITGA10/TSPAN32/THY1/SEMA7A/PRKD1/FLNA/HCK/ITGA11/NRP1/CD177/ITGA5/ITGB3/FCER1G/COL3A1/ITGA4/FERMT2/ITGB2/PRAM1/ITGBL1/ADAMTS1/ITGAM/ITGAX/PLEK/FGR/PLP1/MADCAM1/ITGAL
GO_INTERACTION_WITH_HOST	GO_INTERACTION_WITH_HOST	GO_INTERACTION_WITH_HOST	201	-0.430942	-2.28635	1e-10	8.9651e-10	3.87849e-10	11122	tags=28%, list=20%, signal=22%	GSN/FCN3/SLC52A1/XPR1/KPNA5/TRIM5/TRIM38/CXCL8/HIPK2/MIR221/NPC1/EIF2AK2/SLC10A1/CTSB/IFIT1/ITGB7/ITGB1/MID2/BCL2L11/TGFB1/CBL/CXCR4/TNFRSF4/ITGAV/CAV2/PTX3/ICAM1/CD74/SERPINB9/EFNB3/AXL/SELPLG/CCL8/CD80/KRT6A/CAV1/ITGA5/ITGB3/NCAM1/CD86/CLEC4G/MOG/GPR15/CD4/SLAMF1/CLEC4M/CLEC5A/CD209/MRC1/CCR5/FCN1/NTRK3/CR1/HTR2A/CR2/SERPINB3
GO_INTERFERON_GAMMA_MEDIATED_SIGNALING_PATHWAY	GO_INTERFERON_GAMMA_MEDIATED_SIGNALING_PATHWAY	GO_INTERFERON_GAMMA_MEDIATED_SIGNALING_PATHWAY	87	-0.659762	-3.03613	1e-10	8.9651e-10	3.87849e-10	11882	tags=60%, list=21%, signal=47%	HLA-F/HLA-C/SOCS1/HLA-H/HLA-E/TRIM5/TRIM38/HLA-B/PIAS1/ARG1/IRF9/MT2A/JAK1/IRF8/SP100/MED1/IRF1/TRIM34/NLRC5/OAS3/PARP14/PARP9/JAK2/IFI30/IRGM/GBP2/STAT1/OAS2/HLA-DQB2/CAMK2A/TXK/FCGR1A/ICAM1/HLA-DPB1/HLA-DRB1/TRIM22/IFNG/HLA-DQB1/HLA-DPA1/GBP1/HLA-DQA2/FCGR1B/HLA-DRA/HCK/PTAFR/SOCS3/NCAM1/CIITA/VCAM1/HLA-DQA1/HLA-DRB5/IRF4
GO_INTERFERON_GAMMA_PRODUCTION	GO_INTERFERON_GAMMA_PRODUCTION	GO_INTERFERON_GAMMA_PRODUCTION	108	-0.721168	-3.46772	1e-10	8.9651e-10	3.87849e-10	8632	tags=59%, list=15%, signal=50%	PGLYRP2/BTN3A1/NR1H4/BTN3A2/IL33/HMHB1/XCL1/IL27/IL12RB2/PGLYRP4/TLR9/CD244/IL1B/WNT5A/PDE4D/CD14/SCGB1A1/TXK/SIRPA/PGLYRP3/IL18R1/HLA-DPB1/AXL/IL10/GATA3/SLC11A1/TNF/IL6R/IL12RB1/HLA-DPA1/HAVCR2/PDE4B/IL18RAP/PTPN22/KLRK1/CD274/SLAMF6/TNFSF4/EBI3/TNFRSF13C/CD2/PDCD1LG2/INHBA/SASH3/RASGRP1/TLR7/IL2/LILRB1/KLRC4-KLRK1/CD96/LTA/SPN/CD3E/TLR8/IL21/EOMES/IL1R1/CCR2/FOXP3/CD226/ITK/IL1RL1/IL12B/CCR7
GO_INTERLEUKIN_10_PRODUCTION	GO_INTERLEUKIN_10_PRODUCTION	GO_INTERLEUKIN_10_PRODUCTION	47	-0.763005	-3.19045	1e-10	8.9651e-10	3.87849e-10	6346	tags=51%, list=11%, signal=45%	TLR9/CD83/TYROBP/TRIB2/MMP8/TLR2/LILRA5/CD34/CD274/JAK3/FCER1G/TNFSF4/FCGR2B/IDO1/CD40LG/PDCD1LG2/SASH3/LILRB1/HGF/IRF4/FOXP3/CD28/IL12B/TIGIT
GO_INTERLEUKIN_12_PRODUCTION	GO_INTERLEUKIN_12_PRODUCTION	GO_INTERLEUKIN_12_PRODUCTION	53	-0.775168	-3.30355	1e-10	8.9651e-10	3.87849e-10	6428	tags=47%, list=11%, signal=42%	ACP5/TLR9/CD40/IL10/IFNG/TLR2/THBS1/LILRA5/IRAK3/JAK3/CD36/TNFSF4/IDO1/MEFV/CD40LG/CMKLR1/LTB/LILRB1/SLAMF1/TLR8/IL12B/TIGIT/LEP/CCR7/CCL19
GO_INTERLEUKIN_1_BETA_PRODUCTION	GO_INTERLEUKIN_1_BETA_PRODUCTION	GO_INTERLEUKIN_1_BETA_PRODUCTION	79	-0.658885	-2.96178	1e-10	8.9651e-10	3.87849e-10	7221	tags=49%, list=13%, signal=43%	USP50/CARD8/JAK2/ACP5/ORM1/SPHK1/GHRL/IL1B/WNT5A/EGR1/TYROBP/SIRPA/TNFAIP3/CX3CR1/NLRC4/IFI16/ABCA1/CCL3/S1PR3/AIM2/NLRP7/LILRA5/NLRP12/F2R/SUCNR1/LILRA2/P2RX7/CD36/TLR6/NLRP3/MEFV/CARD17/NLRP1/TLR8/GBP5/IGF1/CMA1/CCR7/CCL19
GO_INTERLEUKIN_1_PRODUCTION	GO_INTERLEUKIN_1_PRODUCTION	GO_INTERLEUKIN_1_PRODUCTION	93	-0.646982	-3.03954	1e-10	8.9651e-10	3.87849e-10	8364	tags=51%, list=15%, signal=43%	NR1H4/CX3CL1/ERRFI1/USP50/CARD8/ANXA1/JAK2/ACP5/ORM1/SPHK1/GHRL/IL1B/WNT5A/EGR1/TYROBP/SIRPA/TNFAIP3/CX3CR1/NLRC4/IFI16/IL10/ABCA1/CCL3/S1PR3/AIM2/NLRP7/LILRA5/HAVCR2/NLRP12/F2R/SUCNR1/LILRA2/P2RX7/CD36/TLR6/NLRP3/MEFV/CARD17/SAA1/NLRP1/TLR8/IGHD/GBP5/IGF1/CMA1/CCR7/CCL19
GO_INTERLEUKIN_1_SECRETION	GO_INTERLEUKIN_1_SECRETION	GO_INTERLEUKIN_1_SECRETION	57	-0.641173	-2.74817	1e-10	8.9651e-10	3.87849e-10	7221	tags=44%, list=13%, signal=38%	USP50/CARD8/ORM1/WNT5A/TNFAIP3/NLRC4/ABCA1/CCL3/AIM2/NLRP7/LILRA5/NLRP12/LILRA2/P2RX7/CD36/TLR6/NLRP3/CARD17/SAA1/NLRP1/TLR8/IGHD/GBP5/CCR7/CCL19
GO_INTERLEUKIN_2_PRODUCTION	GO_INTERLEUKIN_2_PRODUCTION	GO_INTERLEUKIN_2_PRODUCTION	63	-0.692538	-3.06228	1e-10	8.9651e-10	3.87849e-10	9669	tags=59%, list=17%, signal=49%	MALT1/PRNP/SFTPD/IL1RAP/NR1H4/XCL1/IL17F/IL1A/ZFP36/ANXA1/RUNX1/IL1B/CD83/PDE4D/TNFAIP3/LAG3/GATA3/SLC11A1/HAVCR2/PDE4B/GBP1/CD80/VSIG4/CD34/CD247/NAV3/FCER1G/CD86/SASH3/CD4/CD3E/TBX21/IRF4/CCR2/PTPRC/FOXP3/CD28
GO_INTERLEUKIN_6_PRODUCTION	GO_INTERLEUKIN_6_PRODUCTION	GO_INTERLEUKIN_6_PRODUCTION	134	-0.604815	-3.00426	1e-10	8.9651e-10	3.87849e-10	8364	tags=45%, list=15%, signal=38%	IL1RAP/NR1H4/CX3CL1/IL33/SPON2/C5AR2/CD200/IL17F/DDX58/NOS2/ORM1/TLR9/GHRL/IL1B/C1QTNF3/WNT5A/TREM2/TYROBP/LBP/SIRPA/TNFAIP3/MMP8/BANK1/IL10/RAB7B/SIGLEC16/TLR2/TWIST1/TNF/IL6R/AIF1/LILRA5/HAVCR2/NLRP12/CD200R1/IL18RAP/F2R/PTPN22/IRAK3/TLR1/PTAFR/LILRA2/P2RX7/CD36/TLR6/NLRC3/FCER1G/IL1RN/TNFSF4/SYT11/TLR7/NCKAP1L/LILRB2/SLAMF1/HGF/IL6/TLR8/FOXP3/ADCYAP1/LEP
GO_INTERLEUKIN_8_PRODUCTION	GO_INTERLEUKIN_8_PRODUCTION	GO_INTERLEUKIN_8_PRODUCTION	72	-0.596036	-2.67618	1e-10	8.9651e-10	3.87849e-10	7618	tags=43%, list=14%, signal=37%	C5AR2/IL17F/DDX58/ANXA1/NOS2/TLR9/CD244/IL1B/WNT5A/CD14/LBP/FFAR2/IL10/TLR2/TNF/SERPINE1/F2R/PTPN22/TLR1/LILRA2/TLR6/ELANE/CD2/TLR7/CHI3L1/TLR8/PTPRC/FCN1/SSC5D/LEP/ADIPOQ
GO_INTRACELLULAR_RECEPTOR_SIGNALING_PATHWAY	GO_INTRACELLULAR_RECEPTOR_SIGNALING_PATHWAY	GO_INTRACELLULAR_RECEPTOR_SIGNALING_PATHWAY	266	-0.417466	-2.27626	1e-10	8.9651e-10	3.87849e-10	11528	tags=32%, list=21%, signal=25%	UBR5/NR1D2/DCBLD2/ARNTL/TAB2/NCOR1/YAP1/ARNT/STAT3/NR5A2/PIAS1/IFIH1/IRAK2/TMEM173/NR2F2/PPARGC1B/CREM/RNF125/NRIP1/NKX3-1/CLOCK/PRCP/ARID1A/DAB2/NR4A2/MED1/KMT2D/NCOA1/NCOA3/CITED2/NFKBIA/RBFOX2/EP300/NR0B1/NR1H4/ASXL2/TGFB1I1/DDX60/CYP26C1/ALDH1A2/THRB/FOXH1/DDX58/PIM1/SEC14L1/RXRG/JAK2/NR2E3/RUNX1/IRGM/LBH/CYLD/KANK2/ESR2/TBX1/HEYL/ALOX15B/ZNF536/TNFAIP3/CRABP2/RARB/TWIST1/POU4F2/SNAI2/CYP26B1…
GO_INTRINSIC_COMPONENT_OF_POSTSYNAPTIC_MEMBRANE	GO_INTRINSIC_COMPONENT_OF_POSTSYNAPTIC_MEMBRANE	GO_INTRINSIC_COMPONENT_OF_POSTSYNAPTIC_MEMBRANE	120	-0.597427	-2.95149	1e-10	8.9651e-10	3.87849e-10	9995	tags=56%, list=18%, signal=46%	NRCAM/CACNG2/GLRA1/GRIK4/LRRC4/ADRB1/SHISA6/CSPG5/NLGN3/CLSTN3/SHISA7/GRM3/CACNG3/ADORA1/GABRA5/GABRA1/LRFN1/ADAM22/HTR3A/DCC/KCNC1/PTPRS/LRRTM2/SLC6A1/CACNG7/ADORA2A/SLC6A11/CACNG4/EFNB3/P2RX1/NLGN2/OPRM1/CLSTN2/GRM2/SLC8A1/GRID1/EPHA7/KCND3/CDH2/PCDH17/GRIN2A/GRIK5/NRP1/NRP2/KCND2/NETO1/CDH10/RGS7BP/CHRNA6/FXYD6/CNTN2/LRRTM3/SORCS3/LRFN5/SLC8A3/CNTN1/SLITRK1/GRIA1/ADRA1A/SLITRK3/NTRK3/HTR2A/CHR…
GO_INTRINSIC_COMPONENT_OF_PRESYNAPTIC_MEMBRANE	GO_INTRINSIC_COMPONENT_OF_PRESYNAPTIC_MEMBRANE	GO_INTRINSIC_COMPONENT_OF_PRESYNAPTIC_MEMBRANE	84	-0.613803	-2.82418	1e-10	8.9651e-10	3.87849e-10	8057	tags=51%, list=14%, signal=44%	GRM3/HTR1B/ADORA1/KCNA2/GABRA5/HTR3A/KCNC1/PTPRS/NTNG2/SLC6A1/CNTN6/ADORA2A/SLC6A11/EFNB3/P2RX1/SCN2A/OPRM1/SLC1A2/CHRNA4/CDH2/PCDH17/NTNG1/KCNH1/GRIK5/ATP2B4/SYT11/CDH10/RGS7BP/CHRNA6/SLC1A6/FXYD6/ADAM23/CNTN1/ADRA1A/GPM6A/HTR2A/CHRM2/KCNA3/CNR1/CNTNAP4/CADM3/KCNA1/NRXN1
GO_INTRINSIC_COMPONENT_OF_SYNAPTIC_MEMBRANE	GO_INTRINSIC_COMPONENT_OF_SYNAPTIC_MEMBRANE	GO_INTRINSIC_COMPONENT_OF_SYNAPTIC_MEMBRANE	164	-0.582811	-3.0043	1e-10	8.9651e-10	3.87849e-10	8492	tags=48%, list=15%, signal=41%	ITGB1/NLGN3/CLSTN3/SHISA7/GRM3/HTR1B/CACNG3/ADORA1/KCNA2/GABRA5/GABRA1/LRFN1/ADAM22/HTR3A/DCC/KCNC1/PTPRS/LRRTM2/NTNG2/SLC6A1/CNTN6/CACNG7/ADORA2A/SLC6A11/CACNG4/EFNB3/P2RX1/SCN2A/NLGN2/OPRM1/SYT6/CLSTN2/GRM2/SLC1A2/SLC8A1/GRID1/EPHA7/CHRNA4/KCND3/CDH2/PCDH17/GRIN2A/NTNG1/KCNH1/GRIK5/NRP1/NRP2/ATP2B4/KCND2/NETO1/SYT11/CDH10/RGS7BP/CHRNA6/SLC1A6/FXYD6/CNTN2/LRRTM3/SORCS3/LRFN5/SLC8A3/ADAM23/CNTN1/…
GO_ION_CHANNEL_BINDING	GO_ION_CHANNEL_BINDING	GO_ION_CHANNEL_BINDING	122	-0.523847	-2.59697	1e-10	8.9651e-10	3.87849e-10	7202	tags=33%, list=13%, signal=29%	KCNIP2/RYR2/CAV3/KCNC1/BAG2/TRDN/SCN1B/FYN/FGF12/KCNAB1/ANK1/PDE4D/FXYD1/AKAP6/ACTN3/TCAF2/FLNA/CDH5/PDE4B/SLC8A1/PKD2/KCND3/SCN4B/KCNE4/KCNH1/CAV1/KCNE1/STAC/SCN3B/CASR/FHL1/RIMS1/LRRC55/ABCC9/RIMS2/LRRK2/NOS1/PIRT/ANK2/KCNB1
GO_I_BAND	GO_I_BAND	GO_I_BAND	135	-0.602793	-3.00162	1e-10	8.9651e-10	3.87849e-10	8716	tags=45%, list=16%, signal=38%	ANKRD1/FHOD3/ITGB1BP2/ACTC1/ANKRD2/SLC4A1/ACTN2/DST/TRIM63/FBXL22/FHL3/AHNAK2/RYR2/CAV3/MYOZ2/TTN/DMD/C10orf71/FBXO32/ANK1/KAT2B/RYR3/SYNPO/RYR1/CFL2/KCNA5/SYNPO2L/PALLD/FLNA/CSRP3/MYL9/MYOM1/PDE4B/SLC8A1/MYH6/PGM5/MYOZ1/PDLIM3/MYBPC2/FLNC/CRYAB/KCNE1/FERMT2/ATP2B4/SMTNL1/JPH2/PPP1R12B/MYOT/SYNC/SCN3B/FHL5/MYOZ3/CASQ1/DES/ADRA1A/NEXN/NOS1/LDB3/SYNPO2/ANK2/CASQ2
GO_I_KAPPAB_KINASE_NF_KAPPAB_SIGNALING	GO_I_KAPPAB_KINASE_NF_KAPPAB_SIGNALING	GO_I_KAPPAB_KINASE_NF_KAPPAB_SIGNALING	257	-0.498607	-2.70471	1e-10	8.9651e-10	3.87849e-10	14473	tags=53%, list=26%, signal=39%	TBK1/S100A4/PPM1A/DDX21/IKBKG/TIRAP/MYD88/NFKBID/AVPR2/PINK1/NOD2/ABL1/BCL10/AZI2/ZC3H12A/ZMYND11/PDPK1/TRAF6/CHUK/TRIM8/NOD1/RIPK2/ALPK1/TNFSF10/MTDH/IL36RN/BIRC2/MAP3K14/OPTN/IL36A/TRIM62/OTUD7A/LGALS1/OTUD7B/TAB3/RNF31/CASP8/ANKRD17/UBE2V1/PELI1/PLK2/ROCK2/PRKCE/CASP1/TLR3/TAB2/MIER1/ZDHHC17/ASH1L/SLC20A1/NKIRAS1/TRIM5/TRIM38/PELI2/IRAK2/TNFRSF19/IL1F10/FKBP1A/CARD16/MALT1/MAPKBP1/NFKBIA/CASP1…
GO_JNK_CASCADE	GO_JNK_CASCADE	GO_JNK_CASCADE	205	-0.453276	-2.4036	1e-10	8.9651e-10	3.87849e-10	12338	tags=39%, list=22%, signal=31%	MAPK8IP2/UBE2V1/PTPN1/EGFR/PTK2B/MAGI3/BIRC7/DUSP19/STK3/SPAG9/EDN1/SEMA3A/PAFAH1B1/TLR3/TAB2/RB1CC1/NCOR1/TRIB1/SDCBP/HIPK2/TNIK/IRAK2/TNFRSF19/IL1F10/FZD7/AIDA/MAP4K4/SH3RF3/GADD45B/MAP3K2/TRPV4/RAPGEF1/WNT16/MAP4K5/HIPK3/TAOK1/PJA2/TLR9/DACT1/ANKRD6/IL1B/GRIK2/CYLD/SASH1/WNT5A/MAP3K12/ROR2/NRK/FLT4/SIRPA/MMP8/TIAM1/FZD4/TNFSF11/SH2D3C/TNF/MDFIC/PTPN22/TLR6/FGD2/IL1RN/NCF1/FCGR2B/CD40LG/RASGRP1…
[truncated: 3,410 more rows]
